# Supplementary material for: Crystal structure of methyl (2Z)-2-{[N-(2-formyl­phen­yl)-4-methyl­benzene­sulfonamido]­meth­yl}-3-(4-meth­oxy­phen­yl)prop-2-enoate
Source: Acta Crystallogr E Crystallogr Commun. 2015 Dec 31;71(Pt 12):o1088–9. doi: 10.1107/S2056989015024172 (PMC4719993; doi:10.1107/S2056989015024172)
Supplement: Supplementary file 1 [file e-71-o1088-sup1.cif]

##############################################################################
#                                                                            #
# This CIF contains the data in a paper accepted for publication in          #
# Acta Crystallographica Section E. It conforms to the requirements of       #
# Notes for Authors for Acta Crystallographica Section E, and has been       #
# peer reviewed under the auspices of the IUCr Commission on Journals.       #
#                                                                            #
# Full details of the Crystallographic Information File format               #
# are given in the paper "The Crystallographic Information File (CIF):       #
# a New Standard Archive File for Crystallography" by S. R. Hall, F. H.      #
# Allen and I. D. Brown [Acta Cryst. (1991), A47, 655-685].                  #
#                                                                            #
# The current version of the core CIF dictionary is obtainable from          #
# ftp://ftp.iucr.org/pub/cif_core.dic.                                       #
#                                                                            #
# Software is freely available for graphical display of the structure(s)     #
# in this CIF. For information consult the CIF software page                 #
# http://www.iucr.org/resources/cif/software.                                #
#                                                                            #
# This file may be used for bona fide research purposes within the           #
# scientific community so long as proper attribution is given to the journal # 
# article from which it was obtained.                                        #
#                                                                            #
##############################################################################
data_I
_audit_creation_method     SHELXL-97
_database_code_depnum_ccdc_archive     'CCDC 1442750'
_chemical_name_systematic
;\
Methyl
(2<i>Z</i>)-2-{[<i>N</i>-(2-formylphenyl)-4-\
methylbenzenesulfonamido]methyl}-3-(4-methoxyphenyl)prop-2-enoate
;
_chemical_name_common     ?
_chemical_formula_moiety     'C26 H25 N O6 S'
_chemical_formula_sum     'C26 H25 N O6 S'
_chemical_formula_iupac     'C26 H25 N O6 S'
_chemical_formula_weight     479.53
_chemical_melting_point     ?
_symmetry_cell_setting     triclinic
_symmetry_space_group_name_H-M     'P -1'
_symmetry_space_group_name_Hall     '-P 1'
loop_
    _symmetry_equiv_pos_as_xyz
    'x, y, z'
    '-x, -y, -z'
_cell_length_a     8.3501(2)
_cell_length_b     8.4859(2)
_cell_length_c     17.6814(4)
_cell_angle_alpha     84.4240(10)
_cell_angle_beta     80.9520(10)
_cell_angle_gamma     80.9540(10)
_cell_volume     1218.52(5)
_cell_formula_units_Z     2
_cell_measurement_reflns_used     8834
_cell_measurement_theta_min     2.56
_cell_measurement_theta_max     31.20
_cell_measurement_temperature     293(2)
_exptl_crystal_description     block
_exptl_crystal_colour     colourless
_exptl_crystal_size_max     0.25
_exptl_crystal_size_mid     0.20
_exptl_crystal_size_min     0.20
_exptl_crystal_density_diffrn     1.307
_exptl_crystal_density_meas     ?
_exptl_crystal_density_method     'not measured'
_exptl_crystal_F_000     504
_exptl_absorpt_coefficient_mu     0.174
_exptl_absorpt_correction_type     multi-scan
_exptl_absorpt_process_details
;
(SADABS; Bruker 2004)
;
_exptl_absorpt_correction_T_min     0.9790
_exptl_absorpt_correction_T_max     0.9831
_exptl_special_details     ?
_diffrn_ambient_temperature     293(2)
_diffrn_radiation_type     MoK\a
_diffrn_radiation_wavelength     0.71073
_diffrn_radiation_source     'fine-focus sealed tube'
_diffrn_radiation_monochromator     graphite
_diffrn_measurement_device_type     'Bruker Kappa APEXII CCD'
_diffrn_measurement_method     '\w and \f scan'
_diffrn_detector_area_resol_mean     .
_diffrn_reflns_number     23816
_diffrn_reflns_av_R_equivalents     0.0284
_diffrn_reflns_theta_min     2.339
_diffrn_reflns_theta_max     27.543
_diffrn_reflns_theta_full     25.242
_diffrn_measured_fraction_theta_max     0.982
_diffrn_measured_fraction_theta_full     0.991
_diffrn_reflns_limit_h_min     -10
_diffrn_reflns_limit_h_max     10
_diffrn_reflns_limit_k_min     -11
_diffrn_reflns_limit_k_max     11
_diffrn_reflns_limit_l_min     -22
_diffrn_reflns_limit_l_max     22
_diffrn_standards_number     .
_diffrn_standards_interval_count     .
_diffrn_standards_interval_time     .
_diffrn_standards_decay_%     0
_refine_special_details
;
Refinement of <i>F</i>^2^ against ALL reflections. The weighted <i>R</i>-factor
<i>wR</i> and goodness of fit <i>S</i> are based on <i>F</i>^2^, conventional
<i>R</i>-factors <i>R</i> are based on <i>F</i>, with <i>F</i> set to zero for
negative <i>F</i>^2^. The threshold expression of <i>F</i>^2^ >
\s(<i>F</i>^2^) is used only for calculating <i>R</i>-factors(gt) <i>etc</i>.
and is not relevant to the choice of reflections for refinement.
<i>R</i>-factors based on <i>F</i>^2^ are statistically about twice as large
as those based on <i>F</i>, and <i>R</i>- factors based on ALL data will be
even larger.
;
_reflns_number_total     5519
_reflns_number_gt     4232
_reflns_threshold_expression     'I > 2\s(I)'
_refine_ls_structure_factor_coef     Fsqd
_refine_ls_matrix_type     full
_refine_ls_R_factor_all     0.0610
_refine_ls_R_factor_gt     0.0441
_refine_ls_wR_factor_gt     0.1227
_refine_ls_wR_factor_ref     0.1349
_refine_ls_goodness_of_fit_ref     1.017
_refine_ls_restrained_S_all     1.041
_refine_ls_number_reflns     5519
_refine_ls_number_parameters     314
_refine_ls_number_restraints     13
_refine_ls_hydrogen_treatment     constr
_refine_ls_weighting_scheme     calc
_refine_ls_weighting_details
              'w=1/[\s^2^(Fo^2^)+(0.0713P)^2^+0.2750P] where P=(Fo^2^+2Fc^2^)/3'
_atom_sites_solution_hydrogens     mixed
_atom_sites_solution_primary     ?
_atom_sites_solution_secondary     ?
_refine_ls_shift/su_max     0.000
_refine_ls_shift/su_mean     0.000
_refine_diff_density_max     0.342
_refine_diff_density_min     -0.355
_refine_ls_extinction_method     none
_refine_ls_extinction_coef     .
loop_
    _atom_type_symbol
    _atom_type_description
    _atom_type_scat_dispersion_real
    _atom_type_scat_dispersion_imag
    _atom_type_scat_source
    'C' 'C' 0.0033 0.0016
                         'International Tables Vol C Tables 4.2.6.8 and 6.1.1.4'
    'H' 'H' 0.0000 0.0000
                         'International Tables Vol C Tables 4.2.6.8 and 6.1.1.4'
    'N' 'N' 0.0061 0.0033
                         'International Tables Vol C Tables 4.2.6.8 and 6.1.1.4'
    'O' 'O' 0.0106 0.0060
                         'International Tables Vol C Tables 4.2.6.8 and 6.1.1.4'
    'S' 'S' 0.1246 0.1234
                         'International Tables Vol C Tables 4.2.6.8 and 6.1.1.4'
_computing_data_collection
;
APEX2 (Bruker, 2004)
;
_computing_cell_refinement
;
APEX2 and SAINT (Bruker, 2004)
;
_computing_data_reduction
;
SAINT and XPREP (Bruker, 2004)
;
_computing_structure_solution
;
<i>SHELXS97</i> (Sheldrick, 2008)
;
_computing_structure_refinement
;
<i>SHELXL2014</i> (Sheldrick, 2015)
;
_computing_molecular_graphics
;
<i>ORTEP-3 for Windows</i> (Farrugia, 2012)
;
_computing_publication_material
;
<i>PLATON</i> (Spek, 2009)
;
loop_
    _atom_site_type_symbol
    _atom_site_label
    _atom_site_fract_x
    _atom_site_fract_y
    _atom_site_fract_z
    _atom_site_U_iso_or_equiv
    _atom_site_adp_type
    _atom_site_calc_flag
    _atom_site_occupancy
    _atom_site_disorder_assembly
    _atom_site_disorder_group
    S S1 0.89631(5) 0.51292(5) 0.33325(2) 0.04835(15) Uani d 1 . .
    O O1A 1.4384(2) 0.5552(4) 0.2246(2) 0.1151(13) Uani d 0.740(4) A 1
    H H7A 1.2277 0.5012 0.2267 0.080 Uiso d 0.740(4) A 1
    O O1B 1.3729(9) 0.4953(8) 0.2764(4) 0.1151(13) Uani d 0.260(4) A 2
    H H7B 1.2365 0.5460 0.1946 0.080 Uiso d 0.260(4) A 2
    O O2 0.82045(18) 0.40111(14) 0.30104(8) 0.0609(4) Uani d 1 . .
    O O3 1.04550(18) 0.46004(16) 0.36347(8) 0.0696(4) Uani d 1 . .
    O O4 1.35510(18) 0.15273(16) 0.03718(9) 0.0700(4) Uani d 1 . .
    O O5 0.83811(19) 1.06484(15) 0.08082(8) 0.0693(4) Uani d 1 . .
    O O6 0.66997(15) 1.02738(14) 0.18898(7) 0.0565(3) Uani d 1 . .
    N N1 0.93431(15) 0.65272(14) 0.26408(7) 0.0379(3) Uani d 1 . .
    C C1 1.03147(19) 0.76893(18) 0.27928(9) 0.0396(3) Uani d 1 . .
    C C2 0.9569(2) 0.9142(2) 0.30551(11) 0.0525(4) Uani d 1 . .
    H H2 0.8432 0.9362 0.3149 0.063 Uiso calc 1 . .
    C C3 1.0505(3) 1.0272(2) 0.31794(13) 0.0677(6) Uani d 1 . .
    H H3 0.9996 1.1253 0.3352 0.081 Uiso calc 1 . .
    C C4 1.2173(3) 0.9952(3) 0.30501(14) 0.0720(6) Uani d 1 . .
    H H4 1.2801 1.0710 0.3139 0.086 Uiso calc 1 . .
    C C5 1.2920(2) 0.8516(3) 0.27898(12) 0.0651(5) Uani d 1 . .
    H H5 1.4059 0.8307 0.2703 0.078 Uiso calc 1 . .
    C C6 1.2016(2) 0.7363(2) 0.26528(10) 0.0494(4) Uani d 1 . .
    C C7 1.2889(2) 0.5845(3) 0.23465(13) 0.0674(6) Uani d 1 . .
    C C8 0.7539(2) 0.6044(2) 0.40537(9) 0.0493(4) Uani d 1 . .
    C C9 0.5901(2) 0.6237(2) 0.39958(11) 0.0587(5) Uani d 1 . .
    H H9 0.5535 0.5855 0.3588 0.070 Uiso calc 1 . .
    C C10 0.4797(3) 0.7018(3) 0.45622(13) 0.0703(6) Uani d 1 . .
    H H10 0.3682 0.7165 0.4528 0.084 Uiso calc 1 . .
    C C11 0.5324(3) 0.7579(2) 0.51727(12) 0.0702(6) Uani d 1 . .
    C C12 0.6966(4) 0.7339(3) 0.52188(13) 0.0793(7) Uani d 1 . .
    H H12 0.7333 0.7691 0.5634 0.095 Uiso calc 1 . .
    C C13 0.8076(3) 0.6594(3) 0.46667(11) 0.0678(6) Uani d 1 . .
    H H13 0.9190 0.6457 0.4703 0.081 Uiso calc 1 . .
    C C14 0.4101(4) 0.8423(3) 0.57835(16) 0.1047(10) Uani d 1 . .
    H H14A 0.3053 0.8683 0.5608 0.157 Uiso calc 1 . .
    H H14B 0.4473 0.9388 0.5882 0.157 Uiso calc 1 . .
    H H14C 0.4002 0.7734 0.6247 0.157 Uiso calc 1 . .
    C C15 0.79663(18) 0.71501(18) 0.22006(9) 0.0401(3) Uani d 1 . .
    H H15A 0.7147 0.7856 0.2509 0.048 Uiso calc 1 . .
    H H15B 0.7455 0.6265 0.2089 0.048 Uiso calc 1 . .
    C C16 0.85673(19) 0.80473(18) 0.14613(9) 0.0392(3) Uani d 1 . .
    C C17 0.9703(2) 0.74544(19) 0.08975(9) 0.0430(4) Uani d 1 . .
    H H17 0.9941 0.8196 0.0488 0.052 Uiso calc 1 . .
    C C18 1.0633(2) 0.58688(19) 0.08059(9) 0.0424(4) Uani d 1 . .
    C C19 1.2034(2) 0.5730(2) 0.02594(10) 0.0524(4) Uani d 1 . .
    H H19 1.2334 0.6645 -0.0027 0.063 Uiso calc 1 . .
    C C20 1.2982(2) 0.4287(2) 0.01316(12) 0.0587(5) Uani d 1 . .
    H H20 1.3920 0.4232 -0.0232 0.070 Uiso calc 1 . .
    C C21 1.2547(2) 0.2907(2) 0.05425(11) 0.0507(4) Uani d 1 . .
    C C22 1.1149(2) 0.2998(2) 0.10759(10) 0.0521(4) Uani d 1 . .
    H H22 1.0840 0.2076 0.1351 0.062 Uiso calc 1 . .
    C C23 1.0211(2) 0.4462(2) 0.12001(10) 0.0489(4) Uani d 1 . .
    H H23 0.9265 0.4510 0.1559 0.059 Uiso calc 1 . .
    C C24 1.3116(3) 0.0075(2) 0.07567(14) 0.0790(7) Uani d 1 . .
    H H24A 1.3916 -0.0803 0.0580 0.119 Uiso calc 1 . .
    H H24B 1.2059 -0.0071 0.0650 0.119 Uiso calc 1 . .
    H H24C 1.3080 0.0117 0.1300 0.119 Uiso calc 1 . .
    C C25 0.7907(2) 0.97716(19) 0.13359(9) 0.0445(4) Uani d 1 . .
    C C26 0.6048(3) 1.1955(2) 0.18269(14) 0.0693(6) Uani d 1 . .
    H H26A 0.5197 1.2190 0.2250 0.104 Uiso calc 1 . .
    H H26B 0.5607 1.2211 0.1353 0.104 Uiso calc 1 . .
    H H26C 0.6908 1.2579 0.1836 0.104 Uiso calc 1 . .
loop_
    _atom_site_aniso_label
    _atom_site_aniso_U_11
    _atom_site_aniso_U_22
    _atom_site_aniso_U_33
    _atom_site_aniso_U_12
    _atom_site_aniso_U_13
    _atom_site_aniso_U_23
    S1 0.0578(3) 0.0350(2) 0.0469(2) 0.00262(17) -0.00629(19) 0.00590(16)
    O1A 0.0336(12) 0.118(2) 0.199(3) 0.0111(12) -0.0125(15) -0.082(2)
    O1B 0.0336(12) 0.118(2) 0.199(3) 0.0111(12) -0.0125(15) -0.082(2)
    O2 0.0854(10) 0.0349(6) 0.0604(8) -0.0140(6) -0.0004(7) -0.0018(5)
    O3 0.0716(9) 0.0610(8) 0.0674(8) 0.0168(7) -0.0208(7) 0.0137(7)
    O4 0.0663(9) 0.0500(7) 0.0866(10) 0.0013(6) 0.0017(8) -0.0059(7)
    O5 0.0902(10) 0.0450(7) 0.0628(8) -0.0074(7) 0.0068(7) 0.0127(6)
    O6 0.0576(8) 0.0441(6) 0.0602(8) 0.0031(5) -0.0009(6) 0.0047(6)
    N1 0.0368(7) 0.0346(6) 0.0406(7) -0.0006(5) -0.0064(5) 0.0006(5)
    C1 0.0417(8) 0.0379(7) 0.0383(8) -0.0002(6) -0.0089(6) -0.0023(6)
    C2 0.0524(10) 0.0443(9) 0.0589(11) 0.0044(7) -0.0095(8) -0.0106(8)
    C3 0.0856(16) 0.0428(10) 0.0773(14) -0.0027(9) -0.0198(12) -0.0158(9)
    C4 0.0803(16) 0.0650(13) 0.0815(15) -0.0261(11) -0.0252(12) -0.0128(11)
    C5 0.0493(11) 0.0781(14) 0.0737(13) -0.0138(10) -0.0171(10) -0.0125(11)
    C6 0.0417(9) 0.0550(10) 0.0522(10) 0.0012(7) -0.0134(8) -0.0104(8)
    C7 0.0425(10) 0.0754(13) 0.0857(15) 0.0117(9) -0.0194(10) -0.0296(11)
    C8 0.0617(11) 0.0423(8) 0.0395(9) -0.0038(7) -0.0039(8) 0.0074(7)
    C9 0.0653(12) 0.0546(10) 0.0525(10) -0.0110(9) -0.0007(9) 0.0058(8)
    C10 0.0643(13) 0.0620(12) 0.0742(14) -0.0079(10) 0.0090(11) 0.0136(10)
    C11 0.0995(18) 0.0490(10) 0.0504(11) -0.0066(11) 0.0152(11) 0.0061(9)
    C12 0.111(2) 0.0733(14) 0.0500(12) -0.0041(13) -0.0071(12) -0.0084(10)
    C13 0.0805(15) 0.0700(13) 0.0512(11) -0.0029(11) -0.0138(10) -0.0026(10)
    C14 0.134(2) 0.0742(16) 0.0836(17) -0.0069(16) 0.0461(17) -0.0058(14)
    C15 0.0339(8) 0.0409(8) 0.0436(8) -0.0044(6) -0.0060(6) 0.0047(6)
    C16 0.0403(8) 0.0395(8) 0.0402(8) -0.0108(6) -0.0108(7) 0.0022(6)
    C17 0.0499(9) 0.0417(8) 0.0394(8) -0.0138(7) -0.0086(7) 0.0019(6)
    C18 0.0479(9) 0.0440(8) 0.0383(8) -0.0126(7) -0.0085(7) -0.0042(6)
    C19 0.0540(10) 0.0483(9) 0.0529(10) -0.0127(8) 0.0003(8) 0.0023(8)
    C20 0.0481(10) 0.0584(11) 0.0652(12) -0.0090(8) 0.0068(9) -0.0041(9)
    C21 0.0499(10) 0.0464(9) 0.0566(10) -0.0042(7) -0.0105(8) -0.0086(8)
    C22 0.0659(12) 0.0416(8) 0.0501(10) -0.0156(8) -0.0054(8) -0.0033(7)
    C23 0.0554(10) 0.0464(9) 0.0452(9) -0.0158(7) 0.0026(8) -0.0075(7)
    C24 0.0998(18) 0.0466(11) 0.0829(15) -0.0004(11) 0.0001(13) -0.0043(10)
    C25 0.0486(9) 0.0414(8) 0.0442(9) -0.0079(7) -0.0102(7) 0.0013(7)
    C26 0.0743(14) 0.0447(10) 0.0818(14) 0.0054(9) -0.0061(11) -0.0011(9)
_geom_special_details
;
 All esds (except the esd in the dihedral angle between two l.s. planes)
 are estimated using the full covariance matrix.  The cell esds are taken
 into account individually in the estimation of esds in distances, angles
 and torsion angles; correlations between esds in cell parameters are only
 used when they are defined by crystal symmetry.  An approximate (isotropic)
 treatment of cell esds is used for estimating esds involving l.s. planes.
;
loop_
    _geom_bond_atom_site_label_1
    _geom_bond_atom_site_label_2
    _geom_bond_site_symmetry_2
    _geom_bond_distance
    _geom_bond_publ_flag
    S1 O3 . 1.4233(14) ?
    S1 O2 . 1.4259(14) ?
    S1 N1 . 1.6486(13) ?
    S1 C8 . 1.7517(18) ?
    O1A C7 . 1.222(3) ?
    O1B C7 . 1.223(3) ?
    O4 C21 . 1.359(2) ?
    O4 C24 . 1.419(3) ?
    O5 C25 . 1.193(2) ?
    O6 C25 . 1.339(2) ?
    O6 C26 . 1.445(2) ?
    N1 C1 . 1.440(2) ?
    N1 C15 . 1.4891(18) ?
    C1 C2 . 1.379(2) ?
    C1 C6 . 1.391(2) ?
    C2 C3 . 1.382(3) ?
    C2 H2 . 0.9300 ?
    C3 C4 . 1.363(3) ?
    C3 H3 . 0.9300 ?
    C4 C5 . 1.366(3) ?
    C4 H4 . 0.9300 ?
    C5 C6 . 1.386(3) ?
    C5 H5 . 0.9300 ?
    C6 C7 . 1.483(3) ?
    C7 H7A . 0.9672 ?
    C7 H7B . 0.9933 ?
    C8 C9 . 1.371(3) ?
    C8 C13 . 1.383(3) ?
    C9 C10 . 1.392(3) ?
    C9 H9 . 0.9300 ?
    C10 C11 . 1.378(3) ?
    C10 H10 . 0.9300 ?
    C11 C12 . 1.368(3) ?
    C11 C14 . 1.515(3) ?
    C12 C13 . 1.365(3) ?
    C12 H12 . 0.9300 ?
    C13 H13 . 0.9300 ?
    C14 H14A . 0.9600 ?
    C14 H14B . 0.9600 ?
    C14 H14C . 0.9600 ?
    C15 C16 . 1.504(2) ?
    C15 H15A . 0.9700 ?
    C15 H15B . 0.9700 ?
    C16 C17 . 1.340(2) ?
    C16 C25 . 1.489(2) ?
    C17 C18 . 1.454(2) ?
    C17 H17 . 0.9300 ?
    C18 C23 . 1.389(2) ?
    C18 C19 . 1.392(2) ?
    C19 C20 . 1.368(3) ?
    C19 H19 . 0.9300 ?
    C20 C21 . 1.384(3) ?
    C20 H20 . 0.9300 ?
    C21 C22 . 1.377(3) ?
    C22 C23 . 1.378(2) ?
    C22 H22 . 0.9300 ?
    C23 H23 . 0.9300 ?
    C24 H24A . 0.9600 ?
    C24 H24B . 0.9600 ?
    C24 H24C . 0.9600 ?
    C26 H26A . 0.9600 ?
    C26 H26B . 0.9600 ?
    C26 H26C . 0.9600 ?
loop_
    _geom_angle_atom_site_label_1
    _geom_angle_atom_site_label_2
    _geom_angle_atom_site_label_3
    _geom_angle_site_symmetry_1
    _geom_angle_site_symmetry_3
    _geom_angle
    _geom_angle_publ_flag
    O3 S1 O2 . . 119.46(9) ?
    O3 S1 N1 . . 106.81(8) ?
    O2 S1 N1 . . 106.18(7) ?
    O3 S1 C8 . . 108.18(9) ?
    O2 S1 C8 . . 108.44(9) ?
    N1 S1 C8 . . 107.16(7) ?
    C21 O4 C24 . . 117.95(16) ?
    C25 O6 C26 . . 116.06(14) ?
    C1 N1 C15 . . 116.00(11) ?
    C1 N1 S1 . . 116.79(10) ?
    C15 N1 S1 . . 115.48(10) ?
    C2 C1 C6 . . 119.77(16) ?
    C2 C1 N1 . . 120.41(14) ?
    C6 C1 N1 . . 119.79(14) ?
    C1 C2 C3 . . 120.25(18) ?
    C1 C2 H2 . . 119.9 ?
    C3 C2 H2 . . 119.9 ?
    C4 C3 C2 . . 120.22(18) ?
    C4 C3 H3 . . 119.9 ?
    C2 C3 H3 . . 119.9 ?
    C3 C4 C5 . . 119.86(19) ?
    C3 C4 H4 . . 120.1 ?
    C5 C4 H4 . . 120.1 ?
    C4 C5 C6 . . 121.33(19) ?
    C4 C5 H5 . . 119.3 ?
    C6 C5 H5 . . 119.3 ?
    C5 C6 C1 . . 118.57(16) ?
    C5 C6 C7 . . 119.11(17) ?
    C1 C6 C7 . . 122.31(16) ?
    O1A C7 C6 . . 121.8(2) ?
    O1B C7 C6 . . 117.2(4) ?
    O1A C7 H7A . . 118.0 ?
    C6 C7 H7A . . 120.0 ?
    O1B C7 H7B . . 123.3 ?
    C6 C7 H7B . . 114.0 ?
    C9 C8 C13 . . 120.62(18) ?
    C9 C8 S1 . . 119.52(15) ?
    C13 C8 S1 . . 119.85(16) ?
    C8 C9 C10 . . 118.4(2) ?
    C8 C9 H9 . . 120.8 ?
    C10 C9 H9 . . 120.8 ?
    C11 C10 C9 . . 121.3(2) ?
    C11 C10 H10 . . 119.4 ?
    C9 C10 H10 . . 119.4 ?
    C12 C11 C10 . . 118.6(2) ?
    C12 C11 C14 . . 121.0(2) ?
    C10 C11 C14 . . 120.4(3) ?
    C13 C12 C11 . . 121.3(2) ?
    C13 C12 H12 . . 119.4 ?
    C11 C12 H12 . . 119.4 ?
    C12 C13 C8 . . 119.7(2) ?
    C12 C13 H13 . . 120.1 ?
    C8 C13 H13 . . 120.1 ?
    C11 C14 H14A . . 109.5 ?
    C11 C14 H14B . . 109.5 ?
    H14A C14 H14B . . 109.5 ?
    C11 C14 H14C . . 109.5 ?
    H14A C14 H14C . . 109.5 ?
    H14B C14 H14C . . 109.5 ?
    N1 C15 C16 . . 110.86(12) ?
    N1 C15 H15A . . 109.5 ?
    C16 C15 H15A . . 109.5 ?
    N1 C15 H15B . . 109.5 ?
    C16 C15 H15B . . 109.5 ?
    H15A C15 H15B . . 108.1 ?
    C17 C16 C25 . . 115.34(14) ?
    C17 C16 C15 . . 126.06(14) ?
    C25 C16 C15 . . 118.56(14) ?
    C16 C17 C18 . . 132.06(14) ?
    C16 C17 H17 . . 114.0 ?
    C18 C17 H17 . . 114.0 ?
    C23 C18 C19 . . 116.85(15) ?
    C23 C18 C17 . . 125.39(15) ?
    C19 C18 C17 . . 117.72(15) ?
    C20 C19 C18 . . 121.79(16) ?
    C20 C19 H19 . . 119.1 ?
    C18 C19 H19 . . 119.1 ?
    C19 C20 C21 . . 120.10(17) ?
    C19 C20 H20 . . 119.9 ?
    C21 C20 H20 . . 119.9 ?
    O4 C21 C22 . . 124.42(17) ?
    O4 C21 C20 . . 115.99(17) ?
    C22 C21 C20 . . 119.57(16) ?
    C21 C22 C23 . . 119.62(16) ?
    C21 C22 H22 . . 120.2 ?
    C23 C22 H22 . . 120.2 ?
    C22 C23 C18 . . 122.03(16) ?
    C22 C23 H23 . . 119.0 ?
    C18 C23 H23 . . 119.0 ?
    O4 C24 H24A . . 109.5 ?
    O4 C24 H24B . . 109.5 ?
    H24A C24 H24B . . 109.5 ?
    O4 C24 H24C . . 109.5 ?
    H24A C24 H24C . . 109.5 ?
    H24B C24 H24C . . 109.5 ?
    O5 C25 O6 . . 122.00(15) ?
    O5 C25 C16 . . 125.15(16) ?
    O6 C25 C16 . . 112.85(13) ?
    O6 C26 H26A . . 109.5 ?
    O6 C26 H26B . . 109.5 ?
    H26A C26 H26B . . 109.5 ?
    O6 C26 H26C . . 109.5 ?
    H26A C26 H26C . . 109.5 ?
    H26B C26 H26C . . 109.5 ?
loop_
    _geom_torsion_atom_site_label_1
    _geom_torsion_atom_site_label_2
    _geom_torsion_atom_site_label_3
    _geom_torsion_atom_site_label_4
    _geom_torsion_site_symmetry_1
    _geom_torsion_site_symmetry_2
    _geom_torsion_site_symmetry_3
    _geom_torsion_site_symmetry_4
    _geom_torsion
    _geom_torsion_publ_flag
    O3 S1 N1 C1 . . . . -43.28(13) ?
    O2 S1 N1 C1 . . . . -171.79(11) ?
    C8 S1 N1 C1 . . . . 72.47(13) ?
    O3 S1 N1 C15 . . . . 175.04(11) ?
    O2 S1 N1 C15 . . . . 46.53(13) ?
    C8 S1 N1 C15 . . . . -69.21(13) ?
    C15 N1 C1 C2 . . . . 45.8(2) ?
    S1 N1 C1 C2 . . . . -95.71(16) ?
    C15 N1 C1 C6 . . . . -132.35(15) ?
    S1 N1 C1 C6 . . . . 86.17(16) ?
    C6 C1 C2 C3 . . . . 0.0(3) ?
    N1 C1 C2 C3 . . . . -178.15(16) ?
    C1 C2 C3 C4 . . . . -0.6(3) ?
    C2 C3 C4 C5 . . . . 0.6(4) ?
    C3 C4 C5 C6 . . . . 0.0(4) ?
    C4 C5 C6 C1 . . . . -0.6(3) ?
    C4 C5 C6 C7 . . . . 178.0(2) ?
    C2 C1 C6 C5 . . . . 0.6(3) ?
    N1 C1 C6 C5 . . . . 178.73(16) ?
    C2 C1 C6 C7 . . . . -177.97(18) ?
    N1 C1 C6 C7 . . . . 0.2(3) ?
    C5 C6 C7 O1A . . . . 3.6(4) ?
    C1 C6 C7 O1A . . . . -177.9(3) ?
    C5 C6 C7 O1B . . . . 66.3(5) ?
    C1 C6 C7 O1B . . . . -115.1(5) ?
    O3 S1 C8 C9 . . . . -161.09(14) ?
    O2 S1 C8 C9 . . . . -30.16(15) ?
    N1 S1 C8 C9 . . . . 84.07(15) ?
    O3 S1 C8 C13 . . . . 20.28(17) ?
    O2 S1 C8 C13 . . . . 151.21(15) ?
    N1 S1 C8 C13 . . . . -94.56(15) ?
    C13 C8 C9 C10 . . . . 0.9(3) ?
    S1 C8 C9 C10 . . . . -177.74(13) ?
    C8 C9 C10 C11 . . . . -0.5(3) ?
    C9 C10 C11 C12 . . . . -0.7(3) ?
    C9 C10 C11 C14 . . . . -179.89(19) ?
    C10 C11 C12 C13 . . . . 1.5(3) ?
    C14 C11 C12 C13 . . . . -179.3(2) ?
    C11 C12 C13 C8 . . . . -1.1(3) ?
    C9 C8 C13 C12 . . . . -0.1(3) ?
    S1 C8 C13 C12 . . . . 178.51(16) ?
    C1 N1 C15 C16 . . . . 54.01(17) ?
    S1 N1 C15 C16 . . . . -164.00(11) ?
    N1 C15 C16 C17 . . . . 58.9(2) ?
    N1 C15 C16 C25 . . . . -118.85(15) ?
    C25 C16 C17 C18 . . . . 179.51(16) ?
    C15 C16 C17 C18 . . . . 1.7(3) ?
    C16 C17 C18 C23 . . . . 19.7(3) ?
    C16 C17 C18 C19 . . . . -162.71(17) ?
    C23 C18 C19 C20 . . . . -2.0(3) ?
    C17 C18 C19 C20 . . . . -179.77(17) ?
    C18 C19 C20 C21 . . . . 0.9(3) ?
    C24 O4 C21 C22 . . . . 1.3(3) ?
    C24 O4 C21 C20 . . . . -177.5(2) ?
    C19 C20 C21 O4 . . . . 179.36(18) ?
    C19 C20 C21 C22 . . . . 0.5(3) ?
    O4 C21 C22 C23 . . . . -179.51(17) ?
    C20 C21 C22 C23 . . . . -0.7(3) ?
    C21 C22 C23 C18 . . . . -0.4(3) ?
    C19 C18 C23 C22 . . . . 1.7(3) ?
    C17 C18 C23 C22 . . . . 179.32(16) ?
    C26 O6 C25 O5 . . . . -2.3(3) ?
    C26 O6 C25 C16 . . . . 177.19(15) ?
    C17 C16 C25 O5 . . . . -4.8(3) ?
    C15 C16 C25 O5 . . . . 173.22(17) ?
    C17 C16 C25 O6 . . . . 175.70(14) ?
    C15 C16 C25 O6 . . . . -6.3(2) ?
loop_
    _geom_hbond_atom_site_label_D
    _geom_hbond_atom_site_label_H
    _geom_hbond_atom_site_label_A
    _geom_hbond_site_symmetry_A
    _geom_hbond_distance_DH
    _geom_hbond_distance_HA
    _geom_hbond_distance_DA
    _geom_hbond_angle_DHA
    C9 H9 O1B 1_455 0.93 2.50 3.397(7) 162.2
    C15 H15A O6 . 0.97 2.24 2.7322(19) 110.6
    C24 H24A O4 2_855 0.96 2.52 3.341(3) 143.4
_shelx_hkl_file
;
  -1   0   0 1637.86   50.16
  -1   0   0 1348.41   47.79
  -1   0   0 1713.74   48.53
   1   0   0 1572.87   48.00
   1   0   0 1682.73   49.82
   1   0   0 1686.85   47.99
  -1   0   0 1414.69   49.52
  -1   0   0 1726.80   48.07
   2   0   0  218.38    6.94
   2   0   0  216.63    7.00
   2   0   0  219.85    7.22
  -2   0   0  220.70    6.93
  -2   0   0  215.13    6.95
  -2   0   0  239.95    7.04
  -2   0   0  226.73    7.33
  -2   0   0  213.77    7.21
  -2   0   0  212.60    7.00
   2   0   0  215.23    7.30
   2   0   0  214.52    6.94
   2   0   0  211.78    6.98
   3   0   0   77.53    3.23
   3   0   0   78.10    3.01
   3   0   0   74.59    3.01
  -3   0   0   78.60    2.97
  -3   0   0   75.82    3.05
  -3   0   0   76.00    2.98
  -3   0   0   80.86    3.27
  -3   0   0   74.05    3.08
   3   0   0   79.91    3.14
  -3   0   0   80.97    3.10
   3   0   0   83.20    3.11
   3   0   0   78.23    2.97
  -4   0   0   26.94    1.64
   4   0   0   27.85    1.85
   4   0   0   26.37    1.63
   4   0   0   25.89    1.79
   4   0   0   23.25    1.60
   4   0   0   26.24    1.58
  -4   0   0   23.20    1.67
  -4   0   0   26.69    1.64
  -4   0   0   26.81    1.60
  -4   0   0   24.73    1.69
   5   0   0    6.33    1.17
   5   0   0    6.33    0.97
   5   0   0    6.65    1.05
  -5   0   0    6.80    1.06
  -5   0   0    7.25    1.08
  -5   0   0    6.67    0.99
  -6   0   0    5.87    1.13
  -6   0   0    7.08    1.24
  -6   0   0    5.19    1.11
   6   0   0    4.19    1.09
   6   0   0    2.58    1.11
   6   0   0    5.83    1.05
   7   0   0    8.79    1.42
  -7   0   0   10.43    1.52
  -7   0   0   10.24    1.56
   7   0   0   12.40    1.65
  -7   0   0   11.37    1.66
   7   0   0   11.84    1.86
  -8   0   0   32.50    2.82
   8   0   0   30.36    2.90
  -9   0   0    1.04    1.27
   9   0   0   -0.56    1.27
  10   0   0    0.86    1.64
 -10   0   0    3.59    1.70
 -10   1   0    5.89    2.00
  10  -1   0    5.07    2.21
  -9   1   0    1.60    1.45
   9  -1   0    2.31    1.71
   8  -1   0    1.55    1.39
  -8   1   0    2.98    1.29
   7  -1   0    8.32    1.72
  -7   1   0    8.60    1.49
  -7   1   0    8.13    1.59
   7  -1   0    8.60    1.41
  -6   1   0  177.89    6.92
  -6   1   0  188.42    6.97
   6  -1   0  186.27    6.89
   6  -1   0  190.01    7.03
   6  -1   0  176.45    7.39
  -6   1   0  175.98    7.09
  -5   1   0   56.01    3.00
  -5   1   0   69.96    3.29
   5  -1   0   71.35    3.35
   5  -1   0   66.22    3.13
  -5   1   0   59.55    3.01
  -5   1   0   65.33    3.17
   5  -1   0   66.23    3.41
   5  -1   0   64.65    3.01
  -4   1   0  101.01    4.01
   4  -1   0   97.95    3.93
   4  -1   0  105.12    4.08
  -4   1   0   93.19    4.00
  -4   1   0   97.35    3.88
  -4   1   0  105.59    4.28
   4  -1   0   90.99    4.16
   4  -1   0  102.31    3.89
   3  -1   0  201.65    6.78
  -3   1   0  208.19    6.68
  -3   1   0  195.88    6.97
  -3   1   0  200.23    6.82
   3  -1   0  205.75    6.85
   3  -1   0  195.42    7.12
  -3   1   0  212.09    7.17
  -3   1   0  202.43    6.76
   3  -1   0  203.14    6.71
  -2   1   0    5.16    0.65
   2  -1   0    3.54    0.48
  -2   1   0    2.93    0.46
  -2   1   0    4.30    0.49
   2  -1   0    4.55    0.63
   2  -1   0    3.95    0.53
  -2   1   0    3.99    0.52
  -2   1   0    3.52    0.49
   2  -1   0    4.63    0.53
   2  -1   0    3.82    0.53
   2  -1   0    4.33    0.53
   1  -1   0   68.78    2.33
   1  -1   0   68.59    2.30
   1  -1   0   73.56    2.43
   1  -1   0   68.24    2.34
  -1   1   0   67.44    2.31
  -1   1   0   70.79    2.35
   1  -1   0   69.26    2.31
  -1   1   0   68.25    2.31
  -1   1   0   70.18    2.29
  -1   1   0   67.22    2.40
  -1   1   0   61.74    2.42
   1  -1   0   70.95    2.48
   0   1   0  981.35   27.62
   0   1   0  942.21   30.16
   0  -1   0  930.06   30.51
   0  -1   0  760.31   29.57
   1   1   0 2334.70   70.85
   1   1   0 2383.19   71.26
   1   1   0 2289.37   71.23
  -1  -1   0 2391.16   71.39
  -1  -1   0 2362.81   73.45
   1   1   0 2359.64   71.38
  -1  -1   0 2385.92   72.96
  -1  -1   0 2321.50   70.75
   1   1   0 2304.91   73.99
  -1  -1   0 2353.67   71.02
  -1  -1   0 2342.77   71.08
   2   1   0 1349.48   43.93
   2   1   0 1430.65   43.84
  -2  -1   0 1420.90   43.88
  -2  -1   0 1440.83   42.24
  -2  -1   0 1377.26   42.37
   2   1   0 1376.94   42.27
   2   1   0 1416.92   42.30
  -2  -1   0 1434.84   42.30
   2   1   0 1463.55   42.35
  -2  -1   0 1432.35   43.92
  -2  -1   0 1385.74   42.21
  -3  -1   0   90.79    3.46
   3   1   0   95.20    3.52
  -3  -1   0   90.85    3.36
   3   1   0   89.34    3.38
   3   1   0   92.07    3.61
  -3  -1   0   90.86    3.37
  -3  -1   0   91.00    3.52
  -3  -1   0   99.67    3.50
   3   1   0   86.09    3.38
   3   1   0   91.31    3.46
  -4  -1   0  212.60    7.27
   4   1   0  215.77    7.39
   4   1   0  204.81    7.70
  -4  -1   0  218.21    7.42
  -4  -1   0  211.93    7.57
  -4  -1   0  222.29    7.31
   4   1   0  219.39    7.35
   4   1   0  219.74    7.59
   5   1   0    8.33    1.24
   5   1   0   11.05    1.22
  -5  -1   0    9.34    1.07
   5   1   0   10.79    1.18
  -5  -1   0    8.65    1.16
  -5  -1   0    9.73    1.12
  -5  -1   0    9.79    1.20
   5   1   0   10.91    1.11
  -6  -1   0  159.62    5.99
  -6  -1   0  152.13    6.18
   6   1   0  157.81    5.87
  -6  -1   0  144.04    6.00
   6   1   0  152.72    6.03
   6   1   0  142.88    6.29
   6   1   0  159.11    6.06
   7   1   0   -0.48    1.07
  -7  -1   0    2.79    1.03
  -7  -1   0    0.78    1.00
  -7  -1   0    1.00    1.00
   7   1   0    0.93    1.02
   7   1   0    1.40    0.97
  -8  -1   0    1.30    1.18
   8   1   0    2.40    1.26
   8   1   0    0.28    1.09
   9   1   0    8.20    2.00
  -9  -1   0    8.06    1.85
  10   1   0    7.54    2.16
 -10  -1   0   10.60    2.16
 -10   2   0   -2.93    1.34
  10  -2   0   -1.11    1.81
   9  -2   0   14.12    2.58
  -9   2   0   11.23    2.13
  -8   2   0    9.99    1.86
   8  -2   0   11.37    2.18
  -8   2   0   11.06    1.90
  -7   2   0    7.79    1.46
   7  -2   0    5.70    1.59
   7  -2   0    6.47    1.41
  -7   2   0    8.11    1.59
  -6   2   0    7.71    1.37
  -6   2   0    9.50    1.51
   6  -2   0   10.41    1.45
   6  -2   0    7.40    1.58
   6  -2   0    9.28    1.47
  -6   2   0    8.02    1.43
  -5   2   0  132.64    5.33
   5  -2   0  135.77    5.23
  -5   2   0  130.85    5.22
   5  -2   0  137.65    5.42
   5  -2   0  120.76    5.48
  -5   2   0  134.97    5.17
  -5   2   0  131.46    5.31
   5  -2   0  127.45    5.08
   4  -2   0  159.06    5.84
  -4   2   0  149.36    5.80
  -4   2   0  162.44    5.81
   4  -2   0  165.75    6.29
   4  -2   0  171.53    6.06
  -4   2   0  173.27    6.29
  -4   2   0  158.37    6.01
   4  -2   0  161.18    5.80
  -3   2   0   16.02    1.18
  -3   2   0   16.79    1.18
  -3   2   0   17.76    1.26
   3  -2   0   17.71    1.31
   3  -2   0   18.12    1.21
  -3   2   0   14.03    1.19
   3  -2   0   17.07    1.42
   3  -2   0   18.69    1.24
  -3   2   0   18.17    1.38
  -2   2   0    2.08    0.42
  -2   2   0    1.09    0.45
   2  -2   0    1.57    0.45
  -2   2   0    1.73    0.39
   2  -2   0    1.73    0.52
  -2   2   0    1.82    0.42
  -2   2   0    1.83    0.43
  -2   2   0    1.75    0.47
   2  -2   0    2.47    0.43
   2  -2   0    2.08    0.43
   1  -2   0  101.69    3.37
   1  -2   0  105.75    3.57
   1  -2   0  102.54    3.41
   1  -2   0  104.11    3.62
  -1   2   0   96.32    3.40
  -1   2   0  100.74    3.51
  -1   2   0  109.71    3.30
  -1   2   0  103.67    3.58
   1  -2   0  100.94    3.37
  -1   2   0  105.89    3.46
   1  -2   0  108.12    3.58
  -1   2   0  101.23    3.29
   0   2   0  465.56   14.60
   0  -2   0  482.43   15.08
   0   2   0  464.90   14.71
   0  -2   0  490.30   15.14
   0  -2   0  481.12   14.69
  -1  -2   0 2048.17   63.14
  -1  -2   0 2145.65   62.65
   1   2   0 2082.39   65.11
  -1  -2   0 2099.36   64.13
  -1  -2   0 2033.60   62.56
   1   2   0 2107.44   61.91
   1   2   0 1993.35   62.60
   1   2   0 2037.83   65.00
  -1  -2   0 2012.41   63.05
  -1  -2   0 2097.91   64.23
   2   2   0  219.23    6.79
   2   2   0  220.53    6.90
  -2  -2   0  220.58    6.94
  -2  -2   0  217.70    6.88
   2   2   0  208.13    7.17
  -2  -2   0  222.99    7.18
   2   2   0  207.33    6.90
   2   2   0  219.84    6.79
  -2  -2   0  221.38    7.25
  -2  -2   0  217.22    6.84
   3   2   0  103.19    4.01
  -3  -2   0  108.73    3.99
   3   2   0  109.25    3.86
   3   2   0  108.08    3.73
  -3  -2   0  103.09    3.79
  -3  -2   0  106.57    3.76
  -3  -2   0  107.02    3.90
   3   2   0  101.99    3.84
   3   2   0  111.95    3.96
  -4  -2   0    9.60    0.94
   4   2   0    7.37    0.93
  -4  -2   0    8.96    0.97
   4   2   0    9.32    0.94
  -4  -2   0    6.64    0.92
  -4  -2   0    7.60    0.88
   4   2   0    8.03    0.88
   4   2   0    6.25    0.98
   5   2   0    1.41    0.68
   5   2   0    1.41    0.79
   5   2   0    0.38    0.69
  -5  -2   0    0.43    0.62
  -5  -2   0    0.35    0.54
   5   2   0    0.66    0.63
  -5  -2   0    0.11    0.60
   5   2   0   -0.71    0.61
  -5  -2   0    0.23    0.57
   6   2   0   35.45    2.24
  -6  -2   0   34.06    2.20
  -6  -2   0   33.98    2.26
   6   2   0   30.39    2.20
  -6  -2   0   28.80    2.16
   6   2   0   30.80    2.41
   6   2   0   34.94    2.16
  -6  -2   0   34.02    2.27
   7   2   0   32.96    2.53
  -7  -2   0   35.89    2.57
   7   2   0   32.72    2.64
  -7  -2   0   33.56    2.50
  -8  -2   0   -0.61    1.13
  -8  -2   0    0.17    1.17
   8   2   0    1.65    1.34
   8   2   0    1.38    1.33
  -9  -2   0    0.86    1.33
   9   2   0    0.85    1.49
  10   2   0    3.47    1.91
 -10  -2   0    0.46    1.58
  -9   3   0   -0.70    1.23
   9  -3   0    1.83    1.75
   8  -3   0   15.04    2.01
   8  -3   0   14.59    2.41
  -8   3   0   13.31    2.08
  -8   3   0   14.61    2.07
  -7   3   0   35.92    2.80
   7  -3   0   33.76    2.96
  -7   3   0   28.69    2.53
   7  -3   0   29.25    2.42
   6  -3   0   94.78    4.41
   6  -3   0   91.90    4.90
  -6   3   0   97.14    4.52
  -6   3   0   92.07    4.49
   5  -3   0  117.51    4.96
   5  -3   0  104.14    4.97
  -5   3   0  118.24    5.08
  -5   3   0  105.71    4.63
   5  -3   0  112.80    4.64
   5  -3   0  113.98    4.63
  -5   3   0  105.00    4.68
  -5   3   0  115.62    4.56
  -4   3   0  524.12   16.44
   4  -3   0  521.97   16.49
  -4   3   0  505.74   16.82
  -4   3   0  508.86   16.43
   4  -3   0  504.01   17.11
  -4   3   0  485.13   16.27
   4  -3   0  500.32   16.23
   4  -3   0  513.97   16.22
  -4   3   0  532.77   16.14
  -4   3   0  523.34   17.02
  -3   3   0    0.25    0.47
  -3   3   0    0.60    0.51
  -3   3   0   -0.57    0.43
  -3   3   0   -0.37    0.47
  -3   3   0   -0.39    0.41
  -3   3   0   -0.14    0.46
   3  -3   0    0.84    0.67
   3  -3   0   -0.31    0.51
   3  -3   0   -0.26    0.45
   3  -3   0    0.20    0.44
  -2   3   0  792.17   24.91
  -2   3   0  837.19   24.67
   2  -3   0  808.02   24.66
  -2   3   0  801.60   25.46
   2  -3   0  815.19   25.66
   2  -3   0  808.13   24.58
   2  -3   0  805.34   24.47
  -2   3   0  804.41   24.60
  -1   3   0  187.41    6.00
  -1   3   0  192.09    6.16
   1  -3   0  191.46    6.27
  -1   3   0  182.15    6.27
   1  -3   0  184.00    5.96
   1  -3   0  185.46    5.94
  -1   3   0  188.41    6.14
   1  -3   0  187.92    6.30
  -1   3   0  188.87    6.02
   0  -3   0   34.82    1.39
   0   3   0   33.50    1.30
   0  -3   0   33.65    1.20
   0   3   0   33.95    1.62
   0  -3   0   34.44    1.40
   0  -3   0   36.09    1.65
   1   3   0  297.39    9.01
  -1  -3   0  286.65    9.41
  -1  -3   0  302.83    9.09
  -1  -3   0  295.22    9.37
   1   3   0  289.44    9.02
  -1  -3   0  296.95    9.37
  -1  -3   0  279.97    9.05
  -2  -3   0  292.35    9.32
   2   3   0  274.98    8.97
   2   3   0  291.79    8.98
   2   3   0  295.90    9.22
  -2  -3   0  284.69    8.97
  -2  -3   0  285.11    8.93
   2   3   0  280.37    9.24
  -3  -3   0  440.93   14.06
   3   3   0  425.19   14.04
   3   3   0  444.97   13.56
  -3  -3   0  434.81   13.39
   3   3   0  428.69   13.60
  -3  -3   0  437.77   13.62
  -3  -3   0  426.65   13.51
  -4  -3   0   13.90    1.22
  -4  -3   0   16.81    1.21
  -4  -3   0   16.92    1.27
   4   3   0   15.97    1.32
   4   3   0   20.13    1.22
   4   3   0   16.21    1.25
   4   3   0   18.69    1.29
  -4  -3   0   16.51    1.35
   4   3   0   15.65    1.33
  -5  -3   0   -0.05    0.59
   5   3   0    1.12    0.61
   5   3   0    0.61    0.77
  -5  -3   0    0.73    0.64
   5   3   0    0.60    0.55
   5   3   0    1.57    0.67
  -5  -3   0    0.74    0.63
   5   3   0    1.15    0.70
  -5  -3   0    1.56    0.72
   6   3   0   13.07    1.55
   6   3   0   13.02    1.29
   6   3   0   13.60    1.52
  -6  -3   0   10.40    1.38
  -6  -3   0   13.62    1.54
  -6  -3   0   13.39    1.46
  -6  -3   0   12.54    1.35
   6   3   0   12.74    1.53
  -7  -3   0   20.16    2.03
  -7  -3   0   20.05    2.10
   7   3   0   16.94    2.04
   7   3   0   18.94    2.04
  -8  -3   0   19.51    2.23
   8   3   0   20.93    2.27
  -8  -3   0   19.38    2.28
   8   3   0   21.00    2.38
   9   3   0    3.80    1.71
   9   3   0    1.00    1.42
  -9  -3   0    5.84    1.72
  10   3   0    3.04    1.72
 -10  -3   0    0.39    1.64
  -9   4   0    1.82    1.41
  -9   4   0    2.37    1.55
   8  -4   0    7.81    2.15
  -8   4   0    5.43    1.61
   8  -4   0    9.89    1.75
  -8   4   0    8.93    1.93
  -8   4   0    8.35    1.75
  -7   4   0    2.16    1.15
  -7   4   0    2.68    1.19
   7  -4   0    4.65    1.69
   7  -4   0    2.58    1.12
  -7   4   0    1.03    1.24
  -6   4   0   23.10    2.16
  -6   4   0   19.35    2.06
  -6   4   0   21.24    2.00
   6  -4   0   25.65    2.13
   6  -4   0   27.29    2.60
  -5   4   0   15.83    1.72
   5  -4   0   18.79    1.68
  -5   4   0   12.69    1.59
  -5   4   0   17.38    1.64
  -5   4   0   19.43    1.79
   5  -4   0   16.17    2.01
   5  -4   0   16.92    1.81
  -4   4   0   12.91    1.32
   4  -4   0    9.52    1.37
   4  -4   0   10.75    1.17
  -4   4   0   10.93    1.22
  -4   4   0   11.79    1.33
  -4   4   0   10.91    1.14
  -4   4   0   12.39    1.30
   4  -4   0   10.37    1.30
  -3   4   0    6.52    0.93
   3  -4   0    5.81    1.03
  -3   4   0    3.42    0.64
   3  -4   0    7.95    1.02
  -3   4   0    6.61    0.98
   3  -4   0    5.78    0.78
  -3   4   0    5.84    0.79
  -3   4   0    6.78    0.90
   2  -4   0   48.76    2.22
  -2   4   0   54.47    2.30
  -2   4   0   47.39    2.07
  -2   4   0   51.24    2.42
  -2   4   0   51.52    2.15
   2  -4   0   51.04    2.42
   2  -4   0   49.50    2.41
   2  -4   0   46.93    2.09
  -2   4   0   49.53    2.19
   1  -4   0  366.15   11.47
  -1   4   0  342.42   11.26
  -1   4   0  356.24   11.07
  -1   4   0  359.03   11.26
   1  -4   0  347.08   11.01
  -1   4   0  343.66   11.03
   1  -4   0  365.67   11.58
  -1   4   0  356.88   11.50
   1  -4   0  353.12   10.97
   0  -4   0  625.74   19.65
   0   4   0  641.02   20.22
   0  -4   0  663.22   20.20
   0  -4   0  671.44   20.43
   0  -4   0  657.89   19.68
   0   4   0  631.50   19.62
  -1  -4   0   22.68    1.17
   1   4   0   24.06    1.11
  -1  -4   0   24.89    1.53
  -1  -4   0   24.06    1.00
  -1  -4   0   22.55    0.98
   2   4   0    0.44    0.36
  -2  -4   0    0.18    0.40
   2   4   0    0.16    0.24
   2   4   0    0.21    0.21
  -2  -4   0   -0.12    0.31
  -2  -4   0    0.34    0.34
   2   4   0    1.06    0.40
  -3  -4   0    0.44    0.46
   3   4   0    1.04    0.49
   3   4   0    0.75    0.41
  -3  -4   0    0.91    0.47
   3   4   0    0.40    0.45
   3   4   0    0.87    0.47
  -3  -4   0    0.82    0.48
   4   4   0   39.19    2.05
   4   4   0   30.85    1.82
  -4  -4   0   39.98    2.16
   4   4   0   44.37    2.11
  -4  -4   0   40.20    2.01
  -4  -4   0   39.95    2.07
   4   4   0   33.84    1.85
   4   4   0   40.51    2.12
   5   4   0  194.30    7.25
  -5  -4   0  204.79    7.08
  -5  -4   0  193.46    7.16
   5   4   0  198.79    7.20
   5   4   0  196.20    7.15
  -5  -4   0  198.79    7.34
   5   4   0  201.43    7.12
   6   4   0   25.45    2.01
  -6  -4   0   24.21    2.04
  -6  -4   0   21.00    1.93
   6   4   0   21.30    1.93
   6   4   0   19.17    1.84
  -6  -4   0   23.22    1.97
   6   4   0   22.56    1.90
   7   4   0    6.24    1.48
  -7  -4   0    5.29    1.44
   7   4   0    7.33    1.56
  -7  -4   0    3.81    1.33
  -8  -4   0    5.73    1.59
  -8  -4   0    2.92    1.36
   8   4   0    4.36    1.58
   8   4   0    6.36    1.63
   9   4   0   81.80    4.82
  -9  -4   0   74.97    4.44
  -9  -4   0   75.24    4.56
   9   4   0   67.89    4.44
  10   4   0    5.98    1.93
  -8   5   0    1.50    1.19
  -8   5   0    0.38    1.42
   8  -5   0   -0.93    0.97
  -8   5   0    1.90    1.45
  -7   5   0    0.82    1.09
   7  -5   0    0.40    1.03
  -7   5   0   -0.71    1.04
  -7   5   0    0.93    1.01
  -6   5   0   -0.21    0.85
  -6   5   0    0.98    1.13
  -6   5   0    0.40    0.89
   6  -5   0    1.30    0.97
   5  -5   0  107.20    5.20
  -5   5   0  106.09    4.78
  -5   5   0  107.17    4.57
  -5   5   0   99.51    4.69
   5  -5   0  104.28    4.59
  -4   5   0   98.99    4.27
   4  -5   0   96.25    4.51
  -4   5   0   94.35    3.94
  -4   5   0   90.58    4.20
  -4   5   0   95.12    4.07
   4  -5   0   94.73    4.01
  -4   5   0   89.80    4.08
   4  -5   0   93.67    4.24
   3  -5   0   58.17    2.76
  -3   5   0   61.17    2.70
   3  -5   0   67.93    3.31
   3  -5   0   68.05    3.05
  -3   5   0   61.97    2.91
  -3   5   0   64.12    2.80
  -3   5   0   64.04    3.12
  -3   5   0   69.63    3.05
   2  -5   0   43.59    2.12
   2  -5   0   42.08    2.30
  -2   5   0   41.95    1.78
  -2   5   0   39.74    2.03
  -2   5   0   39.18    1.72
  -2   5   0   42.05    2.10
   2  -5   0   41.01    1.93
  -2   5   0   40.31    2.29
   1  -5   0  201.20    6.58
   1  -5   0  197.56    6.64
  -1   5   0  204.47    7.21
  -1   5   0  200.84    6.71
  -1   5   0  203.15    6.69
   1  -5   0  211.35    7.07
   0   5   0   97.90    3.46
   0  -5   0  103.74    3.69
   0  -5   0   97.48    3.34
   0  -5   0   96.27    3.36
   0   5   0   99.57    4.02
   1   5   0   28.18    1.37
  -1  -5   0   29.02    1.26
  -1  -5   0   29.91    1.28
  -1  -5   0   30.24    1.47
   2   5   0  108.21    3.96
  -2  -5   0  117.07    4.15
   2   5   0  115.18    3.98
  -2  -5   0  107.89    3.86
  -2  -5   0  110.22    3.86
  -2  -5   0  116.78    4.13
   3   5   0   41.06    1.58
  -3  -5   0   40.36    1.92
   3   5   0   38.35    1.96
   3   5   0   37.24    1.57
  -3  -5   0   39.29    1.93
   3   5   0   41.33    1.97
  -3  -5   0   42.41    2.08
  -4  -5   0   10.01    1.07
  -4  -5   0    9.66    1.08
   4   5   0    9.35    1.04
   4   5   0    9.97    1.13
   4   5   0    8.73    0.92
   4   5   0   11.34    0.95
  -4  -5   0   10.90    1.14
  -5  -5   0    4.25    1.01
   5   5   0    2.09    0.79
  -5  -5   0    4.83    1.03
  -5  -5   0    5.03    0.95
   5   5   0    3.01    0.78
   5   5   0    2.82    0.95
   5   5   0    3.41    0.91
  -6  -5   0   40.66    2.55
  -6  -5   0   42.10    2.67
   6   5   0   39.66    2.62
   6   5   0   37.90    2.45
  -6  -5   0   36.87    2.51
   6   5   0   40.26    2.58
   7   5   0    3.49    1.15
  -7  -5   0    1.11    1.05
   7   5   0    3.07    1.33
  -7  -5   0    0.51    1.13
   8   5   0   26.51    2.49
   8   5   0   29.47    2.67
  -8  -5   0   32.01    2.73
  -9  -5   0    8.80    1.90
   9   5   0    8.01    1.89
   9   5   0   10.52    2.11
  10   5   0    3.33    1.60
  -8   6   0    9.30    1.70
  -8   6   0    3.63    1.81
   7  -6   0    3.80    1.38
  -7   6   0    1.20    1.33
  -7   6   0    3.83    1.59
  -7   6   0    3.16    1.26
  -6   6   0   18.44    1.81
  -6   6   0   17.71    2.05
  -6   6   0   20.01    2.17
   6  -6   0   10.81    1.66
  -5   6   0   11.85    1.69
   5  -6   0   11.79    1.49
  -5   6   0   10.15    1.29
  -5   6   0   10.20    1.59
   4  -6   0  264.61    9.37
  -4   6   0  269.03    9.29
  -4   6   0  276.47    9.69
   4  -6   0  275.55    9.71
  -4   6   0  274.56    9.61
  -4   6   0  264.09    9.77
  -3   6   0    5.82    1.05
  -3   6   0    8.26    1.14
   3  -6   0    5.47    1.11
   3  -6   0    4.11    0.86
  -3   6   0    7.44    0.78
   3  -6   0    9.83    1.37
  -3   6   0    4.66    1.12
  -3   6   0    4.93    0.72
  -2   6   0    9.85    1.10
   2  -6   0   11.46    1.31
  -2   6   0    8.23    1.21
  -2   6   0    9.87    1.08
   2  -6   0    9.60    1.11
   2  -6   0    9.78    0.96
  -1   6   0   65.16    2.79
   1  -6   0   68.39    3.02
  -1   6   0   66.85    3.27
   1  -6   0   67.99    2.69
   1  -6   0   67.96    2.79
  -1   6   0   67.48    2.85
   0  -6   0    2.02    0.53
   0   6   0    0.97    0.46
   0  -6   0    1.71    0.61
   0  -6   0    1.99    0.48
  -1  -6   0   25.48    1.35
   1   6   0   29.03    1.49
  -1  -6   0   27.16    1.34
  -1  -6   0   29.97    1.61
  -2  -6   0    9.43    0.84
  -2  -6   0   10.10    0.85
   2   6   0    8.59    0.90
  -2  -6   0    8.90    0.96
  -3  -6   0   12.76    1.08
  -3  -6   0   13.38    1.18
   3   6   0   11.39    1.12
  -3  -6   0   12.69    1.10
  -3  -6   0   12.44    1.05
   3   6   0   11.78    1.09
   4   6   0   27.37    1.88
   4   6   0   31.80    1.91
   4   6   0   26.52    1.17
  -4  -6   0   27.89    1.84
  -4  -6   0   27.57    1.79
  -4  -6   0   30.35    1.99
   5   6   0   97.26    3.71
  -5  -6   0   90.18    3.98
   5   6   0   91.16    3.72
   5   6   0  100.24    4.16
   5   6   0   96.71    4.26
  -5  -6   0   97.63    4.17
   6   6   0    7.90    1.18
   6   6   0    8.26    1.44
  -6  -6   0    8.34    1.37
  -7  -6   0    2.56    1.14
   7   6   0    1.18    1.16
   7   6   0    2.88    1.12
   8   6   0    7.05    1.77
  -8  -6   0    4.95    1.37
   8   6   0    5.56    1.40
   9   6   0    6.34    1.75
   9   6   0    7.75    2.05
  -9  -6   0   10.03    1.97
   7  -7   0    0.18    1.04
  -7   7   0    0.20    1.36
  -7   7   0   -0.89    1.27
  -7   7   0    2.15    1.10
  -6   7   0   19.66    2.22
  -6   7   0   20.23    2.21
  -6   7   0   18.23    1.72
   6  -7   0   14.79    1.89
  -5   7   0    2.68    0.87
  -5   7   0    3.78    1.33
  -5   7   0    4.60    1.37
   5  -7   0    3.99    1.15
  -4   7   0   87.75    4.42
   4  -7   0   87.35    4.06
  -4   7   0   86.57    4.19
  -4   7   0   89.35    3.38
   3  -7   0   45.61    2.56
  -3   7   0   47.00    2.72
  -3   7   0   50.14    2.82
  -3   7   0   52.93    3.11
   3  -7   0   52.36    2.95
  -2   7   0   11.90    1.56
   2  -7   0    9.42    1.25
   2  -7   0    8.36    1.00
  -2   7   0   10.79    1.23
  -2   7   0   10.39    1.20
  -1   7   0    7.08    0.97
  -1   7   0    6.70    1.22
   1  -7   0    6.66    0.99
  -1   7   0    6.83    0.95
   1  -7   0    5.77    0.82
   0   7   0   28.36    1.70
   0   7   0   25.76    1.62
   0  -7   0   26.05    1.62
   0  -7   0   29.21    1.57
  -1  -7   0  129.60    4.55
  -1  -7   0  125.27    4.54
   1   7   0  133.66    4.67
   2   7   0  603.26   18.33
  -2  -7   0  585.08   18.22
  -2  -7   0  577.32   18.19
  -3  -7   0    1.66    0.79
   3   7   0    1.00    0.80
  -3  -7   0    0.35    0.71
  -3  -7   0    1.36    0.73
  -4  -7   0   45.64    2.42
   4   7   0   45.59    2.47
  -4  -7   0   43.84    2.42
   4   7   0   40.89    2.46
   5   7   0   20.17    1.74
   5   7   0   17.53    1.74
  -5  -7   0   21.06    1.78
  -5  -7   0   15.33    1.59
   6   7   0    1.10    0.63
  -6  -7   0   -1.10    0.77
   6   7   0    2.35    1.09
   7   7   0    3.96    1.00
   7   7   0    5.31    1.45
  -7  -7   0    1.76    1.12
   8   7   0    1.71    1.44
   8   7   0    1.31    1.06
  -8  -7   0    2.17    1.26
   9   7   0    4.29    1.87
   9   7   0    1.49    1.25
  -9  -7   0    2.93    1.48
   6  -8   0    0.90    1.08
  -6   8   0    0.31    1.21
  -6   8   0    1.17    0.68
  -6   8   0   -0.82    1.34
   5  -8   0    3.99    1.23
  -5   8   0    3.97    1.52
  -5   8   0    3.60    1.38
  -4   8   0   14.71    1.83
  -4   8   0   15.63    2.04
   4  -8   0   15.23    1.66
  -3   8   0   24.12    2.03
   3  -8   0   20.95    1.78
  -3   8   0   27.29    2.45
   2  -8   0   25.68    1.82
  -2   8   0   25.66    1.96
  -2   8   0   23.23    1.98
  -2   8   0   28.52    2.42
   2  -8   0   30.64    2.21
  -1   8   0    1.50    0.85
  -1   8   0    0.70    0.77
   1  -8   0    0.93    0.81
   1  -8   0    1.37    0.68
   0   8   0    9.31    1.06
   0   8   0    7.98    1.09
   0  -8   0    6.71    1.01
   0  -8   0    8.21    0.96
  -1  -8   0   11.77    1.15
   1   8   0   13.26    1.24
  -1  -8   0   11.96    1.10
  -2  -8   0   32.70    1.88
  -2  -8   0   31.34    1.83
   2   8   0   34.66    1.96
  -3  -8   0   46.26    2.36
   3   8   0   46.60    2.47
  -3  -8   0   45.83    2.37
  -3  -8   0   44.73    2.38
  -4  -8   0    5.32    1.04
  -4  -8   0    2.31    0.93
   4   8   0    6.01    1.19
   5   8   0    1.58    0.94
  -5  -8   0    2.41    0.96
   5   8   0    1.51    1.05
  -6  -8   0   12.45    1.63
   6   8   0   14.26    1.79
  -7  -8   0    0.73    1.08
   7   8   0    0.87    1.31
   8   8   0    2.07    1.49
   8   8   0   -0.32    0.63
  -8  -8   0    0.65    1.23
  -4   9   0   13.29    2.12
  -4   9   0   16.09    1.93
   4  -9   0   18.89    1.86
  -3   9   0   71.37    4.13
  -3   9   0   63.50    3.60
   3  -9   0   60.75    3.32
  -2   9   0   32.28    2.32
  -2   9   0   30.30    2.45
   2  -9   0   32.92    2.18
   1  -9   0    7.87    1.29
  -1   9   0    7.57    1.20
   1  -9   0    6.61    1.02
  -1   9   0    9.38    1.35
   0  -9   0   15.11    1.50
   0   9   0   16.69    1.51
   0  -9   0   17.17    1.43
   0   9   0   20.51    1.74
  -1  -9   0   12.15    1.17
   1   9   0   11.04    1.25
   1   9   0    8.48    1.18
  -1  -9   0    9.66    1.17
   2   9   0    0.69    0.73
  -2  -9   0    0.54    0.62
  -2  -9   0    0.63    0.72
  -3  -9   0    0.57    0.71
  -3  -9   0    0.82    0.83
   3   9   0   -0.64    0.73
  -3  -9   0    0.64    0.81
  -4  -9   0   17.08    1.55
   4   9   0   15.89    1.63
  -4  -9   0   13.79    1.50
  -5  -9   0    0.99    0.91
   5   9   0   -0.38    0.97
   6   9   0    0.74    1.22
  -6  -9   0    1.54    1.04
  -7  -9   0    1.80    1.18
   7   9   0    0.23    1.24
  -2  10   0   16.84    1.89
   2 -10   0   21.84    1.87
   1 -10   0    1.89    0.86
  -1  10   0    2.77    1.10
   0 -10   0   10.87    1.45
   0  10   0   11.09    1.47
   0 -10   0    7.59    1.12
   0  10   0    7.35    1.27
   1  10   0   12.79    1.42
  -1 -10   0   11.74    1.39
   1  10   0   13.64    1.56
  -1 -10   0   11.86    1.26
  -2 -10   0    2.08    0.78
  -2 -10   0    1.38    0.93
   2  10   0    3.16    0.96
   3  10   0    5.22    1.17
  -3 -10   0    3.41    0.92
  -4 -10   0   -0.21    0.80
   4  10   0    2.14    1.09
   5  10   0    1.68    1.19
  -5 -10   0    0.23    0.91
   5  10  -1   -0.80    1.08
  -5 -10   1   -0.76    0.86
   4  10  -1    0.89    1.01
  -4 -10   1    1.75    0.94
  -3 -10   1    4.64    0.99
   3  10  -1    8.04    1.24
  -3 -10   1    5.97    1.11
  -3 -10   1    4.35    1.04
  -2 -10   1    7.15    1.14
   2  10  -1    8.23    1.15
  -2 -10   1    7.76    1.05
   1  10  -1   11.56    1.41
   1  10  -1   11.04    1.26
  -1 -10   1   10.82    1.29
  -1 -10   1   12.63    1.22
   0 -10   1    5.48    1.15
   0  10  -1    4.82    1.04
   0 -10   1    4.79    0.92
   0  10  -1    4.13    1.13
  -1  10  -1   19.77    1.72
   1 -10   1   13.31    1.40
  -1  10  -1   17.24    1.71
   2 -10   1    4.38    1.06
  -2  10  -1    6.06    1.31
   7   9  -1   -0.57    1.15
  -7  -9   1   -0.12    0.97
   6   9  -1    5.20    1.43
  -6  -9   1    3.90    1.29
  -5  -9   1    4.58    1.18
   5   9  -1    1.89    1.10
  -4  -9   1    0.99    0.76
   4   9  -1   -1.62    0.74
  -4  -9   1    0.23    0.83
  -3  -9   1   40.91    2.25
  -3  -9   1   40.42    2.27
   3   9  -1   43.09    2.37
  -3  -9   1   37.21    2.18
   2   9  -1   16.04    1.41
  -2  -9   1   17.89    1.46
  -2  -9   1   16.65    1.32
   1   9  -1    5.38    0.87
  -1  -9   1    3.67    0.75
  -1  -9   1    3.78    0.82
   1   9  -1    5.70    0.99
   0   9  -1   -0.11    0.72
   0  -9   1    0.64    0.60
   0   9  -1    0.79    0.77
   0  -9   1   -0.58    0.67
   1  -9   1   40.54    2.18
  -1   9  -1   41.89    2.35
   1  -9   1   42.54    2.48
  -1   9  -1   37.55    2.41
  -2   9  -1   22.31    1.88
  -2   9  -1   26.77    2.62
   2  -9   1   23.82    1.82
   2  -9   1   24.66    2.06
  -2   9  -1   22.75    2.02
  -3   9  -1   -0.50    0.95
   3  -9   1    0.62    0.82
  -3   9  -1    1.15    1.17
  -4   9  -1    1.68    1.39
  -4   9  -1    1.79    1.21
   4  -9   1   -0.98    0.76
   8   8  -1    2.84    1.62
  -8  -8   1    4.47    1.47
  -7  -8   1    4.07    1.25
   7   8  -1    1.41    1.27
   6   8  -1    8.25    1.55
  -6  -8   1    9.92    1.50
  -5  -8   1    8.50    1.21
   5   8  -1    8.03    1.39
  -5  -8   1    7.90    1.27
   5   8  -1   12.34    1.50
   4   8  -1   13.81    1.39
   4   8  -1   13.19    1.42
  -4  -8   1   13.63    1.34
  -4  -8   1   11.01    1.27
  -3  -8   1   -0.22    0.59
  -3  -8   1    0.93    0.66
  -3  -8   1   -0.15    0.61
   3   8  -1   -0.22    0.66
  -2  -8   1    4.31    0.75
  -2  -8   1    2.87    0.69
   2   8  -1    3.83    0.78
  -1  -8   1    7.08    0.84
  -1  -8   1    6.53    0.83
   1   8  -1    7.99    0.93
   0  -8   1    5.83    0.87
   0   8  -1    5.25    0.88
   0   8  -1    5.01    0.83
   0  -8   1    5.16    0.77
   1  -8   1   54.80    2.66
   1  -8   1   51.10    2.46
  -1   8  -1   55.24    2.72
  -1   8  -1   56.88    2.67
   2  -8   1   59.26    2.90
  -2   8  -1   63.37    3.09
  -2   8  -1   66.35    3.23
  -2   8  -1   65.99    3.76
   2  -8   1   67.55    3.23
   3  -8   1   76.46    3.62
  -3   8  -1   76.88    4.33
  -3   8  -1   79.60    3.78
  -3   8  -1   85.77    4.05
   4  -8   1    0.64    0.83
  -4   8  -1    0.91    1.04
  -4   8  -1   -0.69    1.07
  -5   8  -1    2.22    1.36
  -5   8  -1    2.36    1.34
   5  -8   1    0.63    0.92
  -6   8  -1    0.98    1.28
   6  -8   1    0.72    1.15
  -6   8  -1   -1.11    1.28
   9   7  -1    2.13    1.68
  -9  -7   1    0.50    1.36
   9   7  -1    0.33    1.12
  -8  -7   1   -0.42    0.98
   8   7  -1    0.11    0.87
   8   7  -1    0.01    1.23
   7   7  -1    9.22    1.66
  -7  -7   1    8.42    1.54
   7   7  -1    8.44    1.08
   6   7  -1   11.30    1.60
  -6  -7   1   11.33    1.52
  -5  -7   1    1.54    0.85
  -5  -7   1    0.45    0.83
   5   7  -1    1.50    0.99
   5   7  -1   -0.08    0.78
  -4  -7   1   97.98    4.04
  -4  -7   1   90.86    3.91
   4   7  -1   96.73    4.10
   4   7  -1  105.89    4.11
   3   7  -1  449.97   13.32
  -3  -7   1  398.28   13.12
  -3  -7   1  411.13   13.20
  -3  -7   1  406.40   13.12
   3   7  -1  414.74   13.29
  -2  -7   1  127.02    4.56
   2   7  -1  137.53    4.76
  -2  -7   1  131.22    4.59
  -1  -7   1   83.25    3.03
   1   7  -1   83.83    3.16
  -1  -7   1   80.72    3.02
   0  -7   1  185.87    6.33
   0  -7   1  188.48    6.29
   0   7  -1  194.84    6.42
   0   7  -1  196.90    6.49
  -1   7  -1   13.64    1.18
   1  -7   1   12.88    1.06
   1  -7   1   10.41    1.04
  -1   7  -1   10.55    1.47
  -1   7  -1   11.89    1.07
  -2   7  -1   67.96    3.10
  -2   7  -1   72.41    3.76
   2  -7   1   74.04    3.21
   2  -7   1   63.15    2.92
  -2   7  -1   74.23    3.23
  -3   7  -1    2.76    0.94
  -3   7  -1    1.61    0.81
   3  -7   1    1.37    0.72
  -3   7  -1    5.15    1.26
   3  -7   1    3.39    1.10
   4  -7   1   12.76    1.41
  -4   7  -1   14.61    1.67
  -4   7  -1   10.09    1.68
   5  -7   1   -1.01    0.75
  -5   7  -1   -0.62    0.58
  -5   7  -1    0.24    1.12
  -5   7  -1   -1.85    0.93
  -6   7  -1    1.83    1.30
   6  -7   1    2.07    1.12
  -6   7  -1    2.70    1.40
  -6   7  -1    0.78    0.87
  -7   7  -1    1.48    1.45
  -7   7  -1   -0.66    1.29
  -7   7  -1    0.39    0.94
   7  -7   1   -0.40    0.97
  -9  -6   1   11.00    2.04
   9   6  -1    7.16    1.69
   9   6  -1    6.42    1.88
   8   6  -1    4.94    1.61
  -8  -6   1    3.17    1.37
   8   6  -1    3.64    1.32
  -7  -6   1    1.42    1.04
   7   6  -1    0.31    1.10
   7   6  -1    0.75    0.88
   6   6  -1   21.25    1.61
  -6  -6   1   20.35    1.88
   6   6  -1   18.35    1.86
   5   6  -1    0.68    0.55
   5   6  -1    0.27    0.84
  -5  -6   1    0.61    0.82
   5   6  -1   -0.04    0.74
   5   6  -1    0.36    0.51
  -5  -6   1   -0.14    0.73
  -4  -6   1   60.14    2.86
  -4  -6   1   56.02    2.70
  -4  -6   1   53.21    2.59
   4   6  -1   57.87    2.72
   4   6  -1   57.04    2.79
  -3  -6   1   56.40    2.54
   3   6  -1   54.75    2.40
  -3  -6   1   52.47    2.34
   3   6  -1   50.35    2.42
  -3  -6   1   52.20    2.29
  -2  -6   1  232.19    7.64
  -2  -6   1  252.63    8.08
  -2  -6   1  230.34    7.60
   2   6  -1  231.13    7.75
   2   6  -1  243.81    7.76
  -2  -6   1  248.90    8.06
  -1  -6   1  118.27    4.06
  -1  -6   1  109.20    3.69
  -1  -6   1  111.10    3.70
   1   6  -1  110.41    3.88
   0   6  -1    0.06    0.39
   0  -6   1    0.28    0.37
   0  -6   1    0.39    0.49
   0  -6   1   -0.01    0.31
  -1   6  -1  205.19    7.94
  -1   6  -1  227.00    7.28
  -1   6  -1  219.08    7.21
   1  -6   1  228.69    7.62
   1  -6   1  215.40    7.08
   1  -6   1  216.19    7.16
   2  -6   1    5.52    1.04
  -2   6  -1    6.08    0.89
  -2   6  -1    5.36    0.91
   2  -6   1    6.45    0.80
  -2   6  -1    4.78    1.07
   2  -6   1    5.68    0.90
  -3   6  -1   45.18    2.70
  -3   6  -1   43.84    1.66
   3  -6   1   48.71    2.57
  -3   6  -1   45.14    2.48
  -3   6  -1   43.20    2.41
   3  -6   1   41.03    2.23
   4  -6   1    8.94    1.42
  -4   6  -1    8.06    1.32
  -4   6  -1    8.55    0.98
   4  -6   1    6.68    1.15
  -4   6  -1   11.29    1.50
  -4   6  -1   10.53    1.45
  -4   6  -1    7.72    0.96
  -5   6  -1   -0.15    0.75
   5  -6   1    1.71    0.94
  -5   6  -1    0.17    1.03
  -5   6  -1    0.41    1.01
  -6   6  -1   -0.36    0.99
  -6   6  -1    0.65    0.86
   6  -6   1   -0.63    0.77
  -6   6  -1   -0.26    0.96
  -7   6  -1    3.44    1.47
  -7   6  -1    8.37    1.78
   7  -6   1    4.88    1.41
  -7   6  -1    6.23    1.38
  -8   6  -1    5.07    1.77
  -8   6  -1    6.12    1.48
  10   5  -1   -1.34    1.39
   9   5  -1    8.94    1.97
  -9  -5   1   14.69    2.22
   9   5  -1   11.44    2.15
   8   5  -1   37.44    2.94
   8   5  -1   38.31    3.04
  -8  -5   1   40.40    3.11
   7   5  -1   -0.41    0.94
   7   5  -1    0.38    1.06
  -7  -5   1    1.29    1.06
  -6  -5   1    3.71    1.14
   6   5  -1    3.25    1.12
  -6  -5   1    4.70    1.17
   6   5  -1    2.70    0.95
  -6  -5   1    5.10    1.11
   6   5  -1    4.53    1.08
   5   5  -1   55.28    2.68
   5   5  -1   60.17    2.95
   5   5  -1   64.96    3.16
  -5  -5   1   60.36    2.90
   5   5  -1   57.07    2.77
  -5  -5   1   61.20    3.02
  -5  -5   1   63.54    3.09
  -4  -5   1   50.51    2.30
   4   5  -1   42.35    2.33
  -4  -5   1   49.02    2.45
   4   5  -1   45.77    2.04
  -4  -5   1   44.66    2.33
   4   5  -1   49.08    2.05
   4   5  -1   48.56    2.36
   3   5  -1  462.96   14.38
  -3  -5   1  473.97   14.92
   3   5  -1  447.38   14.40
  -3  -5   1  454.60   14.38
  -3  -5   1  461.89   14.31
   2   5  -1  168.49    5.43
  -2  -5   1  167.79    5.65
  -2  -5   1  165.05    5.34
   2   5  -1  164.73    5.45
  -2  -5   1  157.64    5.29
   1   5  -1   53.63    2.03
  -1  -5   1   55.74    2.16
   0   5  -1  132.55    4.44
   0  -5   1  143.57    4.70
   0   5  -1  129.20    5.15
   1  -5   1    4.58    0.76
   1  -5   1    5.07    0.52
  -1   5  -1    3.04    0.56
   1  -5   1    4.32    0.55
  -1   5  -1    5.38    0.95
  -1   5  -1    4.09    0.58
  -2   5  -1   23.33    1.42
  -2   5  -1   23.26    1.43
   2  -5   1   22.54    1.41
  -2   5  -1   20.72    1.62
   2  -5   1   21.97    1.29
   2  -5   1   21.09    1.59
   3  -5   1    4.95    0.90
  -3   5  -1    5.40    0.92
   3  -5   1    3.63    0.71
  -3   5  -1    5.83    0.72
  -3   5  -1    5.85    0.75
  -3   5  -1    3.70    0.97
   3  -5   1    6.13    1.07
  -3   5  -1    4.20    0.85
  -4   5  -1  168.09    6.40
   4  -5   1  186.95    6.63
   4  -5   1  169.24    6.84
  -4   5  -1  172.40    6.35
  -4   5  -1  194.82    6.69
   4  -5   1  160.48    6.25
  -4   5  -1  164.59    6.62
  -4   5  -1  164.69    6.22
  -5   5  -1   81.48    3.76
  -5   5  -1   82.83    4.15
   5  -5   1   83.74    3.93
  -5   5  -1   82.33    4.02
   5  -5   1   83.19    4.41
  -6   5  -1   18.07    1.79
  -6   5  -1   19.42    2.06
  -6   5  -1   20.04    2.02
   6  -5   1   18.33    1.89
  -7   5  -1    2.31    1.34
  -7   5  -1    1.24    1.15
  -7   5  -1    0.68    0.99
   7  -5   1    0.15    0.91
   8  -5   1    0.71    1.13
  -8   5  -1   -1.80    1.05
  -8   5  -1    0.96    1.21
  -8   5  -1   -2.12    1.17
  10   4  -1    0.15    1.65
   9   4  -1    2.30    1.51
  -9  -4   1    4.71    1.68
   9   4  -1    3.26    1.76
   8   4  -1   64.77    4.04
   8   4  -1   61.01    3.79
  -8  -4   1   65.79    3.89
  -8  -4   1   58.86    3.79
   7   4  -1  204.86    8.03
  -7  -4   1  203.66    8.12
  -7  -4   1  215.46    8.09
   7   4  -1  192.13    7.99
   6   4  -1   32.62    2.32
  -6  -4   1   33.30    2.27
   6   4  -1   31.20    2.13
   6   4  -1   30.53    2.22
  -6  -4   1   30.35    2.23
   6   4  -1   31.84    2.30
  -6  -4   1   32.11    2.35
   5   4  -1   19.85    1.59
   5   4  -1   16.51    1.55
  -5  -4   1   18.28    1.58
   5   4  -1   18.95    1.60
  -5  -4   1   21.42    1.64
  -5  -4   1   16.07    1.53
  -4  -4   1   29.99    1.85
  -4  -4   1   28.15    1.65
   4   4  -1   28.06    1.66
   4   4  -1   30.12    1.60
   4   4  -1   29.96    1.61
   4   4  -1   28.23    1.69
   4   4  -1   26.77    1.73
  -4  -4   1   26.26    1.72
   3   4  -1    0.14    0.38
   3   4  -1    0.58    0.41
   3   4  -1   -0.25    0.33
  -3  -4   1    0.06    0.40
  -3  -4   1   -0.17    0.40
  -3  -4   1   -0.13    0.43
   3   4  -1   -0.05    0.40
  -2  -4   1  261.38    8.33
  -2  -4   1  248.73    7.92
  -2  -4   1  250.37    7.96
   2   4  -1  256.10    8.01
   2   4  -1  255.75    8.04
  -1  -4   1    8.55    0.98
   1   4  -1    8.26    0.55
   1   4  -1    8.27    0.57
  -1  -4   1    9.30    0.65
   0   4  -1    2.66    0.65
   0  -4   1    4.25    0.74
   0   4  -1    4.74    0.41
  -1   4  -1   65.99    2.47
   1  -4   1   68.27    2.63
  -1   4  -1   65.29    2.44
  -1   4  -1   65.25    2.91
   1  -4   1   69.06    2.36
   1  -4   1   71.58    2.98
   1  -4   1   65.20    2.36
  -2   4  -1  154.90    5.74
   2  -4   1  167.59    5.82
  -2   4  -1  162.53    5.45
  -2   4  -1  159.02    5.33
   2  -4   1  156.54    5.68
   2  -4   1  152.43    5.27
  -2   4  -1  157.49    5.38
  -2   4  -1  154.93    5.30
   2  -4   1  159.30    5.38
  -3   4  -1    2.83    0.74
   3  -4   1    3.00    0.65
  -3   4  -1    2.60    0.76
   3  -4   1    1.58    0.69
  -3   4  -1    2.97    0.71
  -3   4  -1    4.12    0.66
  -3   4  -1    4.03    0.68
   3  -4   1    2.69    0.82
  -4   4  -1   21.24    1.57
  -4   4  -1   17.93    1.59
  -4   4  -1   16.55    1.43
  -4   4  -1   16.96    1.54
   4  -4   1   19.38    1.76
   4  -4   1   18.38    1.59
   4  -4   1   20.98    1.52
  -5   4  -1    5.64    1.08
  -5   4  -1    8.63    1.27
   5  -4   1    5.53    1.33
   5  -4   1    4.64    1.03
  -5   4  -1    4.87    1.09
  -5   4  -1    7.12    1.29
   5  -4   1    8.11    1.41
  -5   4  -1    4.69    1.14
  -6   4  -1   48.42    3.04
   6  -4   1   55.14    3.59
  -6   4  -1   50.46    3.20
  -6   4  -1   49.08    2.99
   6  -4   1   50.47    2.97
   7  -4   1   -1.01    0.85
  -7   4  -1   -1.15    1.01
  -7   4  -1   -0.36    1.02
  -7   4  -1   -0.21    0.88
   7  -4   1   -1.21    1.04
  -8   4  -1   25.93    2.59
   8  -4   1   25.76    2.50
  -8   4  -1   21.18    2.45
  -8   4  -1   19.22    2.20
  -9   4  -1   -0.82    1.23
  -9   4  -1   -0.79    1.19
  10   3  -1    3.03    1.73
 -10  -3   1    4.31    1.94
  -9  -3   1   19.39    2.45
   9   3  -1   21.41    2.63
   9   3  -1   19.32    2.43
  -8  -3   1    3.20    1.44
  -8  -3   1    3.56    1.45
   8   3  -1    1.45    1.39
   8   3  -1    3.92    1.62
  -7  -3   1   83.28    4.30
   7   3  -1   81.49    4.25
  -7  -3   1   79.93    4.22
   7   3  -1   78.69    4.17
   6   3  -1   19.53    1.69
  -6  -3   1   16.76    1.55
   6   3  -1   15.58    1.70
  -6  -3   1   16.98    1.63
  -6  -3   1   21.69    1.76
  -6  -3   1   18.95    1.74
   6   3  -1   17.14    1.73
   5   3  -1   12.85    1.37
   5   3  -1   13.54    1.27
  -5  -3   1   12.88    1.34
  -5  -3   1   15.08    1.38
   5   3  -1   17.04    1.38
  -5  -3   1   17.72    1.46
   5   3  -1   13.67    1.39
  -5  -3   1   14.78    1.28
  -4  -3   1   11.00    0.95
   4   3  -1   10.93    0.97
  -4  -3   1   10.17    0.98
   4   3  -1    7.84    0.93
  -4  -3   1   10.42    1.00
  -4  -3   1    8.80    1.00
   4   3  -1   10.40    1.03
   4   3  -1   10.21    1.00
  -3  -3   1  160.26    5.31
  -3  -3   1  151.90    5.35
  -3  -3   1  158.93    5.55
   3   3  -1  160.92    5.50
   3   3  -1  155.96    5.39
   3   3  -1  150.78    5.40
   3   3  -1  165.21    5.38
  -2  -3   1  818.85   24.93
   2   3  -1  815.90   25.94
   2   3  -1  848.07   25.88
   2   3  -1  835.02   24.93
   2   3  -1  798.90   24.95
  -2  -3   1  836.62   25.89
  -2  -3   1  834.34   25.01
   1   3  -1 1502.38   45.02
  -1  -3   1 1538.57   46.50
   1   3  -1 1413.30   45.02
  -1  -3   1 1485.89   45.18
  -1  -3   1 1521.50   46.56
   0  -3   1   70.50    2.79
   0  -3   1   72.69    2.41
   0   3  -1   68.38    2.30
   0   3  -1   69.56    2.80
   0  -3   1   71.18    2.39
   1  -3   1  307.37    9.62
   1  -3   1  297.49    9.15
  -1   3  -1  290.35    9.18
  -1   3  -1  289.98    9.63
  -1   3  -1  294.64    9.79
  -1   3  -1  306.80    9.23
   1  -3   1  306.10    9.62
   1  -3   1  287.56    9.15
  -2   3  -1 1236.03   38.31
   2  -3   1 1281.62   39.37
  -2   3  -1 1284.36   37.84
  -2   3  -1 1255.70   39.18
  -2   3  -1 1252.83   39.16
   2  -3   1 1251.33   37.80
   2  -3   1 1273.18   37.87
  -2   3  -1 1222.56   37.77
   3  -3   1  267.71    8.79
  -3   3  -1  255.20    8.69
  -3   3  -1  256.49    8.89
   3  -3   1  265.94    9.19
  -3   3  -1  278.76    8.83
   3  -3   1  270.26    8.66
  -3   3  -1  263.64    8.93
   4  -3   1    8.94    1.04
  -4   3  -1    8.34    1.03
  -4   3  -1   10.99    1.21
  -4   3  -1   14.68    1.36
  -4   3  -1   12.70    1.30
   4  -3   1   10.64    1.11
   4  -3   1    9.32    1.27
   4  -3   1   11.21    1.25
  -4   3  -1    8.12    1.08
  -5   3  -1   -0.15    0.70
  -5   3  -1    0.05    0.74
   5  -3   1    0.45    0.94
   5  -3   1    0.03    0.65
  -5   3  -1   -0.08    0.69
  -5   3  -1    0.66    0.62
  -5   3  -1   -0.36    0.78
   5  -3   1   -0.10    0.66
   5  -3   1    0.06    0.96
  -6   3  -1   62.60    3.49
   6  -3   1   68.55    4.02
  -6   3  -1   67.27    3.50
   6  -3   1   73.82    3.62
   7  -3   1   26.31    2.71
  -7   3  -1   26.54    2.33
   7  -3   1   23.64    2.18
  -7   3  -1   25.05    2.30
   8  -3   1    0.11    0.94
   8  -3   1    0.78    1.39
  -8   3  -1    3.74    1.47
  -8   3  -1    1.27    1.26
   9  -3   1   -1.38    1.58
  -9   3  -1    0.83    1.30
 -10  -2   1   -0.80    1.27
  10   2  -1    1.47    1.58
  -9  -2   1    2.34    1.40
   9   2  -1    0.67    1.41
   8   2  -1    0.15    1.09
   8   2  -1   -0.83    1.11
  -8  -2   1    0.77    1.09
  -8  -2   1   -0.15    1.07
   7   2  -1   -0.41    0.95
   7   2  -1    1.06    1.10
  -7  -2   1    0.63    1.01
  -7  -2   1    0.51    0.91
  -6  -2   1   -0.11    0.65
   6   2  -1    0.87    0.88
   6   2  -1    0.10    0.66
  -6  -2   1   -0.37    0.59
  -6  -2   1    0.31    0.74
   6   2  -1    0.37    0.65
  -6  -2   1   -0.10    0.62
   6   2  -1    0.12    0.80
   5   2  -1   28.66    2.02
   5   2  -1   26.58    1.84
   5   2  -1   28.22    1.95
   5   2  -1   25.56    1.68
  -5  -2   1   27.54    1.86
  -5  -2   1   28.48    1.76
  -5  -2   1   29.32    1.85
   5   2  -1   23.76    1.70
  -5  -2   1   27.27    1.87
   4   2  -1    2.71    0.61
   4   2  -1    4.88    0.84
   4   2  -1    5.26    0.69
  -4  -2   1    5.26    0.84
  -4  -2   1    5.73    0.74
   4   2  -1    5.20    0.77
  -4  -2   1    6.12    0.81
   4   2  -1    3.66    0.83
  -4  -2   1    4.09    0.74
   3   2  -1   26.41    1.32
   3   2  -1   26.37    1.48
  -3  -2   1   25.39    1.32
  -3  -2   1   24.97    1.37
  -3  -2   1   24.12    1.42
   3   2  -1   26.36    1.41
   3   2  -1   25.58    1.44
  -3  -2   1   27.71    1.45
   3   2  -1   27.07    1.43
   2   2  -1  262.58    8.22
   2   2  -1  264.74    8.09
  -2  -2   1  265.14    8.21
  -2  -2   1  270.33    8.64
  -2  -2   1  263.77    8.16
   2   2  -1  255.81    8.25
   2   2  -1  263.07    8.10
   2   2  -1  256.45    8.54
  -2  -2   1  261.51    8.27
  -2  -2   1  267.32    8.56
   1   2  -1 4500.42  141.23
  -1  -2   1 4684.05  145.65
  -1  -2   1 4680.69  145.92
   1   2  -1 4744.13  141.09
   0  -2   1 1034.93   30.90
   0   2  -1 1004.98   30.92
  -1   2  -1  627.10   20.07
   1  -2   1  642.09   19.84
  -1   2  -1  647.02   20.60
   1  -2   1  654.36   19.85
   1  -2   1  672.26   20.58
  -1   2  -1  656.46   20.57
   1  -2   1  664.22   19.77
   1  -2   1  660.77   20.47
  -1   2  -1  665.33   19.78
   1  -2   1  660.54   20.06
  -1   2  -1  652.27   19.77
   2  -2   1    0.88    0.31
   2  -2   1    0.61    0.40
  -2   2  -1    1.28    0.43
  -2   2  -1    0.85    0.37
  -2   2  -1    0.68    0.29
   2  -2   1    0.74    0.38
   2  -2   1    0.01    0.27
  -2   2  -1    0.22    0.31
  -2   2  -1    0.62    0.31
  -2   2  -1    0.05    0.28
  -3   2  -1   15.13    1.16
   3  -2   1   11.74    1.17
   3  -2   1   15.97    1.25
  -3   2  -1   15.95    1.25
   3  -2   1   14.83    1.10
  -3   2  -1   14.41    1.06
  -3   2  -1   14.65    1.16
   3  -2   1   14.79    1.07
  -3   2  -1   14.38    1.12
   4  -2   1   37.60    2.33
   4  -2   1   37.36    2.04
  -4   2  -1   36.47    2.02
   4  -2   1   38.92    2.20
  -4   2  -1   40.13    2.04
  -4   2  -1   35.44    2.20
  -4   2  -1   35.78    2.06
   4  -2   1   38.01    2.01
  -5   2  -1   36.73    2.49
  -5   2  -1   33.35    2.21
   5  -2   1   37.52    2.25
   5  -2   1   32.85    2.11
  -5   2  -1   36.40    2.18
   5  -2   1   36.97    2.44
  -5   2  -1   38.67    2.38
  -5   2  -1   34.20    2.14
   5  -2   1   37.74    2.59
  -6   2  -1    0.43    0.83
   6  -2   1    1.14    0.88
   6  -2   1    0.42    1.07
  -6   2  -1    1.76    0.98
   6  -2   1    0.57    1.17
  -6   2  -1    0.64    0.88
  -6   2  -1   -0.85    0.83
   6  -2   1    0.42    0.80
   7  -2   1   36.45    2.96
  -7   2  -1   35.97    2.66
  -7   2  -1   34.02    2.58
   7  -2   1   37.67    2.67
   8  -2   1  136.97    6.71
   8  -2   1  142.94    6.13
  -8   2  -1  132.83    6.28
  -8   2  -1  134.07    6.18
  -9   2  -1    0.71    1.40
   9  -2   1    3.10    1.71
 -10   2  -1    6.18    2.07
  10  -2   1    2.87    2.10
 -10  -1   1    4.23    1.88
  10   1  -1    7.53    2.28
   9   1  -1    3.34    1.72
  -9  -1   1    5.06    1.68
  -8  -1   1    0.39    1.15
   8   1  -1   -0.13    1.18
   8   1  -1    2.64    1.27
  -7  -1   1   47.74    3.04
   7   1  -1   45.52    3.20
   7   1  -1   44.33    2.98
  -7  -1   1   44.60    2.95
  -6  -1   1    1.18    0.84
   6   1  -1   -0.22    0.42
   6   1  -1    2.72    1.03
  -6  -1   1    2.75    1.03
  -6  -1   1    0.51    0.78
  -6  -1   1    1.80    0.83
   6   1  -1    2.69    1.05
   6   1  -1    2.20    1.11
   5   1  -1    1.11    0.66
  -5  -1   1    2.60    0.73
   5   1  -1    1.22    0.71
  -5  -1   1    2.40    0.74
  -5  -1   1    3.37    0.91
   5   1  -1    2.87    0.91
  -5  -1   1    2.06    0.76
   4   1  -1  732.87   24.97
   4   1  -1  802.75   24.87
  -4  -1   1  784.19   24.13
   4   1  -1  800.92   24.01
   4   1  -1  765.56   24.04
  -4  -1   1  800.49   23.97
  -4  -1   1  755.84   24.85
  -4  -1   1  783.25   23.94
   3   1  -1  144.17    4.90
  -3  -1   1  145.26    4.96
   3   1  -1  147.76    5.15
   3   1  -1  143.53    5.04
   3   1  -1  140.12    5.23
  -3  -1   1  145.64    5.05
  -3  -1   1  140.11    5.14
   3   1  -1  151.95    5.06
  -3  -1   1  145.13    4.95
   2   1  -1  249.60    7.93
   2   1  -1  263.60    7.93
   2   1  -1  257.73    8.18
  -2  -1   1  260.55    8.31
  -2  -1   1  261.28    7.92
   2   1  -1  244.05    8.24
  -2  -1   1  254.39    7.97
   2   1  -1  211.01    7.82
  -2  -1   1  250.33    7.87
   2   1  -1  259.05    7.86
  -2  -1   1  249.66    7.87
  -2  -1   1  250.28    8.19
   1   1  -1  527.08   16.17
   1   1  -1  540.77   16.14
  -1  -1   1  529.15   15.91
  -1  -1   1  521.35   16.02
   1   1  -1  520.85   15.90
  -1  -1   1  522.96   16.50
  -1  -1   1  517.72   15.98
   1   1  -1  523.24   16.60
  -1  -1   1  527.51   16.51
  -1  -1   1  535.95   15.91
   1   1  -1  507.95   15.92
   0  -1   1   37.49    1.43
   0   1  -1   36.77    1.43
   1  -1   1  697.07   21.04
  -1   1  -1  671.12   21.14
  -1   1  -1  700.14   20.98
  -1   1  -1  698.59   21.82
   1  -1   1  703.46   21.73
   1  -1   1  694.61   20.97
   1  -1   1  713.19   20.96
   1  -1   1  702.23   21.82
  -1   1  -1  687.51   21.09
   1  -1   1  677.50   21.03
  -1   1  -1  706.71   21.05
  -1   1  -1  685.91   20.98
   2  -1   1 1023.85   31.53
   2  -1   1 1054.62   32.87
  -2   1  -1 1031.46   32.75
  -2   1  -1 1041.52   31.58
   2  -1   1 1037.74   31.58
   2  -1   1 1048.50   31.63
   2  -1   1 1084.21   31.52
  -2   1  -1 1039.84   31.55
  -2   1  -1 1068.80   31.52
   2  -1   1 1037.98   32.71
  -2   1  -1 1074.29   32.82
   3  -1   1    6.64    0.71
   3  -1   1    5.13    0.71
  -3   1  -1    5.87    0.71
   3  -1   1    6.69    0.83
   3  -1   1    6.28    0.88
  -3   1  -1    3.84    0.66
  -3   1  -1    6.57    0.82
  -3   1  -1    6.13    0.72
  -3   1  -1    6.56    0.77
   4  -1   1  359.38   11.75
  -4   1  -1  374.24   12.36
   4  -1   1  361.69   12.37
  -4   1  -1  372.11   11.85
  -4   1  -1  353.97   12.13
  -4   1  -1  356.36   11.76
   4  -1   1  365.25   11.84
   4  -1   1  362.38   11.71
   5  -1   1   36.73    2.29
  -5   1  -1   36.02    2.18
   5  -1   1   33.49    2.04
  -5   1  -1   34.89    2.28
   5  -1   1   33.34    2.09
   5  -1   1   34.36    2.36
  -5   1  -1   32.95    2.05
  -6   1  -1   21.48    1.84
   6  -1   1   20.95    1.81
  -6   1  -1   17.42    1.75
   6  -1   1   22.01    2.07
   6  -1   1   18.55    1.67
   6  -1   1   19.74    2.05
  -6   1  -1   26.39    2.17
  -7   1  -1   41.91    2.76
  -7   1  -1   41.21    2.84
   7  -1   1   36.96    2.62
   7  -1   1   40.52    3.05
   8  -1   1   96.89    5.31
  -8   1  -1   88.75    4.81
   9  -1   1   33.36    3.34
  -9   1  -1   32.65    3.00
 -10   1  -1    1.34    1.56
  10  -1   1   -0.36    1.76
  10   0  -1    3.36    1.88
 -10   0   1    0.59    1.37
  -9   0   1    0.27    1.18
   9   0  -1    2.16    1.62
  -8   0   1   13.73    1.97
   8   0  -1   14.72    2.26
  -7   0   1   22.93    2.18
   7   0  -1   25.80    2.26
   7   0  -1   24.71    2.08
  -7   0   1   24.19    2.29
   7   0  -1   23.42    2.38
  -7   0   1   27.09    2.26
   6   0  -1   33.15    2.31
  -6   0   1   33.33    2.21
   6   0  -1   27.48    2.36
  -6   0   1   34.57    2.35
   6   0  -1   32.26    2.10
  -6   0   1   34.53    2.32
   5   0  -1  268.01    8.93
   5   0  -1  247.82    9.46
  -5   0   1  269.95    9.03
  -5   0   1  261.36    9.34
  -5   0   1  263.08    9.12
   5   0  -1  261.10    9.08
  -4   0   1   13.05    1.20
   4   0  -1   12.18    1.28
  -4   0   1   12.19    1.09
  -4   0   1   11.22    1.11
   4   0  -1   12.07    1.12
  -4   0   1    8.90    1.06
   4   0  -1   12.86    1.28
   4   0  -1   12.24    1.14
  -4   0   1   10.12    1.02
   4   0  -1   10.77    1.05
   3   0  -1    0.16    0.35
  -3   0   1    0.71    0.48
  -3   0   1    0.94    0.43
  -3   0   1    0.77    0.60
   3   0  -1    0.48    0.53
   3   0  -1    1.68    0.51
   3   0  -1    1.21    0.47
  -3   0   1    0.73    0.47
   3   0  -1    1.31    0.57
  -3   0   1    1.44    0.47
   3   0  -1    2.62    0.52
  -3   0   1    1.02    0.46
   2   0  -1 2459.51   72.83
  -2   0   1 2364.30   75.68
  -2   0   1 2420.48   72.86
  -2   0   1 2488.57   72.89
   2   0  -1 2412.38   72.90
   2   0  -1 2363.91   75.77
   2   0  -1 2509.34   73.06
   2   0  -1 2440.93   75.62
  -2   0   1 2543.56   75.76
  -2   0   1 2451.55   73.09
   2   0  -1 2421.99   72.99
  -2   0   1 2482.50   72.97
   1   0  -1    9.52    0.56
   1   0  -1    9.04    0.58
  -1   0   1    9.53    0.58
   1   0  -1    9.79    0.55
  -1   0   1    9.81    0.57
  -1   0   1   10.51    0.57
  -1   0   1   10.51    0.54
  -1   0   1    8.93    0.50
   1   0  -1    9.90    0.56
  -1   0   1    9.04    0.55
   0   0   1   -0.58    0.04
   0   0  -1   -0.59    0.04
   0   0  -1   -0.57    0.04
   0   0  -1   -0.64    0.02
   0   0   1   -0.60    0.03
   0   0  -1   -0.64    0.04
   0   0  -1   -0.60    0.02
   0   0   1   -0.61    0.04
   0   0  -1   -0.61    0.02
   0   0   1   -0.59    0.03
   0   0   1   -0.56    0.04
   0   0  -1   -0.62    0.02
   0   0   1   -0.64    0.04
   0   0   1   -0.61    0.03
   1   0   1  958.74   35.85
  -1   0  -1 1220.27   34.94
   1   0   1 1201.63   34.81
   1   0   1 1173.65   36.11
  -1   0  -1 1216.25   36.12
  -1   0  -1 1207.09   34.76
   1   0   1 1209.40   34.77
  -1   0  -1 1071.19   35.97
   2   0   1    8.39    0.67
  -2   0  -1   10.17    0.84
   2   0   1    9.15    0.73
  -2   0  -1    9.72    0.73
   2   0   1    9.57    0.69
  -2   0  -1    8.79    0.70
   2   0   1   10.51    0.83
   2   0   1   10.32    0.91
  -2   0  -1    9.61    0.74
   2   0   1   11.13    0.77
  -2   0  -1    9.23    0.74
  -2   0  -1    8.91    0.76
  -3   0  -1  848.84   26.27
  -3   0  -1  807.32   25.15
  -3   0  -1  837.54   25.23
   3   0   1  794.50   26.24
   3   0   1  793.37   25.14
  -3   0  -1  807.63   25.23
   3   0   1  804.03   25.19
   3   0   1  853.18   25.30
   3   0   1  853.68   26.14
   3   0   1  839.58   25.16
  -3   0  -1  856.49   25.18
   4   0   1  193.14    6.78
  -4   0  -1  201.11    6.83
  -4   0  -1  198.45    6.72
  -4   0  -1  196.59    6.77
  -4   0  -1  193.25    6.93
   4   0   1  186.44    7.08
   4   0   1  189.35    6.74
   4   0   1  198.46    6.72
   4   0   1  193.30    6.66
  -5   0  -1   87.01    3.65
   5   0   1   87.84    3.61
  -5   0  -1   88.67    3.79
   5   0   1   85.07    3.70
   5   0   1   87.14    3.81
   5   0   1   79.74    3.88
  -5   0  -1   76.41    3.67
  -5   0  -1   79.95    3.61
   6   0   1   45.48    2.77
  -6   0  -1   51.87    2.85
  -6   0  -1   50.31    2.76
  -6   0  -1   47.55    2.83
   6   0   1   47.29    3.12
   6   0   1   50.33    2.74
  -7   0  -1   11.44    1.66
  -7   0  -1   10.18    1.52
   7   0   1   11.71    1.65
  -7   0  -1   12.54    1.68
   7   0   1    9.64    1.76
   7   0   1    9.91    1.39
   8   0   1   23.53    2.58
  -8   0  -1   21.46    2.34
   9   0   1    0.16    1.46
  -9   0  -1    0.80    1.16
  10   0   1    0.46    1.61
 -10   0  -1    0.79    1.43
 -10   1   1   -0.99    1.47
  10  -1  -1   -0.28    1.81
  -9   1   1    5.88    1.75
   9  -1  -1    2.23    1.65
  -8   1   1   24.63    2.53
   8  -1  -1   29.89    3.01
  -7   1   1   86.61    4.49
  -7   1   1   93.17    4.46
   7  -1  -1   91.59    4.87
   7  -1  -1   89.21    4.34
  -6   1   1   10.75    1.49
   6  -1  -1    8.88    1.53
  -6   1   1   10.31    1.37
  -6   1   1   11.96    1.48
   6  -1  -1   10.86    1.39
   6  -1  -1   12.23    1.55
  -5   1   1   18.51    1.62
   5  -1  -1   18.60    1.49
  -5   1   1   17.35    1.63
  -5   1   1   15.97    1.46
   5  -1  -1   16.35    1.68
   5  -1  -1   15.68    1.68
  -5   1   1   16.72    1.52
   5  -1  -1   17.28    1.52
  -4   1   1   19.35    1.44
  -4   1   1   17.69    1.44
  -4   1   1   15.97    1.39
   4  -1  -1   21.52    1.64
  -4   1   1   18.43    1.47
   4  -1  -1   19.19    1.66
   4  -1  -1   17.13    1.44
   4  -1  -1   17.36    1.31
   3  -1  -1   38.52    1.96
   3  -1  -1   37.74    2.01
   3  -1  -1   39.48    1.88
  -3   1   1   36.77    1.86
  -3   1   1   36.29    2.01
   3  -1  -1   38.29    1.83
   3  -1  -1   39.05    1.81
  -3   1   1   30.12    1.75
  -3   1   1   38.29    1.80
  -3   1   1   35.26    1.86
  -3   1   1   37.59    1.82
  -2   1   1   73.10    2.84
   2  -1  -1   71.98    2.64
   2  -1  -1   74.40    2.74
   2  -1  -1   68.56    2.83
  -2   1   1   70.61    2.58
  -2   1   1   68.74    2.72
   2  -1  -1   67.55    2.59
  -2   1   1   68.63    2.66
  -2   1   1   69.32    2.64
   2  -1  -1   68.54    2.65
   2  -1  -1   71.45    2.75
  -1   1   1  570.18   17.53
   1  -1  -1  574.59   17.59
   1  -1  -1  582.24   17.55
   1  -1  -1  593.07   18.20
  -1   1   1  569.48   18.22
   1  -1  -1  582.58   17.51
   1  -1  -1  565.52   18.25
  -1   1   1  583.71   18.25
  -1   1   1  597.61   17.53
   1  -1  -1  575.50   17.54
   0  -1  -1 2396.75   87.96
   0   1   1 2880.70   88.73
   0  -1  -1 3076.38   88.82
   0   1   1 2864.59   92.01
   0  -1  -1 3168.73   92.23
   0   1   1 3128.81   88.87
   0   1   1 3093.16   88.95
   0  -1  -1 2558.33   91.18
   0   1   1 3074.81   90.63
  -1  -1  -1  167.60    5.40
   1   1   1  170.98    5.37
  -1  -1  -1  168.14    5.18
   1   1   1  157.61    5.39
  -1  -1  -1  164.33    5.16
  -1  -1  -1  160.09    5.36
   1   1   1  167.68    5.37
  -1  -1  -1  164.47    5.18
   1   1   1  165.51    5.17
   1   1   1  161.51    5.17
   1   1   1  162.63    5.15
  -1  -1  -1  163.17    5.16
   1   1   1  165.65    5.17
  -2  -1  -1  970.63   29.04
  -2  -1  -1  984.75   30.24
  -2  -1  -1  954.83   30.17
  -2  -1  -1  976.64   29.09
   2   1   1  995.73   29.14
  -2  -1  -1  962.68   29.04
   2   1   1  999.11   30.17
   2   1   1  929.73   29.06
   2   1   1  939.55   30.25
  -2  -1  -1  942.22   29.14
   3   1   1  107.49    3.95
   3   1   1  106.08    3.86
  -3  -1  -1  105.45    3.86
  -3  -1  -1  104.78    3.80
  -3  -1  -1  100.86    3.93
  -3  -1  -1  105.18    3.88
   3   1   1  106.74    3.82
   3   1   1  104.45    4.07
   3   1   1  107.92    3.88
  -3  -1  -1  107.58    3.81
  -3  -1  -1  109.60    4.12
   4   1   1   52.81    2.72
  -4  -1  -1   57.94    2.48
   4   1   1   57.21    2.65
  -4  -1  -1   48.75    2.51
  -4  -1  -1   56.21    2.47
   4   1   1   54.31    2.51
   4   1   1   52.53    2.52
   4   1   1   53.07    2.40
  -4  -1  -1   55.44    2.59
   5   1   1   23.90    1.74
  -5  -1  -1   25.68    1.79
  -5  -1  -1   20.94    1.59
  -5  -1  -1   21.41    1.67
  -5  -1  -1   24.83    1.75
   5   1   1   22.24    1.86
   5   1   1   24.47    1.68
  -6  -1  -1   20.31    1.73
   6   1   1   22.27    2.02
  -6  -1  -1   20.04    1.80
  -6  -1  -1   16.96    1.71
   6   1   1   20.82    1.82
   6   1   1   17.07    1.58
   7   1   1   19.48    1.86
  -7  -1  -1   19.31    2.03
   7   1   1   25.27    2.17
   7   1   1   22.00    2.28
  -7  -1  -1   22.04    2.10
  -7  -1  -1   21.13    1.98
   8   1   1   -0.39    1.25
  -8  -1  -1    0.41    1.09
   9   1   1   -0.03    1.32
  -9  -1  -1   -0.97    1.02
 -10  -1  -1    0.10    1.30
  10   1   1   -1.00    1.37
 -10   2   1    0.31    1.74
  10  -2  -1    0.11    1.78
  -9   2   1    1.89    1.43
   9  -2  -1    3.14    1.84
  -8   2   1    1.93    1.43
   8  -2  -1   -0.02    1.44
   7  -2  -1   15.98    2.25
  -7   2   1   12.72    1.81
  -7   2   1   14.29    1.84
   7  -2  -1   18.04    1.91
  -6   2   1  417.26   14.96
   6  -2  -1  448.06   14.57
  -6   2   1  467.85   14.63
  -6   2   1  431.26   14.54
   6  -2  -1  405.44   15.25
   6  -2  -1  431.88   14.43
  -5   2   1  105.17    4.51
  -5   2   1   99.06    4.33
   5  -2  -1  107.66    4.40
  -5   2   1  107.04    4.38
   5  -2  -1  100.55    4.27
   5  -2  -1  102.83    4.60
  -5   2   1  107.00    4.57
   5  -2  -1  101.20    4.71
   4  -2  -1   36.15    2.02
  -4   2   1   36.98    2.17
   4  -2  -1   40.53    2.34
   4  -2  -1   41.17    2.43
  -4   2   1   39.65    2.22
  -4   2   1   40.93    2.16
  -4   2   1   40.07    2.39
  -4   2   1   37.60    2.10
   4  -2  -1   34.38    2.09
  -3   2   1    3.00    0.73
  -3   2   1    3.54    0.67
   3  -2  -1    2.86    0.69
  -3   2   1    3.05    0.65
   3  -2  -1    2.38    0.57
   3  -2  -1    2.89    0.73
   3  -2  -1    3.46    0.65
  -3   2   1    2.98    0.64
  -2   2   1 1014.42   31.62
  -2   2   1 1078.94   32.94
  -2   2   1 1027.30   31.81
   2  -2  -1 1022.94   31.62
   2  -2  -1 1071.30   31.77
  -2   2   1 1060.32   31.68
   2  -2  -1 1051.20   31.61
   2  -2  -1 1067.31   32.99
  -2   2   1 1008.64   32.81
  -2   2   1 1080.47   31.67
   1  -2  -1    0.02    0.23
  -1   2   1    0.02    0.29
   1  -2  -1   -0.52    0.36
  -1   2   1    0.49    0.25
   1  -2  -1    0.64    0.33
   1  -2  -1    0.19    0.31
   1  -2  -1   -0.28    0.24
  -1   2   1   -0.17    0.26
  -1   2   1   -0.42    0.23
   1  -2  -1    0.58    0.30
  -1   2   1    0.03    0.27
  -1   2   1   -0.01    0.28
  -1   2   1   -0.29    0.23
   0   2   1   46.98    1.78
   0   2   1   43.14    1.79
   0  -2  -1   47.28    1.68
   0   2   1   46.90    1.73
   0  -2  -1   44.83    1.70
   0  -2  -1   51.90    1.86
   0   2   1   49.55    1.62
   0  -2  -1   46.64    1.69
   0  -2  -1   50.13    1.83
   0  -2  -1   47.19    1.81
   0   2   1   45.47    1.62
   1   2   1  512.54   15.35
  -1  -2  -1  506.46   15.30
  -1  -2  -1  513.81   15.30
   1   2   1  501.35   15.97
  -1  -2  -1  505.36   15.37
  -1  -2  -1  513.50   15.95
   1   2   1  499.53   15.36
  -1  -2  -1  497.71   15.93
   1   2   1  496.89   15.38
  -1  -2  -1  503.55   15.38
   1   2   1  511.14   15.37
   2   2   1   43.49    1.78
   2   2   1   40.38    1.74
  -2  -2  -1   41.71    1.73
   2   2   1   41.29    1.64
   2   2   1   40.72    1.65
  -2  -2  -1   44.88    1.92
   2   2   1   42.03    1.83
   2   2   1   42.13    1.68
  -2  -2  -1   40.61    1.79
  -2  -2  -1   40.63    1.67
   2   2   1   41.67    1.71
  -2  -2  -1   42.53    1.72
   3   2   1  102.73    3.83
   3   2   1  108.83    3.92
   3   2   1  102.63    3.99
  -3  -2  -1   98.42    3.80
  -3  -2  -1  106.84    3.73
  -3  -2  -1  106.23    3.94
  -3  -2  -1  104.67    3.78
  -4  -2  -1  256.52    8.29
  -4  -2  -1  240.16    8.18
   4   2   1  241.08    8.68
  -4  -2  -1  244.76    8.57
   4   2   1  259.10    8.58
   4   2   1  255.73    8.20
   4   2   1  236.66    8.31
  -4  -2  -1  250.15    8.38
  -5  -2  -1   75.97    3.43
   5   2   1   79.55    3.39
   5   2   1   73.43    3.39
   5   2   1   71.45    3.57
   5   2   1   75.76    3.27
  -5  -2  -1   74.71    3.27
  -5  -2  -1   73.07    3.43
   5   2   1   79.01    3.54
  -5  -2  -1   76.58    3.36
   6   2   1    7.90    1.38
  -6  -2  -1    8.31    1.30
   6   2   1   10.91    1.35
  -6  -2  -1    6.26    1.19
   6   2   1    8.18    1.15
   6   2   1    8.50    1.29
  -6  -2  -1    9.21    1.22
  -6  -2  -1   10.82    1.33
   7   2   1    0.87    1.10
  -7  -2  -1    0.17    0.99
   7   2   1    1.45    1.01
  -7  -2  -1    1.84    1.05
  -8  -2  -1   30.90    2.68
   8   2   1   29.45    2.59
   8   2   1   30.00    2.84
  -8  -2  -1   33.10    2.74
  -9  -2  -1    0.57    1.23
   9   2   1    0.31    1.30
  10   2   1    1.09    1.52
 -10  -2  -1    1.03    1.52
   9  -3  -1   -1.62    1.44
  -9   3   1   -2.16    1.21
  -8   3   1    0.22    1.28
   8  -3  -1    2.41    1.65
  -7   3   1   18.90    2.13
   7  -3  -1   19.79    2.05
   7  -3  -1   14.50    2.24
  -7   3   1   17.80    2.06
   6  -3  -1  521.87   18.13
   6  -3  -1  543.49   17.16
  -6   3   1  498.44   17.59
  -6   3   1  508.54   17.16
   5  -3  -1  475.80   15.29
  -5   3   1  455.50   14.82
  -5   3   1  471.85   15.21
  -5   3   1  443.92   15.44
  -5   3   1  480.14   15.81
   5  -3  -1  438.65   14.89
   5  -3  -1  454.44   15.84
  -5   3   1  434.93   14.96
   5  -3  -1  457.40   14.95
  -4   3   1    9.12    1.17
   4  -3  -1   10.76    1.38
  -4   3   1   10.88    1.13
  -4   3   1   12.08    1.39
   4  -3  -1    8.64    1.10
  -4   3   1   10.65    1.18
  -4   3   1   11.22    1.25
   4  -3  -1   12.34    1.26
   4  -3  -1    8.95    1.22
  -3   3   1    4.08    0.78
   3  -3  -1    4.10    0.91
  -3   3   1    7.59    0.98
  -3   3   1    5.38    0.74
  -3   3   1    4.88    0.77
   3  -3  -1    6.21    0.89
   3  -3  -1    5.65    0.77
  -3   3   1    5.73    0.82
  -3   3   1    5.34    0.76
   3  -3  -1    5.50    0.78
  -2   3   1   90.43    3.68
  -2   3   1   92.01    3.61
   2  -3  -1   95.33    3.62
   2  -3  -1   97.15    3.50
  -2   3   1  101.02    3.42
   2  -3  -1   93.90    3.52
  -2   3   1  101.34    3.66
  -2   3   1   97.12    3.58
  -2   3   1   98.40    3.62
   2  -3  -1   96.28    3.82
  -1   3   1  590.46   18.49
   1  -3  -1  590.74   17.88
  -1   3   1  570.23   17.83
   1  -3  -1  581.83   17.82
   1  -3  -1  613.22   18.06
  -1   3   1  533.64   18.45
   1  -3  -1  604.04   18.63
  -1   3   1  598.90   17.88
  -1   3   1  583.13   18.06
   0   3   1    7.34    0.55
   0  -3  -1    5.37    0.48
   0  -3  -1    5.10    0.56
   0   3   1    4.69    0.45
   0   3   1    5.25    0.46
   0  -3  -1    4.93    0.43
   1   3   1   73.87    2.64
   1   3   1   72.99    2.65
  -1  -3  -1   72.71    2.58
  -1  -3  -1   77.75    2.78
   1   3   1   78.84    2.66
  -1  -3  -1   77.90    2.52
  -1  -3  -1   74.35    2.59
  -2  -3  -1   72.50    2.54
   2   3   1   66.78    2.57
   2   3   1   71.10    2.57
   2   3   1   64.43    2.58
  -2  -3  -1   70.67    2.51
  -2  -3  -1   69.43    2.67
   2   3   1   67.66    2.56
  -2  -3  -1   65.87    2.43
  -2  -3  -1   63.57    2.51
   3   3   1   17.50    1.02
  -3  -3  -1   15.70    1.11
   3   3   1   22.45    1.32
   3   3   1   15.97    1.26
  -3  -3  -1   13.86    1.19
  -3  -3  -1   16.88    1.15
  -3  -3  -1   15.28    1.17
   3   3   1   16.38    1.16
   3   3   1   17.13    1.20
   3   3   1   18.82    1.21
   4   3   1    9.06    0.96
   4   3   1   10.70    1.00
  -4  -3  -1   10.65    1.10
  -4  -3  -1   11.90    1.05
   4   3   1    7.94    1.02
  -4  -3  -1    9.05    1.00
   4   3   1   12.35    0.99
  -4  -3  -1   11.13    0.98
   4   3   1   10.59    1.07
   5   3   1   48.75    2.40
   5   3   1   45.50    2.65
  -5  -3  -1   48.36    2.52
   5   3   1   51.47    2.62
  -5  -3  -1   48.71    2.37
  -5  -3  -1   48.19    2.60
  -5  -3  -1   46.69    2.56
   5   3   1   48.71    2.58
  -6  -3  -1   14.94    1.59
   6   3   1   12.40    1.51
  -6  -3  -1   14.71    1.52
   6   3   1   13.31    1.52
  -6  -3  -1   14.33    1.37
   6   3   1   13.67    1.44
  -6  -3  -1   12.66    1.49
   6   3   1   17.01    1.48
   6   3   1   12.26    1.56
  -7  -3  -1   81.95    4.15
   7   3   1   80.14    4.11
   7   3   1   76.80    4.27
  -7  -3  -1   82.40    4.14
  -8  -3  -1   10.32    1.77
   8   3   1    8.88    1.69
   8   3   1    5.56    1.65
  -8  -3  -1    8.08    1.63
  -9  -3  -1    2.58    1.47
   9   3   1    2.53    1.57
 -10  -3  -1    0.00    1.39
  10   3   1    0.77    1.54
  -9   4   1    1.00    1.38
  -9   4   1   -1.37    1.22
   8  -4  -1   -0.14    1.58
  -8   4   1   -1.38    1.02
  -8   4   1    0.74    1.34
  -8   4   1   -0.69    1.07
   7  -4  -1    3.91    1.64
   7  -4  -1    5.32    1.40
  -7   4   1    4.61    1.48
  -7   4   1    5.56    1.43
  -7   4   1    4.19    1.32
  -6   4   1   78.92    4.11
  -6   4   1   77.09    3.91
   6  -4  -1   75.07    4.40
  -6   4   1   72.33    3.89
   6  -4  -1   78.24    3.94
   5  -4  -1  792.10   25.49
  -5   4   1  761.95   24.33
   5  -4  -1  742.56   24.11
  -5   4   1  755.51   24.24
   5  -4  -1  790.50   24.51
  -5   4   1  761.14   24.24
  -5   4   1  747.91   24.90
  -4   4   1    3.49    0.88
  -4   4   1    4.23    0.90
  -4   4   1    4.16    0.96
   4  -4  -1    3.16    1.01
   4  -4  -1    2.77    1.09
   4  -4  -1    2.96    0.83
  -4   4   1    3.24    0.90
  -4   4   1    2.42    0.88
  -3   4   1    0.51    0.58
  -3   4   1    0.26    0.56
  -3   4   1    0.17    0.55
   3  -4  -1    1.96    0.62
   3  -4  -1    1.50    0.81
  -3   4   1   -0.08    0.49
  -3   4   1    0.30    0.57
   3  -4  -1    1.16    0.72
  -2   4   1   27.90    1.61
   2  -4  -1   31.34    1.70
   2  -4  -1   30.17    1.55
  -2   4   1   30.27    1.69
  -2   4   1   27.61    1.53
  -2   4   1   31.69    1.66
  -2   4   1   29.24    1.70
   2  -4  -1   31.80    1.91
   1  -4  -1    0.94    0.47
   1  -4  -1    1.99    0.62
   1  -4  -1    1.70    0.44
  -1   4   1    2.05    0.52
  -1   4   1    1.89    0.45
  -1   4   1    1.53    0.45
  -1   4   1    2.31    0.63
   1  -4  -1    2.08    0.56
  -1   4   1    4.99    0.63
   0   4   1    0.73    0.38
   0   4   1    1.14    0.32
   0   4   1    0.86    0.30
   0  -4  -1    1.68    0.49
   0   4   1    2.10    0.58
   0  -4  -1    2.09    0.54
   0  -4  -1    1.62    0.44
   0  -4  -1    1.70    0.39
   1   4   1   25.17    1.08
  -1  -4  -1   28.00    1.23
  -1  -4  -1   28.60    1.60
  -1  -4  -1   24.16    1.20
  -1  -4  -1   26.92    1.36
   1   4   1   26.54    1.27
   1   4   1   27.18    1.09
   2   4   1  124.76    4.25
   2   4   1  120.51    4.21
   2   4   1  129.17    4.22
  -2  -4  -1  118.63    4.17
  -2  -4  -1  125.27    4.40
  -2  -4  -1  127.41    4.42
  -2  -4  -1  117.91    4.17
   2   4   1  114.68    4.21
   3   4   1    0.07    0.47
  -3  -4  -1    0.63    0.52
   3   4   1   -0.18    0.43
   3   4   1   -0.19    0.43
  -3  -4  -1    0.01    0.44
  -3  -4  -1   -0.02    0.43
   3   4   1   -0.08    0.40
   4   4   1  316.44   10.08
  -4  -4  -1  306.05   10.39
   4   4   1  296.51   10.06
   4   4   1  297.80   10.31
  -4  -4  -1  302.33    9.96
  -4  -4  -1  307.81   10.08
  -5  -4  -1    5.31    0.98
  -5  -4  -1    6.98    1.14
   5   4   1    6.14    1.09
   5   4   1    6.31    0.95
  -5  -4  -1    4.48    0.99
   5   4   1    5.45    1.09
   5   4   1    7.26    1.08
  -6  -4  -1   67.11    3.47
  -6  -4  -1   68.36    3.39
  -6  -4  -1   62.73    3.38
   6   4   1   70.14    3.37
   6   4   1   64.79    3.49
   6   4   1   70.54    3.43
   6   4   1   65.01    3.47
  -7  -4  -1    5.41    1.46
  -7  -4  -1   10.31    1.70
   7   4   1    8.06    1.59
   7   4   1    7.02    1.52
   8   4   1    0.09    1.17
   8   4   1    1.90    1.34
  -8  -4  -1   -0.83    1.09
  -8  -4  -1    0.10    1.15
  -9  -4  -1    2.92    1.62
   9   4   1    2.36    1.65
  -9  -4  -1    3.02    1.43
   9   4   1    4.04    1.69
  10   4   1    3.23    1.63
  -8   5   1   -0.17    1.10
  -8   5   1   -0.22    1.24
  -8   5   1   -0.31    1.01
   7  -5  -1    2.26    1.02
  -7   5   1    0.30    1.19
  -7   5   1    2.30    1.24
  -7   5   1    0.16    1.10
  -6   5   1   -0.66    0.99
   6  -5  -1   -0.97    1.17
   6  -5  -1    0.08    0.89
  -6   5   1   -0.37    0.73
  -6   5   1   -1.23    0.73
  -5   5   1   20.65    2.04
  -5   5   1   22.27    1.95
  -5   5   1   25.48    2.00
   5  -5  -1   21.58    1.91
   5  -5  -1   21.35    2.38
   4  -5  -1   14.46    1.62
  -4   5   1   10.12    1.37
   4  -5  -1   12.31    1.32
  -4   5   1   12.75    1.48
  -4   5   1   13.06    1.33
   4  -5  -1   14.95    1.84
  -4   5   1   11.00    1.35
   3  -5  -1   22.97    1.90
   3  -5  -1   20.85    1.76
  -3   5   1   19.28    1.49
  -3   5   1   20.10    1.43
  -3   5   1   19.54    1.57
   3  -5  -1   18.94    1.47
  -3   5   1   18.46    1.55
  -3   5   1   21.17    1.63
  -2   5   1  180.46    6.09
  -2   5   1  165.16    6.27
  -2   5   1  169.23    6.09
  -2   5   1  178.20    6.05
   2  -5  -1  170.64    5.99
   2  -5  -1  168.18    6.10
  -2   5   1  179.26    6.20
   2  -5  -1  180.26    6.51
  -1   5   1   53.55    2.33
   1  -5  -1   55.33    2.49
  -1   5   1   53.39    1.99
  -1   5   1   49.34    1.94
   1  -5  -1   52.60    2.52
   1  -5  -1   47.75    2.21
   1  -5  -1   46.74    2.10
  -1   5   1   50.76    2.50
  -1   5   1   46.63    2.19
   0  -5  -1   64.45    2.57
   0  -5  -1   69.43    2.81
   0  -5  -1   68.56    2.55
   0  -5  -1   72.17    3.08
   0   5   1   65.56    2.61
   1   5   1   93.57    3.48
  -1  -5  -1   95.82    3.40
  -1  -5  -1   94.11    3.40
  -1  -5  -1  104.01    3.99
  -1  -5  -1   98.97    3.66
   2   5   1   67.21    2.76
  -2  -5  -1   67.89    2.68
  -2  -5  -1   70.04    2.71
  -2  -5  -1   72.76    2.90
   3   5   1   12.04    1.06
  -3  -5  -1    9.34    0.96
   3   5   1   10.29    0.93
  -3  -5  -1   13.01    1.11
   3   5   1   11.50    1.01
   3   5   1   11.72    0.93
  -3  -5  -1    9.74    0.97
   4   5   1  125.82    4.51
  -4  -5  -1  123.32    4.79
   4   5   1  116.72    4.63
   4   5   1  114.97    4.52
   4   5   1  123.86    4.62
  -4  -5  -1  120.05    4.56
  -4  -5  -1  114.89    4.58
  -5  -5  -1   88.15    3.95
   5   5   1   89.51    3.97
  -5  -5  -1   92.93    3.89
   5   5   1   87.21    3.86
  -5  -5  -1   90.72    4.09
   5   5   1   91.86    3.82
   5   5   1   94.33    3.99
  -6  -5  -1    0.43    0.92
   6   5   1    0.25    0.88
  -6  -5  -1    2.61    1.01
   6   5   1    1.32    0.93
   6   5   1    1.39    0.91
  -6  -5  -1    0.53    0.83
  -7  -5  -1   11.86    1.67
  -7  -5  -1   11.92    1.77
   7   5   1   11.81    1.72
   7   5   1   12.15    1.66
  -8  -5  -1    2.34    1.39
   8   5   1    5.20    1.48
   8   5   1    5.89    1.60
  -9  -5  -1   12.33    2.09
   9   5   1   11.54    2.05
   9   5   1   13.17    2.27
  10   5   1   -0.56    1.28
  -7   6   1    7.42    1.74
  -7   6   1    5.76    1.58
  -7   6   1    5.10    1.48
   7  -6  -1    7.96    1.60
  -6   6   1   15.77    1.96
  -6   6   1   11.55    1.74
   6  -6  -1   11.46    1.68
  -6   6   1   12.03    1.62
  -5   6   1   -0.61    0.89
  -5   6   1   -0.72    0.78
   5  -6  -1    0.02    0.83
  -5   6   1    0.48    0.88
  -4   6   1    8.18    1.29
  -4   6   1    5.30    1.05
   4  -6  -1    3.32    1.05
  -4   6   1    4.45    1.18
  -4   6   1    3.51    1.11
  -3   6   1    0.08    0.70
  -3   6   1   -0.04    0.70
   3  -6  -1    0.42    0.83
   3  -6  -1   -0.27    0.57
  -3   6   1   -0.12    0.55
  -3   6   1    0.61    0.58
   3  -6  -1    0.06    0.94
  -3   6   1   -0.03    0.72
  -2   6   1    2.39    0.85
   2  -6  -1    0.87    0.83
  -2   6   1    2.54    0.79
  -2   6   1    1.26    0.47
   2  -6  -1    1.66    0.62
   2  -6  -1    2.46    0.84
  -2   6   1    0.53    0.62
  -2   6   1    1.75    0.48
  -1   6   1  138.58    5.13
  -1   6   1  153.15    5.27
   1  -6  -1  152.35    5.52
   1  -6  -1  143.83    5.20
   1  -6  -1  139.08    5.05
  -1   6   1  135.91    5.53
   0  -6  -1   58.63    2.43
   0  -6  -1   59.32    2.50
   0   6   1   57.18    2.49
   0  -6  -1   60.72    2.71
   1   6   1    5.51    0.74
  -1  -6  -1    6.47    0.83
  -1  -6  -1    3.20    0.64
  -1  -6  -1    4.31    0.63
  -2  -6  -1    2.30    0.63
   2   6   1    1.48    0.60
  -2  -6  -1    1.40    0.67
  -2  -6  -1    1.06    0.54
   3   6   1  208.41    6.97
  -3  -6  -1  194.98    6.89
  -3  -6  -1  206.53    6.90
  -3  -6  -1  197.65    6.84
   3   6   1  193.55    6.97
  -3  -6  -1  211.12    7.21
   4   6   1   66.37    2.43
  -4  -6  -1   56.02    2.78
   4   6   1   53.98    2.84
  -4  -6  -1   57.68    2.91
  -4  -6  -1   60.41    2.81
   4   6   1   57.31    2.79
   4   6   1   50.59    2.33
  -5  -6  -1   14.23    1.56
  -5  -6  -1   11.96    1.36
   5   6   1   13.12    1.19
  -5  -6  -1   11.51    1.38
   5   6   1   10.35    1.15
   5   6   1   12.68    1.42
   5   6   1   10.63    1.40
  -6  -6  -1    2.27    1.07
   6   6   1    3.43    1.02
   6   6   1    3.47    1.17
   7   6   1   -0.19    1.00
  -7  -6  -1   -0.19    0.93
   7   6   1    0.12    0.95
  -8  -6  -1    5.80    1.51
   8   6   1    6.77    1.76
   8   6   1    5.62    1.49
   9   6   1    0.72    1.30
  -9  -6  -1    0.00    1.19
   9   6   1    1.47    1.50
  -7   7   1    9.96    1.97
   7  -7  -1    5.93    1.61
  -7   7   1    7.50    1.44
  -7   7   1    7.31    2.00
  -6   7   1   32.69    2.82
  -6   7   1   34.13    2.89
   6  -7  -1   34.17    2.74
  -6   7   1   32.07    2.37
   5  -7  -1    5.46    1.27
  -5   7   1    3.99    1.30
  -5   7   1    5.12    1.08
  -5   7   1    3.81    1.34
  -4   7   1    1.03    0.75
  -4   7   1    2.24    1.07
   4  -7  -1    0.03    0.84
  -4   7   1    2.07    1.05
  -3   7   1    0.05    0.81
  -3   7   1   -0.64    0.78
  -3   7   1    0.10    0.46
   3  -7  -1    0.60    0.95
   3  -7  -1   -0.64    0.65
  -3   7   1    0.11    0.47
  -3   7   1    0.29    0.86
   2  -7  -1    4.08    0.84
  -2   7   1    5.78    1.02
  -2   7   1    3.47    0.94
  -2   7   1    4.73    1.18
   2  -7  -1    6.57    1.16
  -1   7   1  174.69    6.17
   1  -7  -1  163.47    5.95
   1  -7  -1  168.77    6.12
  -1   7   1  164.99    6.07
  -1   7   1  175.18    6.65
   0   7   1   32.71    1.94
   0  -7  -1   33.78    1.78
   0   7   1   31.53    1.86
   0  -7  -1   31.71    1.88
   1   7   1   57.20    2.58
  -1  -7  -1   55.44    2.52
  -1  -7  -1   55.91    2.48
  -2  -7  -1   52.51    2.52
  -2  -7  -1   52.57    2.51
   2   7   1   57.61    2.68
   3   7   1  122.99    4.85
  -3  -7  -1  125.88    4.76
  -3  -7  -1  126.24    4.73
  -3  -7  -1  127.24    4.78
   4   7   1   44.14    2.57
   4   7   1   49.18    2.55
  -4  -7  -1   44.71    2.46
  -4  -7  -1   42.11    2.45
   5   7   1   41.06    2.56
  -5  -7  -1   39.05    2.49
   5   7   1   39.91    1.76
   5   7   1   38.21    2.53
  -5  -7  -1   40.65    2.53
   5   7   1   43.04    1.78
   6   7   1    3.20    1.22
  -6  -7  -1    1.85    1.03
   6   7   1    2.84    0.80
   7   7   1    2.33    1.29
   7   7   1    1.63    0.98
  -7  -7  -1    2.23    1.13
   8   7   1   -0.39    1.01
   8   7   1   -0.28    1.22
  -8  -7  -1    1.71    1.29
   9   7   1    2.02    1.33
  -9  -7  -1    4.40    1.65
   9   7   1    2.31    1.71
  -6   8   1   10.95    2.04
   6  -8  -1   16.39    2.11
  -6   8   1   13.73    2.16
  -6   8   1   15.85    1.53
  -5   8   1    5.35    1.57
   5  -8  -1    6.93    1.44
  -5   8   1    4.78    0.81
  -5   8   1    8.52    1.70
  -4   8   1    9.99    1.69
  -4   8   1    3.82    1.31
   4  -8  -1    7.48    1.35
  -3   8   1    0.46    0.93
  -3   8   1    0.14    0.98
   3  -8  -1    1.76    0.87
   2  -8  -1   19.89    1.87
  -2   8   1   25.68    2.03
   2  -8  -1   22.70    1.73
  -2   8   1   21.68    1.85
  -2   8   1   20.23    2.04
  -1   8   1   18.13    1.60
   1  -8  -1   16.42    1.40
  -1   8   1   18.82    1.58
   1  -8  -1   17.95    1.58
   0  -8  -1  175.03    6.42
   0  -8  -1  179.94    6.54
   0   8   1  184.65    6.60
   0   8   1  193.93    6.69
   1   8   1  114.50    4.50
  -1  -8  -1  115.41    4.37
  -1  -8  -1  111.68    4.40
   2   8   1    0.13    0.77
  -2  -8  -1   -0.38    0.69
  -2  -8  -1   -0.83    0.66
  -3  -8  -1   34.15    2.07
  -3  -8  -1   34.82    2.08
   3   8   1   33.89    2.18
   4   8   1  117.42    4.94
  -4  -8  -1  115.86    4.82
  -4  -8  -1  121.17    4.82
  -5  -8  -1   36.84    2.47
   5   8   1   37.55    2.64
   5   8   1   42.14    2.63
   6   8   1    0.99    1.09
  -6  -8  -1    1.00    0.96
  -7  -8  -1    4.76    1.41
   7   8   1    4.42    1.57
   7   8   1    4.44    0.73
   8   8   1    0.58    1.33
  -8  -8  -1   -1.83    0.98
   8   8   1    0.16    0.84
  -4   9   1    6.17    1.74
  -4   9   1    3.15    1.41
   4  -9  -1    8.06    1.42
  -3   9   1    2.88    1.40
  -3   9   1    2.33    1.24
   3  -9  -1    2.64    1.06
  -2   9   1    1.76    1.02
   2  -9  -1    1.49    0.87
  -1   9   1   22.67    1.95
   1  -9  -1   20.37    1.67
   1  -9  -1   21.68    1.89
  -1   9   1   22.57    1.91
   0   9   1   22.16    1.84
   0   9   1   26.55    2.05
   0  -9  -1   22.60    1.68
   0  -9  -1   22.07    1.82
   1   9   1    0.71    0.78
   1   9   1    1.25    0.93
  -1  -9  -1    1.38    0.77
  -1  -9  -1    0.84    0.67
   2   9   1    7.64    1.13
  -2  -9  -1    7.97    1.13
  -2  -9  -1    9.13    1.12
  -3  -9  -1    5.98    1.08
   3   9   1    4.69    1.09
  -3  -9  -1    3.87    0.92
  -4  -9  -1    0.72    0.83
   4   9   1    0.73    0.96
   5   9   1    4.13    1.28
  -5  -9  -1    2.08    1.04
  -6  -9  -1   44.00    2.99
   6   9   1   44.06    3.10
  -7  -9  -1    1.79    1.24
   7   9   1    2.44    1.48
   2 -10  -1    5.08    1.22
  -2  10   1    4.45    1.30
  -1  10   1   14.95    1.70
   1 -10  -1   11.90    1.40
   0  10   1   11.76    1.58
   0 -10  -1   11.34    1.32
   0  10   1   11.48    1.51
   1  10   1    0.93    0.91
   1  10   1    0.14    0.99
  -1 -10  -1   -0.18    0.67
  -2 -10  -1   -0.19    0.70
   2  10   1   -0.21    0.83
   3  10   1   -0.58    0.84
  -3 -10  -1   -0.42    0.68
   4  10   1    1.18    1.01
  -4 -10  -1    0.40    0.85
   5  10   1    0.32    1.10
  -5 -10  -1    0.81    1.04
   2  11   1   12.66    1.66
  -2 -11  -1   13.22    1.51
   5  10  -2    2.21    1.16
  -5 -10   2    0.79    0.86
   4  10  -2   16.60    1.65
  -4 -10   2   13.45    1.47
  -3 -10   2   18.98    1.57
   3  10  -2   21.70    1.77
  -3 -10   2   18.79    1.59
   2  10  -2   10.07    1.19
  -2 -10   2   11.94    1.22
  -2 -10   2   11.16    1.13
  -1 -10   2    2.12    0.79
  -1 -10   2    0.60    0.65
   1  10  -2    0.66    0.74
   1  10  -2    1.06    0.81
   0 -10   2   34.36    2.13
   0 -10   2   30.31    1.87
   0  10  -2   31.58    2.01
   0  10  -2   35.18    2.16
   1 -10   2   11.59    1.26
   1 -10   2   10.81    1.41
  -1  10  -2   14.39    1.46
  -1  10  -2   13.59    1.54
   2 -10   2    7.16    1.12
  -2  10  -2    4.97    1.19
  -6  -9   2    1.61    1.02
   6   9  -2   -1.51    0.96
  -5  -9   2    7.11    1.29
   5   9  -2    9.52    1.48
  -4  -9   2   11.61    1.31
  -4  -9   2   11.95    1.31
   4   9  -2    8.75    1.31
  -3  -9   2   24.15    1.70
   3   9  -2   25.34    1.80
  -3  -9   2   21.84    1.62
  -3  -9   2   26.31    1.71
   2   9  -2   16.57    1.37
  -2  -9   2   13.44    1.20
  -2  -9   2   16.20    1.28
  -1  -9   2    5.83    0.86
   1   9  -2    6.53    0.96
   1   9  -2    5.39    0.85
  -1  -9   2    5.70    0.79
   0   9  -2    2.86    0.81
   0  -9   2    1.53    0.75
   0  -9   2    2.36    0.65
   0   9  -2    1.60    0.70
   1  -9   2   20.19    1.46
  -1   9  -2   18.79    1.61
   1  -9   2   19.69    1.65
  -1   9  -2   18.61    1.58
   2  -9   2    6.95    1.03
   2  -9   2    6.56    1.29
  -2   9  -2    5.38    1.19
  -2   9  -2    5.04    1.60
  -2   9  -2    6.76    1.21
  -3   9  -2    3.81    1.21
   3  -9   2    3.60    1.01
  -3   9  -2    7.29    1.74
  -4   9  -2   19.36    2.03
   4  -9   2   18.76    1.87
  -4   9  -2   19.54    2.50
  -8  -8   2    1.02    1.28
   8   8  -2    3.70    1.68
   7   8  -2   -0.72    1.10
  -7  -8   2   -0.05    0.98
  -6  -8   2    1.18    0.97
   6   8  -2   -0.78    0.88
   5   8  -2   13.21    1.48
   5   8  -2   10.73    1.44
  -5  -8   2    9.71    1.28
  -5  -8   2   10.97    1.45
   4   8  -2   22.34    1.83
  -4  -8   2   21.55    1.64
   4   8  -2   22.81    1.71
  -4  -8   2   19.53    1.66
  -3  -8   2   59.31    2.62
  -3  -8   2   57.57    2.59
   3   8  -2   61.40    2.79
  -3  -8   2   59.28    2.67
  -2  -8   2    1.09    0.59
   2   8  -2    0.28    0.60
  -2  -8   2    0.04    0.52
  -1  -8   2  136.59    4.80
   1   8  -2  146.89    4.97
  -1  -8   2  141.85    4.82
   0   8  -2   68.42    2.79
   0  -8   2   60.88    2.59
   0  -8   2   61.46    2.52
   0   8  -2   63.24    2.66
   1  -8   2   55.75    2.49
  -1   8  -2   60.51    2.76
   1  -8   2   56.95    2.62
  -1   8  -2   57.61    2.66
  -2   8  -2   11.68    1.28
  -2   8  -2   11.64    1.38
   2  -8   2    9.95    1.11
  -2   8  -2    8.00    1.56
   2  -8   2    9.56    1.26
  -3   8  -2    1.41    1.05
  -3   8  -2    2.04    1.21
  -3   8  -2    0.77    0.89
   3  -8   2    1.84    0.81
   3  -8   2    1.48    1.03
  -4   8  -2   42.22    2.82
  -4   8  -2   45.31    3.30
   4  -8   2   39.26    2.55
  -5   8  -2    1.93    1.46
   5  -8   2    1.30    0.90
  -5   8  -2    1.85    1.20
  -6   8  -2    5.16    1.60
   6  -8   2    4.91    1.42
  -6   8  -2    0.65    1.43
  -8  -7   2   14.16    2.12
   8   7  -2   13.95    1.41
   8   7  -2   18.51    2.31
   7   7  -2    1.24    1.16
  -7  -7   2    0.61    1.05
   7   7  -2    0.78    0.58
   6   7  -2    0.60    0.91
  -6  -7   2    0.61    0.87
  -5  -7   2   52.35    2.73
   5   7  -2   54.12    2.80
  -5  -7   2   46.44    2.70
   5   7  -2   45.57    2.76
  -4  -7   2   44.68    2.29
   4   7  -2   47.03    2.39
   4   7  -2   44.44    2.49
  -4  -7   2   42.83    2.38
  -3  -7   2   35.75    1.87
  -3  -7   2   33.98    1.88
   3   7  -2   38.95    2.05
   3   7  -2   35.31    1.96
   2   7  -2   77.48    2.94
  -2  -7   2   70.14    2.72
  -2  -7   2   74.20    2.77
   1   7  -2   79.59    2.96
  -1  -7   2   75.17    2.74
  -1  -7   2   83.02    2.78
   0   7  -2  138.83    4.67
   0   7  -2  133.56    4.59
   0  -7   2  134.91    4.44
   0  -7   2  127.35    4.43
  -1   7  -2   -0.22    0.57
  -1   7  -2    0.40    0.54
   1  -7   2    0.26    0.42
   1  -7   2    0.12    0.54
  -1   7  -2    0.03    0.86
  -2   7  -2    8.72    1.04
  -2   7  -2    8.83    1.46
   2  -7   2    9.63    1.08
   2  -7   2    7.37    0.91
  -2   7  -2    9.96    1.14
   3  -7   2   25.04    1.72
  -3   7  -2   21.53    2.16
  -3   7  -2   24.60    1.86
  -3   7  -2   22.36    1.88
   3  -7   2   26.89    2.07
  -4   7  -2   14.28    1.69
  -4   7  -2   13.94    1.63
   4  -7   2   13.45    1.48
  -4   7  -2   12.78    1.85
  -5   7  -2   45.62    3.30
  -5   7  -2   47.99    3.04
   5  -7   2   46.09    2.85
  -6   7  -2    3.87    1.40
  -6   7  -2    5.36    1.56
   6  -7   2    3.90    1.23
  -6   7  -2    2.96    0.83
  -7   7  -2    4.65    1.82
   7  -7   2    3.44    1.37
  -7   7  -2    2.66    1.50
  -7   7  -2    4.89    1.04
   9   6  -2    0.77    1.34
  -9  -6   2    1.94    1.48
   9   6  -2    0.09    1.39
  -8  -6   2   -0.89    1.00
   8   6  -2   -0.04    1.02
   8   6  -2    1.77    1.36
  -7  -6   2    9.36    1.57
   7   6  -2    6.80    1.51
   7   6  -2    6.90    1.22
  -6  -6   2    5.87    1.24
   6   6  -2    6.17    0.93
   6   6  -2    6.98    1.36
  -5  -6   2   48.82    2.62
   5   6  -2   53.64    2.70
   5   6  -2   46.75    2.69
  -5  -6   2   47.61    2.68
  -4  -6   2   64.89    2.99
   4   6  -2   68.06    3.10
  -4  -6   2   69.82    2.96
   4   6  -2   66.73    2.97
  -3  -6   2   86.98    3.34
  -3  -6   2   89.59    3.29
  -3  -6   2   90.64    3.54
   3   6  -2   87.55    3.40
   3   6  -2   86.01    3.42
  -2  -6   2    0.24    0.35
   2   6  -2    0.07    0.42
  -2  -6   2   -0.41    0.48
   2   6  -2   -0.33    0.39
  -2  -6   2    0.00    0.38
  -1  -6   2   95.57    3.39
   1   6  -2   90.74    3.20
   0  -6   2   64.06    2.51
   0   6  -2   60.56    2.30
  -1   6  -2   76.70    2.88
   1  -6   2   73.30    2.68
   1  -6   2   68.74    2.68
  -1   6  -2   71.61    3.60
   1  -6   2   76.40    3.07
  -1   6  -2   75.09    2.84
  -2   6  -2   29.47    1.68
   2  -6   2   29.52    1.57
   2  -6   2   30.64    1.74
  -2   6  -2   25.36    2.04
   2  -6   2   31.87    2.01
  -2   6  -2   30.12    1.79
   3  -6   2    2.38    0.89
   3  -6   2    1.66    0.65
  -3   6  -2    1.39    0.79
  -3   6  -2    0.81    0.81
  -3   6  -2    1.58    0.81
  -4   6  -2    0.22    0.51
   4  -6   2    1.51    1.00
  -4   6  -2   -0.70    0.76
  -4   6  -2    2.42    1.07
  -4   6  -2    0.42    0.88
   4  -6   2    1.51    0.77
  -4   6  -2    0.66    0.52
  -5   6  -2   92.44    4.76
  -5   6  -2   99.48    4.56
  -5   6  -2   95.14    3.92
   5  -6   2   96.30    4.36
   6  -6   2   56.60    3.26
  -6   6  -2   54.79    3.44
  -6   6  -2   57.19    3.65
  -6   6  -2   52.73    2.92
  -7   6  -2    7.07    1.81
   7  -6   2    7.54    1.58
  -7   6  -2    8.97    1.40
  -7   6  -2    8.50    1.78
  -8   6  -2    4.07    1.33
  -8   6  -2    3.78    1.70
   9   5  -2   -0.14    1.49
  -9  -5   2    1.02    1.26
   9   5  -2   -0.98    1.15
   8   5  -2    1.71    1.22
  -8  -5   2    3.60    1.40
   8   5  -2    1.65    1.48
   7   5  -2    6.92    1.37
   7   5  -2    7.18    1.48
  -7  -5   2    3.31    1.26
   6   5  -2   12.99    1.48
  -6  -5   2   10.96    1.51
   6   5  -2   12.37    1.62
  -6  -5   2   13.85    1.63
  -6  -5   2   12.09    1.45
   6   5  -2   10.43    1.32
   5   5  -2   47.66    2.31
   5   5  -2   43.23    2.53
  -5  -5   2   51.36    2.65
   5   5  -2   45.48    2.20
  -5  -5   2   45.03    2.44
   5   5  -2   47.11    2.52
  -5  -5   2   42.44    2.50
   4   5  -2  174.23    6.27
  -4  -5   2  172.22    6.10
  -4  -5   2  184.05    6.46
   4   5  -2  179.38    6.22
   4   5  -2  171.89    5.85
   4   5  -2  181.85    5.85
  -4  -5   2  170.65    6.23
   3   5  -2   85.38    3.25
  -3  -5   2   82.46    3.22
  -3  -5   2   83.96    3.18
   3   5  -2   83.65    3.30
  -3  -5   2   93.05    3.46
   2   5  -2   14.52    0.97
  -2  -5   2   14.79    0.80
   2   5  -2   16.02    0.95
  -2  -5   2   16.24    0.86
  -2  -5   2   17.21    1.07
  -1  -5   2   15.55    0.87
   1   5  -2   12.72    0.71
   1   5  -2   13.35    0.73
   0  -5   2   12.07    0.84
   0   5  -2   12.27    0.68
   0   5  -2   10.24    1.19
   1  -5   2   95.52    3.38
   1  -5   2   83.15    2.98
   1  -5   2   88.85    2.99
  -1   5  -2   86.86    3.88
  -1   5  -2   88.48    3.14
  -1   5  -2   91.36    3.19
  -2   5  -2   22.13    1.37
   2  -5   2   20.91    1.48
  -2   5  -2   21.00    1.29
  -2   5  -2   21.20    1.67
   2  -5   2   19.74    1.17
   2  -5   2   19.13    1.25
  -3   5  -2   22.08    1.20
  -3   5  -2   20.92    1.17
   3  -5   2   19.81    1.53
  -3   5  -2   24.84    1.69
  -3   5  -2   21.52    1.51
   3  -5   2   23.49    1.75
   3  -5   2   22.58    1.45
  -3   5  -2   22.52    1.85
  -4   5  -2    0.29    0.80
  -4   5  -2    0.36    0.74
  -4   5  -2   -0.50    0.59
  -4   5  -2   -0.57    0.73
   4  -5   2   -0.74    0.63
  -4   5  -2   -0.56    0.58
   4  -5   2   -0.46    0.96
   4  -5   2   -1.06    0.76
  -5   5  -2    2.15    1.09
  -5   5  -2    4.31    1.26
   5  -5   2    0.43    1.17
  -5   5  -2    2.20    1.09
   5  -5   2    3.39    1.08
  -5   5  -2    3.65    0.98
  -6   5  -2   24.68    2.26
   6  -5   2   30.41    2.28
  -6   5  -2   24.27    2.31
  -6   5  -2   25.66    2.08
  -7   5  -2    6.16    1.55
  -7   5  -2    3.18    1.35
  -7   5  -2    7.83    1.41
   7  -5   2    5.02    1.38
  -8   5  -2    0.32    1.13
   8  -5   2    0.72    1.08
  -8   5  -2    1.13    1.38
  -8   5  -2   -1.15    1.07
  10   4  -2   22.19    2.73
   9   4  -2   25.84    2.77
   9   4  -2   28.68    3.07
  -9  -4   2   29.34    2.82
  -8  -4   2    2.34    1.42
  -8  -4   2    0.16    1.21
   8   4  -2    3.26    1.45
   8   4  -2    0.59    1.36
   7   4  -2    2.67    1.31
   7   4  -2    3.72    1.38
  -7  -4   2    3.09    1.32
  -7  -4   2    5.68    1.55
   6   4  -2   50.79    3.08
   6   4  -2   55.77    3.05
   6   4  -2   52.67    3.04
  -6  -4   2   56.48    3.08
  -6  -4   2   54.98    3.11
  -6  -4   2   49.28    2.90
  -5  -4   2  120.33    4.88
  -5  -4   2  123.71    4.99
   5   4  -2  122.94    4.81
   5   4  -2  122.08    4.86
  -5  -4   2  123.76    4.74
   5   4  -2  118.51    4.85
   4   4  -2   63.78    2.75
  -4  -4   2   61.04    2.85
   4   4  -2   62.53    2.89
   4   4  -2   65.81    2.84
   4   4  -2   66.00    2.69
  -4  -4   2   66.50    2.78
  -4  -4   2   68.75    2.96
   3   4  -2    5.74    0.52
   3   4  -2    5.21    0.67
  -3  -4   2    6.78    0.77
  -3  -4   2    5.68    0.70
   3   4  -2    5.99    0.75
   3   4  -2    5.70    0.52
  -3  -4   2    5.49    0.66
   2   4  -2    5.10    0.57
  -2  -4   2    4.98    0.45
  -2  -4   2    5.93    0.50
  -2  -4   2    6.47    0.62
   2   4  -2    6.17    0.58
  -1  -4   2   15.09    0.73
  -1  -4   2   13.68    1.23
   1   4  -2   13.20    0.63
   1   4  -2   13.78    0.63
   0   4  -2    7.87    0.93
   0  -4   2    7.88    0.95
  -1   4  -2   37.46    1.51
   1  -4   2   40.45    2.10
   1  -4   2   40.53    1.68
  -1   4  -2   37.57    1.55
   1  -4   2   32.88    1.32
  -1   4  -2   37.06    2.08
   1  -4   2   37.99    1.35
  -2   4  -2    1.09    0.44
   2  -4   2    0.92    0.55
  -2   4  -2    0.77    0.46
  -2   4  -2    1.13    0.28
   2  -4   2    0.62    0.44
  -2   4  -2    1.63    0.30
   2  -4   2    0.46    0.35
  -2   4  -2    1.36    0.65
   3  -4   2  103.67    4.02
  -3   4  -2  106.04    4.49
  -3   4  -2  113.34    4.19
  -3   4  -2  108.89    4.09
   3  -4   2  116.73    4.51
  -3   4  -2  110.22    4.23
  -3   4  -2  107.99    4.02
   3  -4   2  116.55    4.24
  -4   4  -2    0.21    0.67
  -4   4  -2    0.38    0.55
   4  -4   2   -0.23    0.50
   4  -4   2   -0.19    0.73
   4  -4   2    0.81    0.71
  -4   4  -2    0.31    0.66
  -4   4  -2    1.07    0.67
  -4   4  -2    0.30    0.53
  -5   4  -2   25.72    2.00
   5  -4   2   21.26    1.74
  -5   4  -2   19.96    1.91
  -5   4  -2   22.01    1.72
   5  -4   2   21.98    1.93
   5  -4   2   20.30    1.99
  -5   4  -2   21.84    1.83
  -5   4  -2   21.27    1.87
   6  -4   2  142.09    6.34
   6  -4   2  139.31    5.79
  -6   4  -2  140.40    5.80
  -6   4  -2  139.09    6.01
  -6   4  -2  141.97    5.95
  -7   4  -2   56.24    3.49
  -7   4  -2   49.02    3.15
  -7   4  -2   45.54    3.22
   7  -4   2   48.98    3.54
   7  -4   2   47.57    3.06
  -8   4  -2    3.83    1.34
  -8   4  -2    2.33    1.34
   8  -4   2    1.77    1.24
  -8   4  -2    5.84    1.60
  -9   4  -2   10.61    2.17
  -9   4  -2    9.71    1.91
  10   3  -2    1.36    1.68
   9   3  -2   10.82    2.16
  -9  -3   2   11.39    2.18
   9   3  -2   13.33    2.27
  -8  -3   2   97.05    4.93
  -8  -3   2   94.42    4.90
   8   3  -2   89.35    4.93
   8   3  -2   90.05    4.94
  -7  -3   2   87.15    4.38
   7   3  -2   76.03    4.30
   7   3  -2   86.97    4.37
  -7  -3   2   89.39    4.52
  -6  -3   2   29.19    2.16
   6   3  -2   31.69    2.32
   6   3  -2   31.72    2.18
  -6  -3   2   29.60    2.18
  -6  -3   2   30.46    2.15
   6   3  -2   30.41    2.26
   6   3  -2   25.13    1.99
   5   3  -2    4.27    0.89
  -5  -3   2    3.58    0.84
   5   3  -2    2.96    0.77
   5   3  -2    2.59    0.76
   5   3  -2    2.96    0.86
  -5  -3   2    2.19    0.82
  -5  -3   2    3.57    0.87
   4   3  -2    0.26    0.49
   4   3  -2    0.74    0.56
  -4  -3   2    0.22    0.52
   4   3  -2    0.86    0.46
  -4  -3   2    0.43    0.48
   4   3  -2    1.53    0.63
  -4  -3   2    1.09    0.59
   3   3  -2    8.22    0.78
  -3  -3   2    9.21    0.84
  -3  -3   2    8.72    0.83
   3   3  -2    9.32    0.75
  -3  -3   2    8.29    0.75
   3   3  -2    8.01    0.83
  -2  -3   2  127.21    4.23
  -2  -3   2  133.35    4.21
   2   3  -2  124.69    4.26
   2   3  -2  130.75    4.25
   2   3  -2  131.75    4.28
   2   3  -2  126.17    4.29
  -2  -3   2  132.15    4.44
  -1  -3   2   12.76    0.63
   1   3  -2   12.62    0.56
   1   3  -2   13.31    0.55
  -1  -3   2   12.50    0.62
  -1  -3   2   11.05    0.99
   0   3  -2  153.56    5.39
  -1   3  -2   17.53    0.87
  -1   3  -2   17.18    1.21
   1  -3   2   18.23    0.96
  -1   3  -2   17.89    0.85
   1  -3   2   18.51    1.25
  -2   3  -2  115.07    3.96
   2  -3   2  109.56    3.90
   2  -3   2  112.07    3.85
   2  -3   2  116.53    4.21
  -2   3  -2  115.17    3.95
  -2   3  -2  116.62    4.00
  -2   3  -2  112.20    4.31
  -2   3  -2  112.66    3.92
   3  -3   2  102.48    3.99
  -3   3  -2   95.39    3.64
   3  -3   2   99.19    3.75
  -3   3  -2   93.81    3.89
   3  -3   2   90.84    3.56
  -3   3  -2   93.95    3.64
  -3   3  -2   97.79    3.73
   4  -3   2   11.53    1.35
   4  -3   2   13.13    1.31
  -4   3  -2   16.25    1.42
  -4   3  -2   15.53    1.44
  -4   3  -2   13.32    1.31
   4  -3   2   14.03    1.22
  -4   3  -2   14.15    1.28
  -4   3  -2   12.80    1.16
   5  -3   2  142.44    5.63
  -5   3  -2  144.72    5.62
  -5   3  -2  144.16    5.66
  -5   3  -2  133.46    5.43
   5  -3   2  137.57    5.85
   5  -3   2  129.82    5.30
  -5   3  -2  132.87    5.42
  -5   3  -2  146.41    5.74
   6  -3   2   66.80    3.96
  -6   3  -2   67.06    3.52
  -6   3  -2   66.61    3.50
   6  -3   2   70.14    3.50
  -7   3  -2   29.18    2.49
   7  -3   2   33.31    2.63
  -7   3  -2   27.16    2.46
   7  -3   2   29.74    2.84
   8  -3   2    4.35    1.39
  -8   3  -2    0.85    1.25
  -8   3  -2    2.04    1.29
   8  -3   2    3.24    1.72
  -9   3  -2    5.06    1.69
   9  -3   2    1.97    1.84
 -10  -2   2    1.94    1.65
  10   2  -2    5.73    2.19
   9   2  -2    6.27    1.86
  -9  -2   2    4.90    1.74
  -8  -2   2   -0.76    1.01
   8   2  -2    2.42    1.26
   8   2  -2    1.07    1.22
  -8  -2   2    1.49    1.28
   7   2  -2   12.17    1.67
   7   2  -2   13.54    1.90
  -7  -2   2   11.92    1.71
  -7  -2   2   10.63    1.58
  -6  -2   2    4.79    1.12
   6   2  -2    5.15    1.03
   6   2  -2    4.23    0.94
   6   2  -2    3.50    1.03
  -6  -2   2    5.12    1.17
  -6  -2   2    2.73    0.87
   6   2  -2    2.39    1.03
  -6  -2   2    3.93    0.99
  -5  -2   2  120.92    4.68
  -5  -2   2  130.54    4.79
   5   2  -2  113.78    4.82
   5   2  -2  124.58    5.11
   5   2  -2  130.71    4.66
  -5  -2   2  122.52    4.93
   5   2  -2  125.98    4.93
  -5  -2   2  110.98    4.87
   4   2  -2   51.51    2.44
   4   2  -2   47.01    2.50
  -4  -2   2   49.47    2.41
   4   2  -2   53.76    2.43
   4   2  -2   53.91    2.25
   4   2  -2   53.74    2.40
  -4  -2   2   46.84    2.28
  -4  -2   2   51.55    2.47
  -4  -2   2   50.16    2.29
  -3  -2   2   37.16    1.86
   3   2  -2   41.74    1.85
   3   2  -2   40.27    1.70
  -3  -2   2   39.71    1.78
   3   2  -2   40.43    1.83
   3   2  -2   39.45    1.87
  -3  -2   2   36.95    1.71
   3   2  -2   38.34    1.91
  -3  -2   2   39.38    1.89
  -2  -2   2   16.95    0.95
   2   2  -2   18.27    0.95
   2   2  -2   15.75    0.88
   2   2  -2   16.75    0.93
  -2  -2   2   16.14    0.85
  -2  -2   2   15.96    0.86
   2   2  -2   14.73    0.87
  -2  -2   2   17.06    0.94
   2   2  -2   15.51    0.69
   1   2  -2  921.79   28.74
  -1  -2   2  954.78   29.61
   1   2  -2  953.57   28.69
  -1  -2   2  921.38   28.71
  -1  -2   2  969.32   29.67
   0   2  -2  863.11   26.36
   0  -2   2  865.64   26.31
   1  -2   2   12.20    0.56
   1  -2   2   13.17    0.53
  -1   2  -2   13.29    0.58
  -1   2  -2   12.62    0.56
  -1   2  -2   13.42    0.69
   1  -2   2   12.15    0.56
  -1   2  -2   12.65    0.66
  -1   2  -2   13.72    0.93
   1  -2   2   13.35    0.74
   1  -2   2   13.70    0.70
  -2   2  -2  388.79   12.06
   2  -2   2  388.49   11.98
  -2   2  -2  381.96   12.43
  -2   2  -2  388.16   12.36
  -2   2  -2  393.37   12.09
   2  -2   2  398.11   12.62
   2  -2   2  388.45   12.01
  -2   2  -2  389.67   11.88
   2  -2   2  389.14   12.07
  -3   2  -2    0.83    0.44
   3  -2   2    0.82    0.48
  -3   2  -2    1.12    0.51
  -3   2  -2    1.00    0.55
   3  -2   2   -0.09    0.40
   3  -2   2    2.20    0.62
   3  -2   2    1.24    0.66
  -3   2  -2    1.70    0.55
  -3   2  -2    0.34    0.48
  -4   2  -2   45.79    2.32
  -4   2  -2   49.01    2.52
  -4   2  -2   43.55    2.31
  -4   2  -2   39.77    2.29
  -4   2  -2   48.86    2.30
   4  -2   2   43.30    2.52
   4  -2   2   49.11    2.33
   4  -2   2   48.96    2.50
   4  -2   2   46.26    2.31
  -5   2  -2   67.33    3.19
   5  -2   2   66.19    3.09
   5  -2   2   68.71    3.50
  -5   2  -2   65.72    3.02
  -5   2  -2   63.51    3.10
   5  -2   2   68.50    3.11
  -5   2  -2   50.06    2.95
  -5   2  -2   65.86    3.32
   5  -2   2   65.59    3.22
  -6   2  -2  260.56    8.94
   6  -2   2  237.05    9.55
   6  -2   2  244.43    8.95
   6  -2   2  252.56    8.98
   6  -2   2  255.00    9.27
  -6   2  -2  276.34    9.32
  -6   2  -2  236.46    9.21
  -6   2  -2  251.80    9.07
   7  -2   2    1.18    1.23
   7  -2   2    0.01    0.99
  -7   2  -2    4.81    1.31
  -7   2  -2    4.34    1.24
   8  -2   2   86.93    5.06
   8  -2   2   81.44    4.30
  -8   2  -2   82.18    4.55
  -8   2  -2   78.90    4.44
   9  -2   2    4.99    1.99
  -9   2  -2    7.66    1.88
 -10   2  -2   -0.07    1.58
  10  -2   2   -0.38    1.92
 -10  -1   2    0.53    1.47
  10   1  -2   -0.13    1.50
   9   1  -2    3.93    1.71
  -9  -1   2    6.52    1.77
   8   1  -2    4.43    1.38
   8   1  -2    2.03    1.31
  -8  -1   2    5.87    1.56
  -8  -1   2    6.87    1.52
  -7  -1   2    7.20    1.45
   7   1  -2    5.59    1.51
   7   1  -2    7.51    1.44
  -7  -1   2    6.91    1.37
   6   1  -2    2.20    1.04
  -6  -1   2    2.29    0.87
  -6  -1   2    2.61    0.98
  -6  -1   2    3.77    1.05
   6   1  -2    3.03    1.05
   6   1  -2    2.06    0.91
   6   1  -2    0.88    0.62
  -6  -1   2    2.80    1.04
  -5  -1   2   16.66    1.49
  -5  -1   2   16.50    1.42
   5   1  -2   16.46    1.31
  -5  -1   2   18.82    1.57
   5   1  -2   17.06    1.52
  -5  -1   2   15.56    1.37
   5   1  -2   15.14    1.58
   5   1  -2   23.22    1.68
  -4  -1   2  127.75    4.85
  -4  -1   2  132.84    4.99
   4   1  -2  127.30    5.19
   4   1  -2  130.49    4.99
   4   1  -2  142.04    4.97
   4   1  -2  134.11    4.81
  -4  -1   2  138.04    4.91
  -4  -1   2  131.11    5.08
   4   1  -2  138.47    5.10
   3   1  -2   10.48    0.92
  -3  -1   2   12.32    0.95
  -3  -1   2   10.33    0.95
   3   1  -2    9.82    0.98
  -3  -1   2    9.30    0.82
   3   1  -2   11.10    0.96
   3   1  -2   11.14    0.88
  -3  -1   2    8.92    0.87
  -2  -1   2   12.52    0.85
   2   1  -2   13.63    0.83
  -2  -1   2   13.76    0.83
  -2  -1   2   14.85    1.03
   2   1  -2   14.12    0.90
   2   1  -2   12.64    0.80
   2   1  -2   11.29    0.91
  -2  -1   2   14.09    0.89
   2   1  -2   12.52    0.85
  -2  -1   2   13.99    0.90
   2   1  -2   12.71    0.83
  -2  -1   2   12.44    0.82
  -1  -1   2 6988.10  211.65
  -1  -1   2 6910.19  212.86
  -1  -1   2 7296.72  211.90
  -1  -1   2 7136.50  212.78
   1   1  -2 6750.92  220.26
   1   1  -2 6858.03  215.41
  -1  -1   2 7390.77  220.06
   1   1  -2 7284.75  212.18
   1   1  -2 6808.30  211.40
  -1  -1   2 7042.74  219.16
   1   1  -2 7138.42  214.98
   0  -1   2  240.22    7.52
   0   1  -2  228.43    7.52
  -1   1  -2 3990.59  118.00
  -1   1  -2 3692.53  116.68
   1  -1   2 3863.31  120.00
  -1   1  -2 3897.29  117.36
  -1   1  -2 3963.65  115.91
  -1   1  -2 3762.14  115.96
   1  -1   2 3940.64  116.47
   1  -1   2 3917.34  115.66
   1  -1   2 3617.90  116.09
   1  -1   2 3774.25  120.30
  -1   1  -2 3881.71  120.70
  -2   1  -2  109.23    3.83
  -2   1  -2  106.45    3.94
   2  -1   2  110.44    3.81
  -2   1  -2  113.31    3.76
   2  -1   2  113.83    3.82
  -2   1  -2  110.82    4.03
   2  -1   2  111.77    3.84
   2  -1   2  119.26    4.02
  -2   1  -2  114.84    3.89
   2  -1   2  108.52    3.85
  -2   1  -2  112.87    3.80
   2  -1   2  110.67    4.07
   3  -1   2  127.97    4.52
  -3   1  -2  129.32    4.44
   3  -1   2  123.64    4.75
   3  -1   2  121.52    4.40
   3  -1   2  127.69    4.47
  -3   1  -2  128.33    4.71
  -3   1  -2  127.10    4.47
  -3   1  -2  123.14    4.57
  -4   1  -2  436.60   13.83
   4  -1   2  479.52   14.03
  -4   1  -2  370.14   14.16
   4  -1   2  380.55   13.70
   4  -1   2  476.71   14.66
   4  -1   2  386.73   13.72
  -4   1  -2  405.25   13.83
  -4   1  -2  470.73   13.88
  -4   1  -2  506.19   14.62
  -5   1  -2   26.64    1.85
  -5   1  -2   28.60    2.00
   5  -1   2   26.42    1.81
  -5   1  -2   27.18    1.80
  -5   1  -2   27.60    1.90
   5  -1   2   28.28    2.03
   5  -1   2   32.11    1.99
   5  -1   2   27.30    2.10
  -6   1  -2  122.34    5.10
   6  -1   2  117.88    5.05
   6  -1   2  113.06    4.70
  -6   1  -2  101.82    4.76
   6  -1   2  111.51    5.16
  -6   1  -2  105.89    4.66
   6  -1   2  106.21    4.69
  -7   1  -2    2.78    1.20
  -7   1  -2    5.40    1.26
   7  -1   2    2.20    0.99
   7  -1   2    2.80    1.37
   8  -1   2    3.19    1.31
   8  -1   2    6.05    1.77
  -8   1  -2    3.80    1.38
  -8   1  -2    4.82    1.45
  -9   1  -2   -0.09    1.32
   9  -1   2    0.36    1.53
  10  -1   2    4.90    2.14
 -10   1  -2   12.37    2.31
  10   0  -2    6.25    2.18
 -10   0   2    2.36    1.79
  -9   0   2    6.14    1.78
   9   0  -2    9.69    2.22
  -8   0   2    1.28    1.28
   8   0  -2    1.95    1.39
   7   0  -2   62.37    3.61
   7   0  -2   61.08    3.31
   7   0  -2   56.24    3.76
  -7   0   2   61.12    3.48
  -7   0   2   56.29    3.51
  -7   0   2   58.01    3.37
   6   0  -2    0.01    1.00
  -6   0   2    0.87    0.85
  -6   0   2    0.93    0.82
   6   0  -2    1.38    0.86
   6   0  -2    1.65    0.80
  -6   0   2    1.64    0.92
   5   0  -2    3.43    0.82
  -5   0   2    4.51    1.00
   5   0  -2    2.46    1.03
  -5   0   2    4.53    0.93
   5   0  -2    1.78    0.83
  -5   0   2    4.08    0.95
  -5   0   2    3.35    0.92
   5   0  -2    2.78    0.89
   4   0  -2   57.83    2.58
   4   0  -2   55.20    2.66
  -4   0   2   55.93    2.71
  -4   0   2   58.66    2.72
   4   0  -2   56.39    2.61
  -4   0   2   58.56    2.64
   4   0  -2   53.88    2.82
  -4   0   2   58.54    2.62
  -3   0   2  137.27    4.90
   3   0  -2  139.62    4.97
   3   0  -2  134.87    4.72
  -3   0   2  139.05    4.80
   3   0  -2  127.18    4.80
   3   0  -2  140.42    4.81
  -3   0   2  131.82    4.95
  -3   0   2  136.48    4.75
   3   0  -2  125.22    5.04
  -3   0   2  143.85    4.89
   3   0  -2  139.20    4.89
  -2   0   2   23.66    1.30
   2   0  -2   25.89    1.32
  -2   0   2   27.09    1.42
  -2   0   2   23.99    1.32
   2   0  -2   23.72    1.22
  -2   0   2   23.95    1.24
   2   0  -2   24.15    1.28
   2   0  -2   22.41    1.28
  -2   0   2   24.07    1.20
   2   0  -2   22.09    1.34
  -2   0   2   23.36    1.26
   1   0  -2  616.55   20.11
  -1   0   2  634.51   19.32
   1   0  -2  630.51   19.35
  -1   0   2  627.27   19.31
  -1   0   2  632.98   19.31
  -1   0   2  655.34   20.11
  -1   0   2  625.55   20.06
   1   0  -2  648.60   20.05
  -1   0   2  625.92   19.39
   1   0  -2  658.08   19.40
   0   0   2  423.53   12.38
   0   0  -2  405.94   12.36
   0   0   2  419.03   12.84
   0   0   2  390.20   12.56
   0   0  -2  384.15   12.81
   0   0  -2  390.52   12.34
   0   0   2  422.95   12.37
   1   0   2 2534.40   76.64
  -1   0  -2 2609.31   76.58
   1   0   2 2523.49   76.91
  -1   0  -2 2586.86   79.37
   1   0   2 2551.84   77.04
  -1   0  -2 2554.15   79.57
   1   0   2 2585.72   79.88
   1   0   2 2468.50   79.50
  -1   0  -2 2577.14   77.05
   2   0   2   59.68    2.23
  -2   0  -2   60.98    2.40
  -2   0  -2   58.30    2.26
   2   0   2   59.19    2.26
   2   0   2   58.16    2.42
  -2   0  -2   60.04    2.21
   2   0   2   59.97    2.34
   2   0   2   60.41    2.27
  -2   0  -2   56.36    2.30
   2   0   2   59.25    2.22
  -2   0  -2   59.47    2.25
  -3   0  -2  222.19    7.66
  -3   0  -2  233.33    7.72
   3   0   2  238.30    7.68
   3   0   2  230.77    7.69
  -3   0  -2  239.20    7.63
  -3   0  -2  233.37    7.94
   3   0   2  245.06    8.00
   3   0   2  229.49    8.09
   3   0   2  238.94    7.75
  -3   0  -2  242.39    8.09
  -3   0  -2  233.32    7.68
   3   0   2  236.57    7.67
  -4   0  -2    2.75    0.66
   4   0   2    2.49    0.71
  -4   0  -2    3.63    0.77
   4   0   2    1.86    0.70
  -4   0  -2    1.89    0.66
   4   0   2    3.42    0.72
  -4   0  -2    2.42    0.69
   4   0   2    2.75    0.87
  -4   0  -2    2.91    0.74
  -5   0  -2   31.10    2.07
  -5   0  -2   28.19    1.88
  -5   0  -2   31.38    1.91
   5   0   2   29.90    1.95
   5   0   2   30.87    2.11
   5   0   2   27.67    2.12
  -5   0  -2   29.60    2.00
   5   0   2   30.59    1.86
   6   0   2  140.82    5.70
   6   0   2  145.58    5.62
  -6   0  -2  147.59    5.75
  -6   0  -2  139.26    5.88
  -6   0  -2  140.71    5.66
   6   0   2  143.25    6.13
   7   0   2   97.41    4.86
  -7   0  -2   90.72    4.37
  -7   0  -2   92.37    4.49
  -7   0  -2   88.68    4.36
   7   0   2   86.58    4.21
   7   0   2   92.24    4.43
   8   0   2   40.52    3.39
  -8   0  -2   53.95    3.40
  -9   0  -2    2.46    1.51
   9   0   2   -0.05    1.39
 -10   0  -2    2.11    1.58
  10   0   2   -0.29    1.46
  10  -1  -2    2.13    2.04
 -10   1   2    0.47    1.69
  -9   1   2    7.93    1.92
   9  -1  -2    7.49    2.10
   8  -1  -2   12.90    2.25
  -8   1   2   14.59    2.08
   7  -1  -2   35.87    2.62
   7  -1  -2   36.93    3.04
  -7   1   2   37.28    2.77
  -7   1   2   37.38    2.79
  -6   1   2   -0.73    0.83
  -6   1   2   -0.16    0.85
   6  -1  -2    1.63    1.12
   6  -1  -2    0.34    0.89
  -6   1   2    0.42    0.89
   6  -1  -2    1.29    0.82
   5  -1  -2   -0.42    0.64
   5  -1  -2    0.96    0.87
  -5   1   2   -0.10    0.64
   5  -1  -2   -0.37    0.51
  -5   1   2   -0.35    0.67
   5  -1  -2    0.19    0.85
  -5   1   2    0.21    0.69
  -4   1   2   11.87    1.25
   4  -1  -2   11.02    1.14
   4  -1  -2   12.09    1.25
  -4   1   2   11.94    1.16
  -4   1   2   12.85    1.23
  -4   1   2    9.82    1.13
   4  -1  -2   11.25    1.11
   4  -1  -2   10.89    1.31
   3  -1  -2  501.98   15.62
  -3   1   2  491.28   15.71
  -3   1   2  522.26   16.44
  -3   1   2  486.92   15.63
  -3   1   2  521.33   15.75
   3  -1  -2  491.04   15.68
   3  -1  -2  487.36   16.37
  -3   1   2  503.21   15.58
   3  -1  -2  503.92   15.62
  -3   1   2  484.86   16.22
   3  -1  -2  512.43   15.78
   2  -1  -2 1240.03   36.17
  -2   1   2 1248.61   37.68
   2  -1  -2 1224.52   36.31
   2  -1  -2 1172.31   36.18
  -2   1   2 1193.17   36.16
  -2   1   2 1222.87   36.17
   2  -1  -2 1195.06   36.20
  -2   1   2 1161.40   37.55
   2  -1  -2 1220.49   37.55
  -2   1   2 1179.60   36.17
   2  -1  -2 1200.14   37.69
  -2   1   2 1171.47   36.28
   1  -1  -2   33.30    1.46
   1  -1  -2   31.27    1.45
  -1   1   2   31.45    1.39
  -1   1   2   31.30    1.44
   1  -1  -2   30.97    1.38
  -1   1   2   34.12    1.40
   1  -1  -2   31.80    1.36
  -1   1   2   29.69    1.40
  -1   1   2   30.65    1.53
   1  -1  -2   30.88    1.39
   1  -1  -2   30.41    1.49
   0  -1  -2  313.84    9.60
   0   1   2  318.42    9.59
   0  -1  -2  293.55   10.02
   0   1   2  306.66    9.58
   0   1   2  321.47    9.99
   0  -1  -2  312.65    9.57
   0   1   2  315.15    9.99
   0  -1  -2  310.63    9.96
   0  -1  -2  314.41    9.62
   0  -1  -2  316.92   10.00
   1   1   2  378.90   11.78
  -1  -1  -2  374.60   11.75
  -1  -1  -2  384.43   11.80
  -1  -1  -2  390.31   11.77
   1   1   2  388.10   12.22
   1   1   2  386.87   11.79
  -1  -1  -2  387.73   11.79
   1   1   2  372.75   12.25
  -1  -1  -2  385.39   12.23
  -1  -1  -2  387.01   12.24
  -1  -1  -2  395.84   12.26
   2   1   2 4099.13  120.88
  -2  -1  -2 4180.51  121.64
   2   1   2 4045.24  125.23
   2   1   2 4004.77  120.69
   2   1   2 4135.16  120.37
  -2  -1  -2 4125.95  120.92
  -2  -1  -2 3981.74  120.37
  -2  -1  -2 4261.64  125.10
   2   1   2 3768.08  125.09
  -2  -1  -2 3907.37  121.19
  -2  -1  -2 4083.17  125.11
   3   1   2    3.65    0.58
  -3  -1  -2    4.53    0.62
   3   1   2    3.84    0.61
  -3  -1  -2    4.31    0.60
   3   1   2    2.75    0.58
   3   1   2    3.10    0.69
   3   1   2    3.82    0.66
   3   1   2    3.11    0.59
  -3  -1  -2    4.31    0.75
  -3  -1  -2    3.94    0.61
  -3  -1  -2    3.10    0.60
  -3  -1  -2    3.17    0.62
   4   1   2  384.12   12.22
  -4  -1  -2  391.27   12.20
   4   1   2  382.36   12.17
   4   1   2  360.90   12.78
  -4  -1  -2  369.60   12.62
  -4  -1  -2  378.99   12.27
  -4  -1  -2  385.18   12.21
   4   1   2  395.97   12.35
   4   1   2  374.93   12.24
  -5  -1  -2   -0.41    0.67
   5   1   2    0.93    0.71
   5   1   2   -0.26    0.73
  -5  -1  -2    0.00    0.65
   5   1   2    1.04    0.69
  -5  -1  -2    0.23    0.63
  -5  -1  -2    0.26    0.60
   5   1   2    0.50    0.63
   6   1   2    0.86    0.76
  -6  -1  -2    0.31    0.75
  -6  -1  -2    1.36    0.84
   6   1   2    0.01    0.70
   6   1   2    0.94    1.00
  -6  -1  -2    0.06    0.81
  -7  -1  -2    4.51    1.21
  -7  -1  -2    6.79    1.42
   7   1   2    2.77    1.07
   7   1   2    4.99    1.52
  -7  -1  -2    4.47    1.28
   7   1   2    4.91    1.43
  -8  -1  -2   48.42    3.41
   8   1   2   47.93    3.55
  -9  -1  -2    2.32    1.46
   9   1   2    3.68    1.70
 -10  -1  -2   -0.12    1.33
  10   1   2    0.80    1.67
   9  -2  -2    1.29    1.84
  -9   2   2    0.48    1.42
  -8   2   2    7.22    1.70
   8  -2  -2   11.83    2.28
  -7   2   2    0.70    1.10
  -7   2   2   -0.26    1.03
   7  -2  -2   -0.26    1.23
   7  -2  -2    0.55    0.99
  -6   2   2    3.13    1.19
   6  -2  -2    5.01    1.23
  -6   2   2    1.79    0.96
   6  -2  -2    3.59    1.12
  -6   2   2    3.46    1.24
   6  -2  -2    3.57    1.48
  -5   2   2   63.85    3.33
   5  -2  -2   62.71    3.15
   5  -2  -2   60.21    3.06
   5  -2  -2   61.76    3.46
  -5   2   2   61.85    3.13
   5  -2  -2   67.09    3.46
  -5   2   2   58.31    3.20
  -4   2   2  177.20    6.92
   4  -2  -2  211.18    7.24
  -4   2   2  210.50    7.59
  -4   2   2  192.51    7.23
   4  -2  -2  197.48    7.48
   4  -2  -2  200.24    7.00
   4  -2  -2  199.34    7.06
  -4   2   2  212.68    7.24
  -4   2   2  195.23    7.03
   3  -2  -2  105.84    4.38
   3  -2  -2  107.95    4.19
  -3   2   2  108.50    4.16
  -3   2   2  110.48    4.12
  -3   2   2  108.95    4.11
  -3   2   2  113.03    4.40
   3  -2  -2  110.07    4.07
  -3   2   2  107.20    4.25
   3  -2  -2  105.54    4.13
   2  -2  -2   55.50    2.34
   2  -2  -2   52.38    2.44
  -2   2   2   55.73    2.35
   2  -2  -2   56.76    2.23
  -2   2   2   53.76    2.26
  -2   2   2   54.14    2.25
   2  -2  -2   48.72    2.19
  -2   2   2   53.27    2.40
  -1   2   2    0.05    0.22
  -1   2   2   -0.08    0.27
   1  -2  -2    0.09    0.29
  -1   2   2   -0.14    0.31
  -1   2   2   -0.57    0.25
   1  -2  -2   -0.08    0.29
  -1   2   2    0.30    0.35
   1  -2  -2   -0.23    0.31
  -1   2   2    0.31    0.30
   1  -2  -2   -0.02    0.25
   1  -2  -2    0.11    0.30
  -1   2   2    0.53    0.32
   1  -2  -2   -0.16    0.37
   0  -2  -2  573.06   17.30
   0   2   2  603.02   17.22
   0  -2  -2  575.77   17.90
   0  -2  -2  573.66   17.18
   0   2   2  548.48   17.88
   0  -2  -2  579.21   17.95
   0  -2  -2  552.08   17.26
   0   2   2  552.93   17.22
   0   2   2  570.48   17.23
   0  -2  -2  561.09   17.24
   0   2   2  549.65   17.89
  -1  -2  -2  136.05    4.48
  -1  -2  -2  134.85    4.49
   1   2   2  132.11    4.50
   1   2   2  139.74    4.45
   1   2   2  131.29    4.67
  -1  -2  -2  138.59    4.71
  -1  -2  -2  138.64    4.47
  -1  -2  -2  138.33    4.46
   1   2   2  141.12    4.45
  -1  -2  -2  135.50    4.69
   1   2   2  144.17    4.68
   2   2   2   18.89    1.12
   2   2   2   18.68    1.16
  -2  -2  -2   18.65    1.08
   2   2   2   17.57    1.09
  -2  -2  -2   18.64    1.05
   2   2   2   18.35    1.04
   2   2   2   20.38    1.13
  -2  -2  -2   19.68    1.23
  -2  -2  -2   19.78    1.07
  -2  -2  -2   19.37    1.12
   2   2   2   19.52    1.06
   2   2   2   20.60    1.12
   3   2   2  758.60   23.59
  -3  -2  -2  759.38   24.44
   3   2   2  808.23   24.45
  -3  -2  -2  762.59   23.62
   3   2   2  790.75   23.52
  -3  -2  -2  766.82   23.55
  -3  -2  -2  771.60   23.50
   3   2   2  751.87   24.54
  -4  -2  -2  121.27    4.40
  -4  -2  -2  115.65    4.56
   4   2   2  120.39    4.44
   4   2   2  113.07    4.65
   4   2   2  117.56    4.55
  -4  -2  -2  111.70    4.41
   4   2   2  117.86    4.33
  -4  -2  -2  118.01    4.35
   4   2   2  110.59    4.39
   5   2   2   44.32    2.43
  -5  -2  -2   42.76    2.43
  -5  -2  -2   45.19    2.33
  -5  -2  -2   48.05    2.46
   5   2   2   43.64    2.58
   5   2   2   38.79    2.22
  -5  -2  -2   45.49    2.48
   5   2   2   46.61    2.42
   6   2   2    3.14    1.12
  -6  -2  -2    3.17    1.09
  -6  -2  -2    4.26    1.15
  -6  -2  -2    2.93    1.01
   6   2   2    3.43    1.26
  -6  -2  -2    2.36    1.01
   6   2   2    2.61    0.81
   6   2   2    2.86    1.05
   7   2   2    8.95    1.52
   7   2   2    6.79    1.55
  -7  -2  -2    8.87    1.51
  -7  -2  -2   12.77    1.64
  -8  -2  -2   11.09    1.85
   8   2   2   14.88    2.05
  -8  -2  -2   13.20    1.87
   8   2   2   12.05    1.97
  -9  -2  -2    0.68    1.38
   9   2   2   -0.31    1.35
  10   2   2    5.18    1.99
 -10  -2  -2    2.90    1.63
   9  -3  -2    3.47    2.07
  -9   3   2    2.50    1.68
   8  -3  -2   29.72    3.21
  -8   3   2   36.03    3.09
   7  -3  -2    8.42    1.94
  -7   3   2    8.53    1.63
  -7   3   2    8.71    1.71
   7  -3  -2    5.65    1.44
  -6   3   2  135.32    5.84
   6  -3  -2  135.15    6.28
   6  -3  -2  128.32    5.61
  -6   3   2  137.49    5.96
  -5   3   2   45.72    2.81
   5  -3  -2   49.54    2.92
  -5   3   2   46.91    2.88
  -5   3   2   50.64    2.85
  -5   3   2   50.94    2.99
   5  -3  -2   46.02    3.14
   5  -3  -2   45.28    2.75
   5  -3  -2   49.12    3.06
  -4   3   2    7.84    1.10
   4  -3  -2    8.72    1.37
   4  -3  -2    9.93    1.17
  -4   3   2    9.52    1.11
  -4   3   2    7.15    1.22
  -4   3   2   10.33    1.21
   4  -3  -2   10.10    1.32
   4  -3  -2    8.92    1.09
  -3   3   2  423.37   13.92
   3  -3  -2  423.39   13.81
  -3   3   2  446.89   13.81
  -3   3   2  424.12   14.31
   3  -3  -2  437.59   13.81
  -3   3   2  429.34   13.79
   3  -3  -2  445.29   14.64
  -3   3   2  433.24   13.89
  -3   3   2  450.87   14.51
   3  -3  -2  434.32   13.99
  -2   3   2  209.84    6.91
  -2   3   2  205.87    7.17
   2  -3  -2  208.65    6.93
  -2   3   2  213.81    7.05
   2  -3  -2  203.48    7.03
   2  -3  -2  205.69    7.35
  -2   3   2  216.72    7.31
  -2   3   2  204.88    6.97
   2  -3  -2  208.46    6.91
  -2   3   2  211.25    6.87
  -1   3   2   73.45    2.84
  -1   3   2   74.85    2.64
   1  -3  -2   73.56    2.75
  -1   3   2   75.09    2.80
   1  -3  -2   73.49    2.97
  -1   3   2   72.93    2.74
   1  -3  -2   73.91    2.73
   1  -3  -2   73.88    2.83
  -1   3   2   73.13    2.82
   0  -3  -2    3.24    0.45
   0  -3  -2    4.10    0.46
   0   3   2    2.66    0.35
   0  -3  -2    2.74    0.44
   0   3   2    1.93    0.40
   0  -3  -2    2.72    0.51
   0   3   2    2.60    0.43
   1   3   2    0.89    0.32
   1   3   2    0.56    0.35
  -1  -3  -2    0.76    0.35
  -1  -3  -2    0.55    0.32
  -1  -3  -2    1.04    0.31
   1   3   2    0.08    0.21
   1   3   2    1.07    0.28
  -2  -3  -2  589.75   18.23
   2   3   2  594.28   18.07
  -2  -3  -2  585.57   18.20
   2   3   2  591.03   18.91
  -2  -3  -2  592.35   18.22
  -2  -3  -2  591.57   18.09
  -2  -3  -2  605.72   18.93
   2   3   2  588.92   18.24
   2   3   2  616.25   18.24
   3   3   2    5.41    0.77
   3   3   2    5.03    0.80
   3   3   2    7.70    0.72
   3   3   2    4.96    0.70
   3   3   2    5.10    0.70
  -3  -3  -2    5.01    0.79
  -3  -3  -2    5.16    0.75
   3   3   2    4.98    0.72
  -3  -3  -2    6.48    0.77
  -3  -3  -2    6.70    0.74
  -4  -3  -2   34.80    1.86
  -4  -3  -2   36.81    2.05
   4   3   2   34.01    2.05
   4   3   2   40.81    2.00
  -4  -3  -2   31.28    1.77
   4   3   2   33.56    1.79
   4   3   2   33.56    1.91
  -4  -3  -2   31.78    1.90
   4   3   2   30.89    1.92
   5   3   2   -0.34    0.74
  -5  -3  -2    0.19    0.54
   5   3   2    0.21    0.62
  -5  -3  -2    0.78    0.75
   5   3   2    0.64    0.63
  -5  -3  -2    2.70    0.79
  -5  -3  -2   -0.45    0.61
   5   3   2    0.48    0.64
   5   3   2   -0.08    0.34
   6   3   2    7.19    1.17
   6   3   2    6.50    1.10
  -6  -3  -2    7.92    1.20
  -6  -3  -2    6.89    1.25
  -6  -3  -2    5.99    1.09
   6   3   2    5.55    1.23
  -6  -3  -2    6.73    1.19
   6   3   2    7.08    1.22
  -7  -3  -2    8.84    1.51
  -7  -3  -2    9.45    1.55
   7   3   2   10.10    1.56
   7   3   2   10.25    1.72
   8   3   2   22.99    2.38
  -8  -3  -2   17.99    2.17
   8   3   2   20.58    2.33
  -8  -3  -2   22.32    2.28
  -9  -3  -2    2.67    1.46
   9   3   2    2.14    1.51
  10   3   2    6.97    2.04
 -10  -3  -2    7.58    2.12
  -9   4   2    2.05    1.58
  -9   4   2    1.72    1.56
  -8   4   2   13.67    1.98
   8  -4  -2   11.00    2.41
  -8   4   2   10.71    1.97
   7  -4  -2   39.27    3.35
  -7   4   2   33.50    2.65
  -7   4   2   34.41    2.66
   7  -4  -2   33.44    2.66
  -7   4   2   33.28    2.82
   6  -4  -2   95.46    4.50
   6  -4  -2   91.97    5.10
  -6   4   2   95.46    4.62
  -6   4   2   91.73    4.33
  -6   4   2   89.52    4.52
   5  -4  -2  129.77    5.18
  -5   4   2  112.76    4.90
  -5   4   2  109.44    5.11
  -5   4   2  126.92    5.32
   5  -4  -2  119.32    5.64
  -4   4   2  120.76    4.96
   4  -4  -2  107.87    4.55
   4  -4  -2  116.60    5.14
  -4   4   2  114.32    4.53
  -4   4   2  109.70    4.70
  -4   4   2  107.93    4.68
  -4   4   2  116.21    4.77
   4  -4  -2  116.04    4.83
  -3   4   2    5.36    0.93
  -3   4   2    4.82    0.88
  -3   4   2    5.82    0.94
   3  -4  -2    4.95    0.81
  -3   4   2    4.61    0.79
   3  -4  -2    6.45    1.13
  -3   4   2    4.31    0.80
   3  -4  -2    4.57    0.93
   2  -4  -2  223.88    7.60
  -2   4   2  220.16    7.66
   2  -4  -2  237.34    8.17
  -2   4   2  230.75    7.71
  -2   4   2  231.13    7.86
   2  -4  -2  229.64    7.77
  -2   4   2  232.92    7.77
  -1   4   2  925.71   28.74
  -1   4   2  940.19   29.01
  -1   4   2  928.47   29.74
  -1   4   2  967.05   29.79
  -1   4   2  962.07   28.80
   1  -4  -2  936.35   28.83
   1  -4  -2  967.70   29.97
   1  -4  -2  965.36   28.97
   1  -4  -2  934.80   28.74
   0  -4  -2  723.02   22.84
   0   4   2  714.63   21.93
   0  -4  -2  708.52   21.95
   0   4   2  704.77   22.66
   0   4   2  737.84   22.68
   0  -4  -2  735.38   22.21
   0  -4  -2  718.18   21.93
  -1  -4  -2  130.41    4.51
  -1  -4  -2  129.60    4.48
   1   4   2  132.23    4.57
   1   4   2  138.27    4.58
  -1  -4  -2  137.09    4.76
  -1  -4  -2  135.61    4.77
   1   4   2  127.26    4.52
  -2  -4  -2   25.04    1.50
  -2  -4  -2   24.41    1.37
   2   4   2   23.78    1.40
   2   4   2   25.81    1.39
  -2  -4  -2   28.67    1.54
  -2  -4  -2   27.66    1.41
   2   4   2   26.94    1.38
  -3  -4  -2  291.97    9.51
  -3  -4  -2  299.55    9.49
   3   4   2  300.90    9.52
   3   4   2  279.18    9.49
   3   4   2  285.25    9.75
  -3  -4  -2  294.16    9.84
  -4  -4  -2   63.72    2.94
   4   4   2   61.01    2.83
   4   4   2   56.64    2.71
   4   4   2   62.57    2.78
   4   4   2   63.72    2.92
  -4  -4  -2   59.29    2.76
  -4  -4  -2   57.07    2.74
   5   4   2   26.72    1.82
  -5  -4  -2   24.19    1.77
  -5  -4  -2   25.65    1.95
   5   4   2   26.31    1.94
  -5  -4  -2   27.41    1.88
   5   4   2   24.31    1.80
   5   4   2   22.32    1.84
   5   4   2   29.91    1.92
  -6  -4  -2   93.29    4.28
  -6  -4  -2  102.98    4.32
   6   4   2  100.93    4.34
  -6  -4  -2   90.71    4.31
   6   4   2   86.66    4.32
   6   4   2   85.88    4.23
  -7  -4  -2  184.70    7.39
   7   4   2  170.36    7.12
   7   4   2  182.03    7.42
  -7  -4  -2  173.79    7.12
   8   4   2   28.04    2.59
  -8  -4  -2   25.86    2.42
   8   4   2   26.30    2.51
  -8  -4  -2   30.53    2.61
   9   4   2    2.62    1.55
  -9  -4  -2    4.57    1.52
   9   4   2    2.83    1.56
  -9  -4  -2    4.04    1.61
 -10  -4  -2    3.43    1.65
  10   4   2    1.44    1.59
  -8   5   2   -0.11    1.05
  -8   5   2   -1.28    1.08
  -7   5   2    2.49    1.45
  -7   5   2    2.69    1.22
   7  -5  -2    1.23    1.08
  -7   5   2    3.47    1.28
   6  -5  -2   10.80    1.95
  -6   5   2    8.29    1.63
   6  -5  -2    7.83    1.45
  -6   5   2    8.05    1.36
  -6   5   2    7.16    1.42
  -5   5   2   68.96    3.59
  -5   5   2   71.23    3.55
  -5   5   2   79.97    3.94
   5  -5  -2   65.81    3.56
   5  -5  -2   71.23    4.08
   4  -5  -2   -0.63    0.92
  -4   5   2    0.12    0.69
  -4   5   2    0.24    0.80
   4  -5  -2    0.23    1.13
  -4   5   2   -0.07    0.84
   4  -5  -2    0.02    0.69
  -4   5   2    1.34    0.86
  -4   5   2    0.73    0.86
  -3   5   2   20.12    1.54
  -3   5   2   20.06    1.50
  -3   5   2   16.81    1.50
   3  -5  -2   19.54    1.51
   3  -5  -2   18.75    1.78
   3  -5  -2   22.16    1.81
  -3   5   2   16.70    1.52
  -2   5   2   83.92    3.39
   2  -5  -2   85.06    3.70
  -2   5   2   84.44    3.50
   2  -5  -2   82.48    3.30
   2  -5  -2   80.17    3.46
  -2   5   2   75.04    3.37
  -2   5   2   76.09    3.34
  -2   5   2   79.95    3.31
  -1   5   2   -0.25    0.39
  -1   5   2   -0.52    0.44
  -1   5   2   -0.23    0.46
  -1   5   2    0.26    0.47
  -1   5   2    0.65    0.53
   1  -5  -2    0.09    0.55
   1  -5  -2   -0.65    0.55
   1  -5  -2    0.66    0.56
   1  -5  -2   -0.04    0.41
   0  -5  -2    1.19    0.53
   0  -5  -2    1.53    0.63
   0   5   2    1.18    0.42
   0   5   2    1.37    0.49
   0   5   2    2.02    0.43
   0  -5  -2    2.79    0.66
   0  -5  -2    2.00    0.48
  -1  -5  -2   51.71    2.21
  -1  -5  -2   54.89    2.41
  -1  -5  -2   56.53    2.61
   1   5   2   54.31    2.05
  -1  -5  -2   55.09    2.27
   1   5   2   52.94    2.28
   1   5   2   49.10    2.01
   2   5   2  355.38   11.73
   2   5   2  370.50   11.73
  -2  -5  -2  376.63   12.07
  -2  -5  -2  364.15   11.57
  -2  -5  -2  366.43   11.57
   2   5   2  356.64   11.61
   3   5   2  106.62    3.85
  -3  -5  -2   99.15    3.89
   3   5   2  104.64    3.95
  -3  -5  -2  104.48    3.92
   3   5   2   99.32    3.85
   3   5   2   96.94    3.95
  -3  -5  -2  103.21    4.07
  -4  -5  -2    0.66    0.66
  -4  -5  -2   -0.96    0.51
   4   5   2    0.79    0.65
   4   5   2    1.45    0.71
   4   5   2    1.12    0.58
  -4  -5  -2    0.36    0.62
   4   5   2    0.98    0.70
  -5  -5  -2   40.51    2.38
  -5  -5  -2   40.63    2.35
   5   5   2   39.19    2.35
   5   5   2   37.26    2.41
   5   5   2   36.84    2.32
  -5  -5  -2   39.87    2.49
   6   5   2   41.25    2.66
  -6  -5  -2   39.58    2.61
   6   5   2   37.54    2.60
   6   5   2   41.86    2.66
  -6  -5  -2   40.93    2.74
   7   5   2  129.67    5.77
  -7  -5  -2  122.34    5.63
   7   5   2  130.63    5.74
  -7  -5  -2  127.31    5.78
   8   5   2   49.82    3.29
  -8  -5  -2   46.79    3.37
   8   5   2   44.16    3.24
  -8  -5  -2   35.73    2.95
   9   5   2    0.28    1.48
  -9  -5  -2    0.94    1.27
   9   5   2    0.76    1.28
  10   5   2    6.52    1.89
  -7   6   2   -0.11    1.13
  -7   6   2   -1.10    1.13
   7  -6  -2   -0.43    0.95
  -7   6   2    2.28    1.18
  -6   6   2    1.03    1.01
   6  -6  -2    0.76    1.02
  -6   6   2    1.47    1.02
  -6   6   2   -0.33    1.09
  -5   6   2    6.32    1.29
  -5   6   2    1.57    1.15
  -5   6   2    3.79    1.12
   5  -6  -2    4.24    1.16
  -4   6   2    0.88    0.88
   4  -6  -2   -0.05    0.78
  -4   6   2    1.59    0.94
  -4   6   2    1.12    0.77
  -3   6   2    8.07    1.23
   3  -6  -2    7.88    1.12
   3  -6  -2    8.86    1.44
   3  -6  -2    9.87    1.40
  -3   6   2    8.90    1.29
  -3   6   2   10.04    1.17
  -3   6   2    7.99    1.02
  -3   6   2    6.17    1.10
  -2   6   2    2.85    0.84
   2  -6  -2    4.92    1.08
   2  -6  -2    4.21    0.99
  -2   6   2    3.29    0.86
  -2   6   2    2.27    0.65
  -2   6   2    4.52    0.96
  -2   6   2    4.85    0.74
   2  -6  -2    2.80    0.74
  -1   6   2   27.05    1.39
   1  -6  -2   29.10    1.67
  -1   6   2   26.96    1.35
  -1   6   2   27.73    1.87
   1  -6  -2   30.12    2.00
  -1   6   2   30.91    1.89
  -1   6   2   27.80    1.77
   1  -6  -2   29.60    1.81
   0   6   2    9.69    1.02
   0  -6  -2    8.68    0.90
   0  -6  -2    9.03    0.98
   0   6   2    7.22    0.92
   0  -6  -2    8.09    1.03
  -1  -6  -2   13.01    1.06
   1   6   2   11.08    1.04
  -1  -6  -2   13.58    1.18
  -1  -6  -2   10.43    1.03
  -2  -6  -2   15.09    1.22
  -2  -6  -2   16.45    1.25
   2   6   2   16.29    1.31
  -2  -6  -2   14.43    1.26
   3   6   2  159.26    5.35
  -3  -6  -2  152.54    5.63
   3   6   2  160.80    5.77
  -3  -6  -2  154.46    5.63
  -3  -6  -2  153.90    5.61
   3   6   2  152.10    5.34
  -3  -6  -2  169.36    5.97
   4   6   2    0.21    0.63
  -4  -6  -2    0.52    0.78
   4   6   2   -0.20    0.71
  -4  -6  -2   -0.12    0.62
   4   6   2    0.55    0.57
   4   6   2    0.10    0.63
  -4  -6  -2   -0.38    0.68
   5   6   2   31.12    1.96
  -5  -6  -2   35.06    2.25
  -5  -6  -2   30.40    2.14
   5   6   2   36.44    2.27
   5   6   2   28.33    1.95
   5   6   2   27.61    2.16
  -5  -6  -2   35.24    2.35
  -6  -6  -2   28.21    2.27
   6   6   2   28.91    2.13
   6   6   2   34.05    2.54
  -7  -6  -2    7.16    1.47
   7   6   2    3.64    1.24
   7   6   2    7.35    1.65
   8   6   2   16.51    2.18
   8   6   2   16.60    2.01
  -8  -6  -2   21.90    2.33
   9   6   2    1.73    1.58
  -9  -6  -2    0.51    1.23
   9   6   2    1.12    1.33
   7  -7  -2    0.45    1.13
  -7   7   2   -0.01    1.44
  -7   7   2   -0.29    1.00
  -6   7   2    5.98    1.55
  -6   7   2    5.13    1.29
  -6   7   2    6.62    1.69
   6  -7  -2    4.87    1.48
  -5   7   2    9.40    1.34
   5  -7  -2   11.98    1.59
  -5   7   2    8.47    1.53
  -5   7   2   10.14    1.70
   4  -7  -2    0.67    0.80
  -4   7   2   -0.35    0.87
  -4   7   2    0.76    0.94
  -4   7   2   -0.94    0.63
  -3   7   2   -0.14    0.86
  -3   7   2    0.24    0.81
  -3   7   2   -0.11    0.56
   3  -7  -2   -0.53    0.68
  -3   7   2    1.09    0.90
   2  -7  -2   21.61    1.68
  -2   7   2   23.11    1.20
  -2   7   2   25.13    2.03
  -2   7   2   25.29    2.01
   2  -7  -2   24.23    1.99
  -2   7   2   19.09    1.74
  -2   7   2   23.67    1.21
   1  -7  -2    1.86    0.81
   1  -7  -2    0.51    0.57
  -1   7   2    0.72    0.72
  -1   7   2    0.84    0.74
   0  -7  -2    5.80    1.01
   0  -7  -2    6.86    0.92
   0   7   2    6.52    1.02
   0   7   2    7.90    1.03
  -1  -7  -2    9.27    1.05
  -1  -7  -2    8.43    1.08
   1   7   2    9.27    1.13
  -1  -7  -2   10.17    1.22
   2   7   2  141.97    5.31
  -2  -7  -2  135.38    5.16
  -2  -7  -2  148.59    5.28
   3   7   2   60.96    2.99
  -3  -7  -2   61.69    2.87
  -3  -7  -2   58.89    2.88
  -4  -7  -2    1.12    0.78
  -4  -7  -2    1.17    0.84
   4   7   2    1.74    0.93
   4   7   2    0.59    0.39
  -5  -7  -2    4.11    1.08
   5   7   2    3.04    1.09
   5   7   2    4.61    1.05
  -5  -7  -2    6.45    1.16
   5   7   2    4.27    0.76
   5   7   2    6.04    0.87
   6   7   2    9.22    1.18
  -6  -7  -2    6.04    1.29
   6   7   2   10.41    1.60
   7   7   2    1.04    1.00
   7   7   2    1.06    1.23
  -7  -7  -2    1.52    1.05
   8   7   2    0.86    1.09
   8   7   2    0.67    1.35
  -8  -7  -2   -0.55    1.10
  -9  -7  -2    7.23    1.87
   9   7   2    7.76    2.07
   9   7   2   10.55    1.74
  -6   8   2   25.03    2.70
  -6   8   2   21.06    1.95
  -5   8   2    2.55    1.36
  -5   8   2    4.52    1.00
  -5   8   2    2.55    1.39
   5  -8  -2    3.47    1.22
  -4   8   2   11.13    1.03
  -4   8   2   14.16    1.86
   4  -8  -2   11.60    1.59
  -4   8   2    9.14    1.61
   3  -8  -2   11.30    1.44
  -3   8   2   11.41    1.65
  -3   8   2   13.71    1.79
  -2   8   2   46.19    2.77
   2  -8  -2   38.05    2.39
  -2   8   2   45.37    2.87
  -2   8   2   41.78    2.60
   1  -8  -2   97.52    4.26
   1  -8  -2   93.93    4.03
  -1   8   2  102.91    4.29
  -1   8   2   91.19    4.12
   0   8   2   -0.29    0.73
   0  -8  -2    0.00    0.80
   0  -8  -2   -0.43    0.55
   0   8   2    1.04    0.81
   1   8   2   53.58    2.82
  -1  -8  -2   54.59    2.69
  -1  -8  -2   53.26    2.75
  -2  -8  -2   15.03    1.42
  -2  -8  -2   19.53    1.59
   2   8   2   17.75    1.59
  -3  -8  -2    2.09    0.83
   3   8   2    2.54    0.98
  -3  -8  -2    2.83    0.98
  -4  -8  -2   14.28    1.55
  -4  -8  -2   10.99    1.41
   4   8   2   12.95    1.55
   5   8   2   56.03    3.14
  -5  -8  -2   46.81    2.87
  -6  -8  -2   26.73    2.26
   6   8   2   24.21    2.33
   7   8   2    7.54    1.12
  -7  -8  -2    9.97    1.69
   7   8   2    9.72    1.80
  -8  -8  -2    1.53    1.25
   8   8   2    0.53    1.42
   8   8   2    1.90    0.99
   4  -9  -2    0.78    0.99
  -4   9   2    0.70    1.16
   3  -9  -2   23.42    2.09
  -3   9   2   25.00    2.32
  -3   9   2   26.21    2.52
  -2   9   2   17.37    1.87
   2  -9  -2   18.64    1.76
   1  -9  -2    2.54    0.87
  -1   9   2    5.80    1.21
  -1   9   2    2.38    1.10
   0  -9  -2    0.57    0.64
   0  -9  -2   -0.72    0.84
   0   9   2    0.47    0.84
   0   9   2   -0.07    0.85
   1   9   2    6.83    1.25
  -1  -9  -2    4.14    0.97
  -1  -9  -2    5.55    1.12
   1   9   2    4.14    1.05
   2   9   2    5.06    1.12
  -2  -9  -2    6.43    1.15
  -2  -9  -2    4.34    0.97
   3   9   2   -1.18    0.72
  -3  -9  -2    0.72    0.88
  -3  -9  -2   -0.28    0.73
   4   9   2   10.76    1.52
  -4  -9  -2   10.17    1.37
   5   9   2    7.67    1.48
  -5  -9  -2    7.47    1.35
   6   9   2    1.99    1.29
  -6  -9  -2    3.56    1.29
  -7  -9  -2   24.84    2.52
   7   9   2   28.53    2.71
  -2  10   2   23.68    2.24
   2 -10  -2   18.48    1.91
  -1  10   2   39.53    2.72
   1 -10  -2   36.73    2.45
   0  10   2    1.23    1.03
   0 -10  -2    2.02    0.96
   1  10   2    0.95    1.03
  -1 -10  -2    1.09    0.85
   2  10   2    4.88    1.22
  -2 -10  -2    6.24    1.17
  -3 -10  -2    5.85    1.16
   3  10   2    5.67    1.33
   4  10   2   10.42    1.60
  -4 -10  -2    9.63    1.45
   5  10   2    3.88    1.42
  -5 -10  -2    2.80    1.21
   6  10   2    0.93    1.30
  -1 -11  -2   10.57    1.44
   1  11   2    8.24    1.45
   2  11   2    3.65    1.28
  -2 -11  -2    1.24    0.95
   5  10  -3    0.36    1.04
   4  10  -3    0.94    0.95
  -4 -10   3    0.94    0.79
  -3 -10   3   10.33    1.19
   3  10  -3   11.15    1.26
  -3 -10   3    9.12    1.12
   2  10  -3   38.68    2.08
  -2 -10   3   37.66    2.06
  -2 -10   3   39.92    2.05
   1  10  -3   16.88    1.35
  -1 -10   3   16.48    1.37
  -1 -10   3   14.79    1.24
   1  10  -3   17.51    1.36
   0 -10   3    0.16    0.52
   0 -10   3    0.36    0.72
   0  10  -3    0.43    0.71
   0  10  -3   -0.09    0.73
   1 -10   3    3.67    1.02
   1 -10   3    3.53    0.84
  -1  10  -3    2.52    1.09
  -1  10  -3    3.20    0.93
   2 -10   3    3.51    0.92
  -2  10  -3    5.56    1.36
  -2  10  -3    4.43    1.15
  -6  -9   3   -1.32    0.84
   6   9  -3    0.02    1.10
   5   9  -3   15.14    1.66
  -5  -9   3   13.37    1.54
   5   9  -3   12.96    1.65
  -4  -9   3    5.08    0.99
   4   9  -3    5.40    1.14
  -4  -9   3    6.22    1.08
   3   9  -3   -0.64    0.66
  -3  -9   3    0.26    0.65
  -3  -9   3    0.04    0.64
  -2  -9   3   22.78    1.48
  -2  -9   3   24.26    1.48
   2   9  -3   25.22    1.56
  -1  -9   3   15.69    1.11
   1   9  -3   15.16    1.31
   1   9  -3   17.14    1.24
  -1  -9   3   14.58    1.17
   0   9  -3    6.64    0.87
   0  -9   3    6.55    0.80
   0   9  -3    4.87    0.91
   0  -9   3    6.08    0.87
   1  -9   3   -0.82    0.66
  -1   9  -3   -0.30    0.65
  -1   9  -3    1.48    0.82
   1  -9   3   -0.25    0.50
   2  -9   3   28.11    2.07
  -2   9  -3   25.35    1.92
  -2   9  -3   36.20    2.29
  -2   9  -3   26.93    2.67
   2  -9   3   24.69    1.73
   3  -9   3   21.03    1.75
  -3   9  -3   21.29    1.86
  -3   9  -3   19.10    2.37
   4  -9   3    8.49    1.43
  -4   9  -3   12.81    2.22
  -4   9  -3   13.62    1.76
  -7  -8   3    2.82    1.21
   7   8  -3    1.38    1.19
  -6  -8   3    7.47    1.41
   6   8  -3    8.52    1.53
  -5  -8   3   28.55    2.09
   5   8  -3   32.99    2.23
   5   8  -3   25.35    2.17
  -5  -8   3   26.39    2.00
   4   8  -3   78.30    3.41
  -4  -8   3   71.12    3.35
   4   8  -3   76.22    3.45
  -4  -8   3   75.83    3.27
   3   8  -3    6.95    0.97
  -3  -8   3    7.52    0.95
  -3  -8   3    6.67    0.87
   3   8  -3    9.40    1.02
  -2  -8   3    9.95    0.86
  -2  -8   3   10.68    0.84
   2   8  -3   10.63    0.96
  -1  -8   3    0.79    0.44
  -1  -8   3    0.52    0.41
   1   8  -3    0.81    0.51
   0  -8   3    6.85    0.73
   0  -8   3    7.01    0.69
   0   8  -3    6.38    0.76
   0   8  -3    7.96    0.91
   1  -8   3    2.82    0.60
   1  -8   3    3.80    0.72
  -1   8  -3    2.24    0.75
  -1   8  -3    2.51    0.68
  -1   8  -3    3.94    1.38
   2  -8   3   66.30    3.12
  -2   8  -3   67.47    3.10
  -2   8  -3   71.72    3.23
  -2   8  -3   67.41    3.96
   2  -8   3   67.65    2.95
  -3   8  -3   23.91    2.02
   3  -8   3   21.16    1.65
   3  -8   3   19.80    1.82
  -3   8  -3   22.46    1.86
  -3   8  -3   24.75    2.44
   4  -8   3   26.22    2.05
  -4   8  -3   29.84    2.35
  -4   8  -3   32.31    2.87
  -5   8  -3   -0.17    1.31
   5  -8   3   -1.35    0.73
  -5   8  -3   -1.35    0.93
  -6   8  -3    0.43    1.25
  -8  -7   3   -1.91    0.94
   8   7  -3   -0.66    1.33
   8   7  -3    1.60    0.83
  -7  -7   3    1.61    1.13
   7   7  -3    0.55    1.19
  -6  -7   3    0.65    0.86
   6   7  -3    0.71    1.01
  -5  -7   3    3.47    0.96
  -5  -7   3    4.09    1.01
   5   7  -3    3.93    1.00
   5   7  -3    3.30    1.05
   4   7  -3    4.56    0.96
   4   7  -3    4.77    0.96
  -4  -7   3    5.28    0.90
  -4  -7   3    3.36    0.89
   3   7  -3    9.28    1.01
  -3  -7   3    8.23    0.92
  -3  -7   3    8.70    0.87
   3   7  -3   10.06    0.98
   2   7  -3    5.86    0.73
  -2  -7   3    5.66    0.62
   2   7  -3    5.07    0.67
  -2  -7   3    5.22    0.54
   1   7  -3    3.99    0.58
   0   7  -3    5.99    0.72
   0   7  -3    6.40    0.67
  -1   7  -3    9.93    0.89
   1  -7   3   10.27    0.85
  -1   7  -3    8.99    1.52
  -1   7  -3    9.10    0.95
   1  -7   3   10.18    0.86
  -2   7  -3   16.09    1.39
  -2   7  -3   18.47    2.02
  -2   7  -3   17.74    1.38
   2  -7   3   18.44    1.27
   2  -7   3   16.30    1.38
  -3   7  -3   56.33    2.87
   3  -7   3   54.20    2.61
  -3   7  -3   54.55    2.76
   3  -7   3   49.61    2.72
  -3   7  -3   54.80    3.39
   4  -7   3   45.10    2.63
  -4   7  -3   53.46    2.93
  -4   7  -3   49.83    3.01
  -4   7  -3   51.74    3.39
  -5   7  -3   40.00    2.74
   5  -7   3   38.00    2.56
  -5   7  -3   34.91    2.92
  -6   7  -3    2.48    1.39
   6  -7   3    1.09    0.99
  -6   7  -3   -0.44    0.51
  -6   7  -3    0.68    1.14
  -7   7  -3    0.76    1.35
  -7   7  -3   -0.10    1.51
   7  -7   3   -0.40    1.03
  -7   7  -3    0.67    0.80
  -9  -6   3    5.93    1.78
   9   6  -3    6.55    2.04
   9   6  -3    4.67    1.52
   8   6  -3    2.48    1.16
   8   6  -3    0.53    1.26
  -8  -6   3    1.29    1.35
  -7  -6   3    0.19    0.95
   7   6  -3    0.97    0.86
   7   6  -3    3.61    1.35
  -6  -6   3   15.83    1.70
   6   6  -3   17.49    1.27
   6   6  -3   16.72    1.78
  -5  -6   3   93.79    3.98
   5   6  -3   94.72    4.17
   5   6  -3  101.32    4.14
  -5  -6   3   90.37    4.10
   4   6  -3    0.98    0.66
  -4  -6   3    0.36    0.65
  -4  -6   3   -0.22    0.61
   4   6  -3    0.29    0.70
   3   6  -3   16.39    1.31
   3   6  -3   17.26    1.21
  -3  -6   3   14.60    1.17
  -3  -6   3   18.21    1.35
  -3  -6   3   17.78    1.17
   2   6  -3  287.26    9.11
  -2  -6   3  306.94    9.49
   2   6  -3  277.57    9.12
   1   6  -3   41.38    1.56
   1   6  -3   40.19    1.55
   0   6  -3   69.59    2.43
  -1   6  -3   11.01    1.44
  -1   6  -3   10.15    0.88
  -1   6  -3   12.98    0.98
   1  -6   3   13.98    1.11
   1  -6   3   11.48    0.74
   1  -6   3   11.83    0.77
  -2   6  -3    8.69    0.97
   2  -6   3    7.68    0.79
   2  -6   3    8.62    0.90
  -2   6  -3    7.54    0.92
   2  -6   3    8.30    1.10
  -2   6  -3    7.07    1.30
  -3   6  -3   14.59    1.71
   3  -6   3   12.46    1.28
  -3   6  -3   11.99    1.27
  -3   6  -3   13.78    1.27
   3  -6   3   12.17    1.13
  -4   6  -3   67.50    3.33
   4  -6   3   58.03    2.92
  -4   6  -3   64.17    3.54
  -4   6  -3   59.50    3.10
   4  -6   3   57.54    3.15
   5  -6   3   98.04    4.46
  -5   6  -3   98.78    4.61
  -5   6  -3  104.45    3.92
  -5   6  -3   95.90    4.90
  -6   6  -3    0.37    0.81
  -6   6  -3    0.46    1.09
   6  -6   3   -0.21    0.87
  -6   6  -3   -0.94    1.00
  -7   6  -3    0.60    0.92
  -7   6  -3   -0.78    1.10
  -7   6  -3    0.44    1.23
   7  -6   3   -0.76    0.92
  -8   6  -3    1.38    1.14
  -8   6  -3    3.61    1.74
   9   5  -3    0.45    1.57
   9   5  -3    2.01    1.41
  -9  -5   3    0.51    1.30
  -8  -5   3    4.84    1.56
   8   5  -3    3.35    1.34
   8   5  -3    3.49    1.58
   7   5  -3   33.73    2.75
  -7  -5   3   35.88    2.68
   7   5  -3   29.73    2.34
  -6  -5   3  112.20    4.90
   6   5  -3  120.30    4.90
   6   5  -3  105.81    4.54
   6   5  -3  106.12    4.87
  -5  -5   3   29.11    2.03
   5   5  -3   29.97    1.66
   5   5  -3   25.10    1.99
  -5  -5   3   28.03    1.90
   5   5  -3   27.45    1.65
   5   5  -3   28.05    1.91
  -5  -5   3   26.79    1.93
  -4  -5   3   30.54    1.86
   4   5  -3   28.71    1.80
   4   5  -3   27.66    1.75
  -4  -5   3   28.89    1.78
  -4  -5   3   30.42    1.76
  -3  -5   3  115.96    4.18
   3   5  -3  113.59    4.32
  -3  -5   3  122.22    4.29
   3   5  -3  127.53    4.34
  -3  -5   3  125.82    4.48
   2   5  -3  129.98    4.35
  -2  -5   3  136.98    4.54
   2   5  -3  128.67    4.38
   0   5  -3    9.73    1.19
  -1   5  -3    7.37    0.66
   1  -5   3    9.62    0.77
  -1   5  -3    7.48    1.11
  -1   5  -3    7.48    0.62
  -2   5  -3    1.50    0.51
   2  -5   3    2.58    0.73
   2  -5   3    1.80    0.44
  -2   5  -3    1.75    0.57
  -2   5  -3    2.97    0.90
   2  -5   3    2.10    0.54
   3  -5   3   19.58    1.62
  -3   5  -3   15.55    1.62
  -3   5  -3   17.26    1.41
   3  -5   3   19.72    1.49
  -3   5  -3   18.97    1.53
   3  -5   3   17.16    1.27
  -4   5  -3  274.38    9.32
  -4   5  -3  269.59    8.94
  -4   5  -3  251.42    9.60
  -4   5  -3  256.88    9.13
   4  -5   3  255.47    9.01
   4  -5   3  272.96    9.26
  -4   5  -3  275.15    8.99
   4  -5   3  278.11    9.79
  -5   5  -3  195.93    7.20
  -5   5  -3  190.54    7.80
  -5   5  -3  200.28    7.49
   5  -5   3  197.95    7.35
  -5   5  -3  213.54    7.69
  -6   5  -3    2.14    1.01
  -6   5  -3    1.83    1.26
   6  -5   3    1.90    1.05
  -6   5  -3    2.70    1.22
  -7   5  -3    0.40    1.07
   7  -5   3   -1.04    0.79
  -7   5  -3   -0.57    1.08
  -7   5  -3    0.67    0.94
   8  -5   3    2.14    1.32
  -8   5  -3    3.24    1.33
  -8   5  -3    2.07    1.46
  -8   5  -3   -0.39    1.17
  10   4  -3   -0.47    1.45
   9   4  -3    6.19    2.03
   9   4  -3    7.09    1.83
  -9  -4   3    5.54    1.81
   8   4  -3    0.34    1.18
   8   4  -3    0.41    1.31
  -8  -4   3   -1.27    0.97
  -7  -4   3   86.32    4.49
  -7  -4   3   89.83    4.53
   7   4  -3   94.07    4.50
   7   4  -3   87.89    4.51
  -6  -4   3  291.33   10.64
   6   4  -3  288.86   10.70
  -6  -4   3  312.25   10.50
  -6  -4   3  312.06   10.97
   6   4  -3  317.22   10.65
   6   4  -3  300.73   10.67
   5   4  -3   25.34    1.82
   5   4  -3   30.34    1.80
  -5  -4   3   28.17    1.91
  -5  -4   3   27.60    1.95
   5   4  -3   30.90    1.98
   5   4  -3   27.92    2.00
  -5  -4   3   29.28    2.01
   4   4  -3   86.56    3.47
   4   4  -3   79.01    3.46
   4   4  -3   84.35    3.33
  -4  -4   3   84.41    3.41
  -4  -4   3   82.64    3.51
  -4  -4   3   88.08    3.60
   4   4  -3   91.63    3.32
   3   4  -3  432.99   13.20
  -3  -4   3  440.88   13.72
  -3  -4   3  418.40   13.11
   3   4  -3  415.13   13.50
  -3  -4   3  414.04   13.22
   3   4  -3  414.42   13.24
   2   4  -3  476.63   14.36
   2   4  -3  464.04   14.39
  -2  -4   3  454.98   14.34
  -2  -4   3  477.13   14.38
  -2  -4   3  451.98   14.32
  -2  -4   3  496.57   14.92
   0   4  -3    2.83    0.72
   1  -4   3  520.63   15.90
  -1   4  -3  493.39   16.12
  -1   4  -3  508.33   15.29
  -1   4  -3  486.39   15.26
  -2   4  -3  252.05    8.00
  -2   4  -3  241.69    7.92
   2  -4   3  242.16    7.86
   2  -4   3  243.84    7.82
  -2   4  -3  241.52    8.56
   2  -4   3  263.40    8.40
   3  -4   3  116.84    4.22
  -3   4  -3  113.57    4.34
   3  -4   3  117.24    4.61
  -3   4  -3  115.29    4.28
  -3   4  -3  118.74    4.17
   3  -4   3  117.43    4.32
  -3   4  -3  109.26    4.69
  -3   4  -3  118.41    4.12
   4  -4   3   43.27    2.51
  -4   4  -3   47.36    2.35
  -4   4  -3   48.72    2.74
  -4   4  -3   50.56    2.60
  -4   4  -3   48.05    2.48
   4  -4   3   47.09    2.38
  -4   4  -3   43.92    2.21
   4  -4   3   49.63    2.81
   5  -4   3    3.79    1.10
   5  -4   3    4.53    1.27
   5  -4   3    3.48    0.93
  -5   4  -3    3.04    0.90
  -5   4  -3    3.60    1.13
  -5   4  -3    2.80    1.00
  -5   4  -3    7.16    1.33
   6  -4   3   -0.28    0.83
  -6   4  -3   -0.73    0.93
   6  -4   3    1.74    1.31
  -6   4  -3    0.64    0.95
  -6   4  -3   -0.65    0.96
   7  -4   3    5.30    1.38
  -7   4  -3    8.64    1.65
  -7   4  -3    7.22    1.44
  -7   4  -3    8.10    1.55
  -8   4  -3   11.80    2.00
   8  -4   3    9.48    1.77
  -8   4  -3   12.00    1.72
  -8   4  -3   11.13    1.90
  -9   4  -3   10.97    1.98
  -9   4  -3    9.94    2.08
  10   3  -3   21.93    2.85
   9   3  -3   22.58    2.71
  -9  -3   3   26.56    2.81
   9   3  -3   23.93    2.83
  -8  -3   3   -0.79    1.24
   8   3  -3    0.01    1.30
   8   3  -3   -0.74    1.15
  -8  -3   3    0.09    1.15
  -7  -3   3   50.36    3.32
   7   3  -3   50.86    3.34
   7   3  -3   54.87    3.46
  -7  -3   3   55.63    3.45
  -6  -3   3    3.47    1.06
   6   3  -3    3.92    1.16
   6   3  -3    3.85    1.10
   6   3  -3    4.28    1.03
  -6  -3   3    3.93    1.15
  -6  -3   3    3.43    0.95
   6   3  -3    6.87    1.22
  -5  -3   3   11.39    1.23
   5   3  -3   12.58    1.37
  -5  -3   3   12.81    1.35
  -5  -3   3   12.71    1.37
   5   3  -3   12.84    1.21
   5   3  -3   12.45    1.32
   5   3  -3   12.29    1.29
   4   3  -3    1.99    0.60
  -4  -3   3    1.44    0.65
  -4  -3   3    2.69    0.70
   4   3  -3    1.98    0.66
   4   3  -3    2.61    0.71
  -4  -3   3    1.60    0.58
  -3  -3   3    9.56    0.87
   3   3  -3    8.19    0.77
  -3  -3   3    9.46    0.80
   3   3  -3    9.42    0.81
  -3  -3   3   10.00    0.86
   3   3  -3   10.26    0.85
   3   3  -3    8.96    0.84
   2   3  -3  275.09    8.91
  -2  -3   3  282.01    8.81
  -2  -3   3  295.28    9.24
   2   3  -3  284.86    8.89
  -2  -3   3  289.17    8.88
  -1  -3   3   57.63    2.01
  -1  -3   3   61.06    2.63
   0  -3   3  791.30   23.89
   0   3  -3  754.71   23.91
   1  -3   3    1.80    0.51
  -1   3  -3    2.43    0.32
  -1   3  -3    2.87    0.62
  -1   3  -3    2.81    0.34
   1  -3   3    2.32    0.38
  -2   3  -3  302.44   10.14
   2  -3   3  291.09    9.55
  -2   3  -3  313.16    9.67
  -2   3  -3  300.17    9.61
   2  -3   3  311.66   10.09
   2  -3   3  323.72   10.18
  -2   3  -3  313.09    9.80
   2  -3   3  302.78    9.53
  -2   3  -3  298.47    9.77
   3  -3   3  125.28    4.40
  -3   3  -3  123.22    4.42
   3  -3   3  118.73    4.63
  -3   3  -3  116.83    4.27
  -3   3  -3  116.59    4.64
   3  -3   3  119.36    4.26
  -3   3  -3  110.71    4.28
  -3   3  -3  120.58    4.38
   4  -3   3  151.56    5.66
  -4   3  -3  150.09    5.56
  -4   3  -3  150.66    5.70
   4  -3   3  151.09    5.47
  -4   3  -3  147.15    5.52
   4  -3   3  161.35    6.03
  -4   3  -3  144.65    5.78
  -4   3  -3  158.69    5.72
   5  -3   3   38.48    2.66
   5  -3   3   39.39    2.28
  -5   3  -3   37.95    2.25
  -5   3  -3   38.40    2.37
   5  -3   3   39.31    2.53
  -5   3  -3   40.44    2.57
  -5   3  -3   38.86    2.42
  -5   3  -3   41.25    2.47
  -6   3  -3   26.23    2.05
   6  -3   3   27.87    2.45
  -6   3  -3   26.12    2.23
  -6   3  -3   25.39    2.17
   6  -3   3   27.81    2.06
   7  -3   3  105.34    5.00
  -7   3  -3  108.69    5.11
   7  -3   3  116.01    5.71
  -7   3  -3  110.84    5.10
  -7   3  -3  110.71    5.29
  -8   3  -3   -0.23    1.11
  -8   3  -3    0.47    1.16
  -8   3  -3    1.97    1.32
   8  -3   3   -0.77    1.31
   8  -3   3   -0.33    0.95
  -9   3  -3   11.67    2.05
  -9   3  -3   14.61    2.26
 -10  -2   3    7.38    2.18
  10   2  -3    9.90    2.33
  -9  -2   3   -0.62    1.30
   9   2  -3    0.78    1.47
  -8  -2   3   23.83    2.43
  -8  -2   3   25.46    2.45
   8   2  -3   23.89    2.59
   8   2  -3   28.39    2.56
   7   2  -3    0.01    1.19
  -7  -2   3    2.84    1.24
  -7  -2   3    2.68    1.24
   7   2  -3    0.63    1.07
  -6  -2   3   27.60    2.22
   6   2  -3   30.86    2.27
   6   2  -3   29.32    2.12
  -6  -2   3   29.96    2.27
  -6  -2   3   30.66    2.03
   6   2  -3   29.58    2.37
   6   2  -3   29.37    2.20
   6   2  -3   31.76    2.03
  -6  -2   3   29.70    2.12
   5   2  -3   12.36    1.42
  -5  -2   3   14.03    1.43
   5   2  -3   15.02    1.35
  -5  -2   3   15.61    1.35
  -5  -2   3   12.18    1.38
  -5  -2   3   13.98    1.28
   5   2  -3   12.62    1.35
   5   2  -3   12.34    1.16
   4   2  -3   32.96    1.81
  -4  -2   3   33.62    1.74
   4   2  -3   31.69    1.94
  -4  -2   3   33.06    1.80
  -4  -2   3   33.57    1.92
   4   2  -3   32.94    1.86
   4   2  -3   31.22    1.64
   4   2  -3   33.73    1.83
  -4  -2   3   34.06    1.94
  -3  -2   3  168.61    5.67
  -3  -2   3  168.16    5.94
  -3  -2   3  163.36    5.78
   3   2  -3  175.41    5.52
   3   2  -3  172.48    5.86
  -3  -2   3  167.51    5.62
   3   2  -3  163.82    5.94
   3   2  -3  175.86    5.76
   3   2  -3  165.51    5.78
   2   2  -3    3.92    0.44
  -2  -2   3    3.50    0.43
  -2  -2   3    3.41    0.43
   2   2  -3    4.12    0.49
  -2  -2   3    3.63    0.49
   2   2  -3    3.23    0.46
  -2  -2   3    4.29    0.49
   2   2  -3    2.49    0.46
  -1  -2   3  138.37    4.79
   1   2  -3  130.56    4.35
  -1  -2   3  141.01    4.52
   1   2  -3  140.53    4.36
  -1  -2   3  140.03    4.54
   0   2  -3 4777.43  144.80
   0  -2   3 4781.81  143.95
  -1   2  -3  476.28   15.32
   1  -2   3  501.35   15.48
  -1   2  -3  486.64   14.91
   1  -2   3  496.69   15.31
   1  -2   3  499.52   15.33
  -1   2  -3  502.82   14.92
   1  -2   3  492.56   15.40
   1  -2   3  469.53   15.33
  -2   2  -3   15.37    0.92
  -2   2  -3   14.73    1.10
  -2   2  -3   15.06    0.89
  -2   2  -3   16.54    1.01
  -2   2  -3   14.46    0.92
   2  -2   3   15.03    0.88
   2  -2   3   15.62    0.93
   2  -2   3   16.98    1.07
   2  -2   3   15.93    0.89
  -3   2  -3  639.00   19.12
   3  -2   3  608.56   18.93
  -3   2  -3  594.04   19.01
   3  -2   3  601.42   19.06
  -3   2  -3  608.79   19.37
  -3   2  -3  612.71   19.65
  -3   2  -3  640.26   19.78
  -3   2  -3  630.94   18.86
   3  -2   3  625.32   19.02
   3  -2   3  612.00   19.88
  -4   2  -3  746.10   22.90
  -4   2  -3  714.06   22.07
  -4   2  -3  690.15   21.96
   4  -2   3  688.85   21.92
   4  -2   3  692.81   21.86
   4  -2   3  716.38   23.04
  -4   2  -3  714.07   21.81
  -4   2  -3  689.48   22.67
   4  -2   3  720.69   22.10
  -5   2  -3   62.47    3.11
  -5   2  -3   64.47    3.16
   5  -2   3   66.54    3.14
   5  -2   3   63.03    3.41
  -5   2  -3   73.18    3.45
   5  -2   3   69.06    3.38
  -5   2  -3   68.07    3.08
   5  -2   3   63.48    3.08
  -6   2  -3   -0.50    0.67
   6  -2   3   -1.27    0.87
   6  -2   3   -0.64    0.67
  -6   2  -3   -0.59    0.69
  -6   2  -3    1.15    0.95
   6  -2   3   -0.52    1.02
  -6   2  -3    0.20    0.83
   7  -2   3   28.23    2.65
  -7   2  -3   24.70    2.19
   7  -2   3   28.72    2.26
  -7   2  -3   21.82    2.10
  -8   2  -3    5.19    1.54
   8  -2   3    4.86    1.78
   8  -2   3    4.93    1.41
  -8   2  -3    4.69    1.50
  -9   2  -3    0.30    1.32
   9  -2   3    1.63    1.60
 -10   2  -3    0.35    1.64
  10  -2   3   -2.92    1.46
  10   1  -3   -0.75    1.58
 -10  -1   3    1.46    1.66
  -9  -1   3    5.72    1.79
   9   1  -3    4.24    1.80
   8   1  -3    2.72    1.53
   8   1  -3    4.76    1.49
  -8  -1   3    5.25    1.54
  -8  -1   3    3.51    1.31
   7   1  -3    4.41    1.43
   7   1  -3    3.29    1.23
  -7  -1   3    4.66    1.33
  -7  -1   3    3.46    1.18
  -6  -1   3   15.16    1.57
   6   1  -3   18.50    1.59
  -6  -1   3   19.33    1.68
   6   1  -3   17.42    1.76
   6   1  -3   15.12    1.80
  -6  -1   3   18.49    1.78
  -6  -1   3   18.56    1.80
   6   1  -3   16.90    1.69
  -5  -1   3   -0.21    0.59
  -5  -1   3    0.85    0.72
   5   1  -3    0.19    0.56
   5   1  -3    0.16    0.63
  -5  -1   3   -0.18    0.54
  -5  -1   3    2.02    0.81
   5   1  -3    0.06    0.74
   5   1  -3   -0.33    0.51
   4   1  -3   23.15    1.63
  -4  -1   3   24.86    1.71
  -4  -1   3   26.47    1.74
   4   1  -3   25.65    1.77
   4   1  -3   25.81    1.67
  -4  -1   3   26.03    1.58
   4   1  -3   25.37    1.50
  -4  -1   3   25.97    1.57
   4   1  -3   20.94    1.49
  -3  -1   3    1.10    0.44
   3   1  -3    1.36    0.44
  -3  -1   3    0.73    0.48
   3   1  -3   -0.15    0.21
  -3  -1   3    0.54    0.45
   3   1  -3    0.81    0.51
  -3  -1   3    1.14    0.51
   3   1  -3    0.93    0.45
   3   1  -3    1.32    0.60
  -2  -1   3  134.60    4.53
  -2  -1   3  137.05    4.76
   2   1  -3  136.19    4.80
   2   1  -3  136.44    4.62
  -2  -1   3  142.78    4.87
   2   1  -3  138.83    4.72
   2   1  -3  135.48    4.47
  -2  -1   3  130.25    4.62
  -2  -1   3  141.53    4.56
   2   1  -3  136.06    4.58
   1   1  -3   18.00    0.89
  -1  -1   3   18.76    0.85
  -1  -1   3   19.37    0.89
  -1  -1   3   18.20    0.92
   1   1  -3   19.15    0.80
  -1  -1   3   17.97    0.87
   1   1  -3   17.96    0.87
   1   1  -3   18.10    0.92
  -1  -1   3   17.18    0.84
   1   1  -3   18.71    0.76
  -1  -1   3   17.73    0.96
   0   1  -3   45.52    1.72
   0  -1   3   46.99    1.68
   0   1  -3   47.53    1.94
   0  -1   3   47.89    1.72
   0   1  -3   48.36    1.75
   0   1  -3   46.73    1.76
   0  -1   3   49.28    1.79
   0  -1   3   47.86    1.68
   0  -1   3   45.07    1.70
   0  -1   3   48.87    1.80
   0   1  -3   49.05    1.74
   0  -1   3   49.26    1.80
   0  -1   3   43.28    1.90
   1  -1   3   30.27    1.31
   1  -1   3   35.69    1.20
  -1   1  -3   30.73    1.38
   1  -1   3   28.97    1.16
  -1   1  -3   29.52    1.20
  -1   1  -3   30.13    1.06
   1  -1   3   29.09    1.23
   1  -1   3   29.46    1.15
  -1   1  -3   29.60    1.22
  -1   1  -3   29.91    1.06
  -2   1  -3  122.39    4.18
   2  -1   3  122.57    4.33
  -2   1  -3  124.04    3.99
  -2   1  -3  121.66    3.96
   2  -1   3  118.83    4.21
   2  -1   3  114.86    4.06
  -2   1  -3  118.86    4.24
   2  -1   3  120.16    4.06
  -2   1  -3  120.61    4.09
   2  -1   3  118.24    4.04
  -2   1  -3  120.23    4.10
  -3   1  -3  762.31   24.90
   3  -1   3  791.38   25.12
  -3   1  -3  775.03   24.05
  -3   1  -3  805.38   25.04
  -3   1  -3  800.01   24.02
   3  -1   3  773.32   24.03
   3  -1   3  803.96   24.15
   3  -1   3  792.97   24.04
  -4   1  -3  609.78   18.65
   4  -1   3  584.69   18.70
   4  -1   3  568.38   17.77
  -4   1  -3  490.67   17.74
  -4   1  -3  592.13   17.79
   4  -1   3  589.73   17.94
   4  -1   3  554.14   17.76
  -4   1  -3  567.31   17.82
  -4   1  -3  559.60   18.41
   5  -1   3  126.76    5.03
  -5   1  -3  124.17    4.92
  -5   1  -3  116.86    4.98
   5  -1   3  120.78    4.83
  -5   1  -3  130.97    5.35
  -5   1  -3  127.08    4.85
   5  -1   3  124.12    5.33
  -5   1  -3  127.18    5.02
   5  -1   3  124.49    4.89
  -6   1  -3   44.75    2.74
   6  -1   3   41.90    2.91
  -6   1  -3   43.06    2.60
  -6   1  -3   49.09    2.86
   6  -1   3   44.38    2.69
   6  -1   3   44.45    2.86
   6  -1   3   43.19    2.54
  -6   1  -3   47.98    2.68
  -7   1  -3   -0.35    0.91
  -7   1  -3    0.28    0.94
   7  -1   3    0.46    0.81
   7  -1   3    0.68    1.19
  -8   1  -3    8.85    1.71
  -8   1  -3    7.87    1.56
   8  -1   3    7.17    1.81
   8  -1   3    6.35    1.47
   9  -1   3    3.83    1.88
  -9   1  -3    3.81    1.58
 -10   1  -3    9.41    2.11
  10  -1   3    6.61    2.29
 -10   0   3    0.89    1.69
  10   0  -3    3.26    1.86
   9   0  -3   -0.43    1.52
  -9   0   3    0.39    1.30
  -8   0   3   23.00    2.42
   8   0  -3   20.90    2.59
   7   0  -3    0.63    1.12
  -7   0   3    2.64    1.27
  -7   0   3    3.09    1.25
   7   0  -3    3.23    1.40
  -6   0   3   28.04    2.13
   6   0  -3   26.15    1.98
   6   0  -3   21.51    1.97
   6   0  -3   21.68    2.15
  -6   0   3   20.75    1.96
  -6   0   3   25.17    2.09
   5   0  -3   19.38    1.54
  -5   0   3   18.25    1.64
  -5   0   3   16.91    1.58
   5   0  -3   19.07    1.84
  -5   0   3   17.33    1.52
   5   0  -3   22.12    1.71
   5   0  -3   18.37    1.62
  -5   0   3   14.95    1.45
   4   0  -3  351.46   11.38
   4   0  -3  345.04   12.10
   4   0  -3  349.46   11.56
  -4   0   3  343.93   11.44
   4   0  -3  363.27   11.52
  -4   0   3  340.06   11.57
  -4   0   3  348.04   11.93
  -4   0   3  376.36   11.51
  -3   0   3  237.15    7.63
  -3   0   3  228.81    7.96
   3   0  -3  236.19    7.68
  -3   0   3  229.63    7.65
   3   0  -3  226.16    7.70
   3   0  -3  241.08    7.78
  -3   0   3  235.26    7.79
  -3   0   3  236.74    7.71
   3   0  -3  198.75    7.48
   3   0  -3  230.13    8.08
   3   0  -3  241.40    7.96
   2   0  -3   64.18    2.50
  -2   0   3   60.20    2.60
  -2   0   3   62.24    2.42
  -2   0   3   62.22    2.36
  -2   0   3   59.38    2.49
  -2   0   3   57.85    2.45
   2   0  -3   60.61    2.46
  -2   0   3   65.25    2.47
   2   0  -3   61.05    2.40
   2   0  -3   61.74    2.49
   2   0  -3   59.51    2.56
   1   0  -3 1659.88   50.37
   1   0  -3 1657.94   52.35
  -1   0   3 1741.37   52.31
   1   0  -3 1714.66   50.44
  -1   0   3 1673.15   50.38
  -1   0   3 1690.37   50.31
  -1   0   3 1670.04   50.49
  -1   0   3 1646.99   50.31
   1   0  -3 1713.91   52.25
  -1   0   3 1686.17   52.30
   0   0  -3  790.08   23.33
   0   0   3  795.23   23.33
   0   0   3  754.92   23.35
   0   0   3  776.58   24.18
   0   0   3  786.94   23.56
   0   0  -3  769.04   23.32
   0   0  -3  762.10   23.59
   0   0  -3  760.57   23.30
   0   0  -3  762.40   24.22
   0   0   3  780.07   23.30
   0   0  -3  788.88   24.18
   0   0   3  769.58   23.26
   0   0   3  762.71   24.19
  -1   0  -3 2633.62   78.52
   1   0   3 2531.41   81.42
   1   0   3 2574.01   78.44
  -1   0  -3 2559.07   81.78
   1   0   3 2607.18   78.70
   1   0   3 2702.12   81.44
  -1   0  -3 2726.22   81.18
   1   0   3 2595.11   78.13
  -2   0  -3   35.89    1.58
  -2   0  -3   37.08    1.64
  -2   0  -3   38.75    1.72
   2   0   3   32.14    1.67
   2   0   3   33.80    1.57
   2   0   3   35.51    1.67
  -2   0  -3   34.58    1.55
   2   0   3   36.12    1.59
   2   0   3   43.98    1.64
   2   0   3   34.84    1.57
   3   0   3    1.64    0.53
  -3   0  -3    6.59    0.80
   3   0   3    2.54    0.52
  -3   0  -3    2.59    0.57
  -3   0  -3    2.03    0.52
   3   0   3    3.42    0.69
   3   0   3    2.26    0.55
   3   0   3    1.73    0.51
  -3   0  -3    0.50    0.37
  -3   0  -3    2.12    0.54
  -3   0  -3    2.39    0.54
  -4   0  -3  544.80   18.38
  -4   0  -3  583.57   17.87
  -4   0  -3  579.01   18.59
   4   0   3  563.58   18.63
  -4   0  -3  571.75   17.80
  -4   0  -3  570.12   17.79
   4   0   3  578.00   17.88
   4   0   3  563.15   17.80
   4   0   3  556.59   17.74
  -5   0  -3    2.64    0.81
  -5   0  -3    3.62    0.96
   5   0   3    3.10    0.98
   5   0   3    1.74    0.67
   5   0   3    3.78    0.84
  -5   0  -3    4.17    0.87
  -5   0  -3    2.93    0.80
   5   0   3    3.92    1.00
  -6   0  -3  116.81    4.71
   6   0   3  102.02    4.95
  -6   0  -3  105.50    4.56
  -6   0  -3  105.92    4.71
   6   0   3  108.40    4.66
   6   0   3  106.99    4.56
   7   0   3   15.36    2.06
  -7   0  -3   22.05    2.12
  -7   0  -3   20.37    1.97
  -7   0  -3   18.19    1.88
   7   0   3   20.84    2.02
   7   0   3   20.31    1.88
   8   0   3   19.95    2.57
  -8   0  -3   20.28    2.19
   9   0   3    1.29    1.52
  -9   0  -3    0.25    1.28
 -10   0  -3   10.96    2.19
  10   0   3    8.51    2.28
  10  -1  -3    9.40    2.48
 -10   1   3    4.22    2.00
  -9   1   3    6.06    1.90
   9  -1  -3    5.01    1.98
  -8   1   3    0.02    1.18
   8  -1  -3    3.46    1.61
  -7   1   3    6.41    1.44
   7  -1  -3    6.74    1.35
  -7   1   3    9.37    1.72
   7  -1  -3    5.87    1.70
  -6   1   3   -0.60    0.82
  -6   1   3    1.33    0.99
   6  -1  -3    0.56    0.98
   6  -1  -3    0.12    1.06
  -6   1   3    1.82    0.95
   6  -1  -3    0.61    0.83
  -5   1   3   79.18    3.78
  -5   1   3   75.99    3.71
   5  -1  -3   79.00    3.55
   5  -1  -3   77.79    3.97
  -5   1   3   79.40    3.64
   5  -1  -3   89.21    3.84
   4  -1  -3  411.79   14.01
   4  -1  -3  404.34   13.21
   4  -1  -3  434.95   13.52
   4  -1  -3  407.80   13.37
  -4   1   3  383.20   13.73
  -4   1   3  417.45   13.41
  -4   1   3  415.24   13.31
  -4   1   3  413.49   13.37
  -3   1   3   33.45    2.01
  -3   1   3   28.67    1.74
  -3   1   3   30.90    1.74
   3  -1  -3   25.96    1.66
  -3   1   3   27.66    1.72
   3  -1  -3   28.42    1.87
  -3   1   3   31.51    1.73
   3  -1  -3   30.92    1.64
   3  -1  -3   30.56    1.72
   3  -1  -3   31.72    1.89
  -3   1   3   29.75    1.79
   2  -1  -3 1262.47   37.39
   2  -1  -3 1234.32   37.44
  -2   1   3 1239.61   37.52
   2  -1  -3 1192.41   37.38
  -2   1   3 1195.35   38.83
   2  -1  -3 1259.35   38.83
  -2   1   3 1281.48   37.42
   2  -1  -3 1221.13   38.95
  -2   1   3 1287.26   38.97
  -2   1   3 1195.51   37.37
  -2   1   3 1231.50   37.42
   2  -1  -3 1302.77   37.58
  -1   1   3  656.58   20.14
  -1   1   3  652.54   20.22
   1  -1  -3  639.09   20.97
   1  -1  -3  675.35   20.92
   1  -1  -3  651.68   20.15
  -1   1   3  691.38   21.01
  -1   1   3  665.35   20.16
   1  -1  -3  671.17   20.23
   1  -1  -3  670.35   20.13
  -1   1   3  645.43   20.92
   1  -1  -3  655.92   20.14
  -1   1   3  679.09   20.15
   0   1   3 3700.44  110.53
   0  -1  -3 3783.01  110.05
   0  -1  -3 3601.59  114.67
   0   1   3 3689.17  110.05
   0   1   3 3898.85  110.93
   0   1   3 3753.13  113.84
   0  -1  -3 3664.18  109.64
   0   1   3 3492.88  110.04
   0   1   3 3531.84  114.86
   0  -1  -3 3623.93  110.76
   0  -1  -3 3668.26  114.42
  -1  -1  -3   27.32    1.22
  -1  -1  -3   24.55    1.16
   1   1   3   27.42    1.22
   1   1   3   26.96    1.21
  -1  -1  -3   26.01    1.19
  -1  -1  -3   24.83    1.24
   1   1   3   25.73    1.27
   1   1   3   26.28    1.20
   1   1   3   26.17    1.27
  -1  -1  -3   27.63    1.28
  -1  -1  -3   30.11    1.31
   2   1   3 7849.73  237.28
  -2  -1  -3 7741.40  237.40
  -2  -1  -3 7812.81  246.70
  -2  -1  -3 8071.19  246.59
   2   1   3 7664.33  246.32
  -2  -1  -3 7955.15  237.00
   2   1   3 8234.30  246.25
  -2  -1  -3 7840.96  237.17
  -2  -1  -3 8169.01  238.00
   2   1   3 8046.57  237.51
   2   1   3 7917.63  236.30
   2   1   3 7931.44  237.72
  -3  -1  -3   34.95    1.91
   3   1   3   32.99    1.86
   3   1   3   34.42    1.80
  -3  -1  -3   35.33    1.73
   3   1   3   36.80    1.79
   3   1   3   32.74    1.69
  -3  -1  -3   32.48    1.71
  -3  -1  -3   31.24    1.74
   3   1   3   34.53    1.76
  -3  -1  -3   37.30    1.79
   3   1   3   33.49    1.69
  -3  -1  -3   34.74    1.71
  -4  -1  -3    4.54    0.79
   4   1   3    4.02    0.78
   4   1   3    4.56    0.84
   4   1   3    4.57    0.78
  -4  -1  -3    3.64    0.76
  -4  -1  -3    4.52    0.74
  -4  -1  -3    5.47    0.89
   4   1   3    3.52    0.73
  -4  -1  -3    5.07    0.85
   4   1   3    3.38    0.87
  -5  -1  -3  155.90    5.65
   5   1   3  143.46    5.51
   5   1   3  154.18    5.71
  -5  -1  -3  153.83    5.70
  -5  -1  -3  147.61    5.80
   5   1   3  146.40    5.65
  -5  -1  -3  152.22    5.64
   5   1   3  142.99    5.97
   6   1   3   97.70    4.32
  -6  -1  -3   95.18    4.18
   6   1   3   93.54    4.13
  -6  -1  -3   98.68    4.43
   6   1   3   95.07    4.65
  -6  -1  -3   95.79    4.27
  -7  -1  -3   69.11    3.72
   7   1   3   75.45    3.88
  -7  -1  -3   69.39    3.91
   7   1   3   72.38    3.66
   7   1   3   68.74    4.08
  -7  -1  -3   78.48    3.88
   8   1   3    6.35    1.76
  -8  -1  -3    5.82    1.50
  -9  -1  -3   13.01    2.04
   9   1   3    9.18    2.14
 -10  -1  -3    9.49    2.11
  10   1   3   10.28    2.49
  -9   2   3   -1.72    1.28
   9  -2  -3    2.13    1.93
  -8   2   3    3.13    1.39
   8  -2  -3    4.11    1.75
   7  -2  -3   48.54    3.19
  -7   2   3   48.69    3.42
  -7   2   3   55.56    3.49
   7  -2  -3   50.63    3.81
  -6   2   3   41.83    2.86
   6  -2  -3   36.75    2.64
  -6   2   3   38.36    2.67
   6  -2  -3   38.37    2.54
   6  -2  -3   36.32    2.98
   5  -2  -3  265.42    9.50
   5  -2  -3  264.60    9.89
   5  -2  -3  264.62    9.27
  -5   2   3  259.26    9.25
  -5   2   3  277.73    9.43
  -5   2   3  248.62    9.47
   5  -2  -3  252.33    9.09
  -4   2   3    9.14    1.18
  -4   2   3   10.33    1.20
   4  -2  -3   13.52    1.39
   4  -2  -3   10.30    1.13
   4  -2  -3    8.31    1.28
   4  -2  -3   12.52    1.28
  -4   2   3    8.91    1.11
  -3   2   3   46.68    2.41
   3  -2  -3   43.88    2.32
   3  -2  -3   48.81    2.59
   3  -2  -3   51.27    2.53
  -3   2   3   50.71    2.40
   3  -2  -3   48.39    2.29
  -3   2   3   45.04    2.28
  -3   2   3   51.80    2.61
  -2   2   3  412.54   12.87
  -2   2   3  363.23   12.25
   2  -2  -3  404.54   12.26
  -2   2   3  384.89   12.26
  -2   2   3  338.66   12.20
   2  -2  -3  394.59   12.88
   2  -2  -3  411.58   12.41
   2  -2  -3  397.45   12.27
  -2   2   3  383.66   12.70
   1  -2  -3  688.15   20.80
  -1   2   3  697.34   20.81
  -1   2   3  681.84   20.82
  -1   2   3  696.52   21.71
  -1   2   3  691.90   20.89
   1  -2  -3  698.38   21.65
   1  -2  -3  688.44   20.85
   1  -2  -3  671.94   20.82
  -1   2   3  668.11   21.64
   1  -2  -3  675.28   21.71
   1  -2  -3  687.29   20.93
  -1   2   3  664.97   20.82
   0   2   3  812.02   24.62
   0  -2  -3  801.75   24.64
   0   2   3  826.29   25.56
   0   2   3  805.73   24.59
   0  -2  -3  792.69   24.59
   0   2   3  861.79   24.60
   0  -2  -3  807.01   25.58
   0  -2  -3  840.69   25.55
   0  -2  -3  826.74   24.54
   0  -2  -3  798.88   24.68
   0   2   3  774.80   25.52
   1   2   3  856.29   26.15
  -1  -2  -3  843.50   26.16
   1   2   3  805.31   25.16
  -1  -2  -3  822.74   25.20
   1   2   3  806.78   26.17
   1   2   3  852.82   25.17
  -1  -2  -3  831.69   26.17
   1   2   3  835.50   25.19
  -1  -2  -3  852.35   25.14
  -1  -2  -3  824.46   25.21
  -2  -2  -3   72.89    2.74
   2   2   3   70.08    2.69
   2   2   3   68.35    2.74
   2   2   3   70.95    2.92
  -2  -2  -3   71.47    2.86
   2   2   3   75.09    2.87
  -2  -2  -3   73.67    2.74
  -2  -2  -3   72.41    2.72
  -2  -2  -3   70.87    2.75
   2   2   3   73.38    2.74
  -2  -2  -3   77.99    2.96
   3   2   3  193.03    6.57
  -3  -2  -3  199.54    6.58
  -3  -2  -3  201.25    6.53
   3   2   3  196.66    6.89
   3   2   3  170.32    6.41
  -3  -2  -3  198.99    6.50
   3   2   3  183.25    6.50
  -3  -2  -3  201.84    6.81
   3   2   3  204.68    6.81
   4   2   3  134.22    5.47
   4   2   3  135.96    5.22
  -4  -2  -3  144.39    5.43
  -4  -2  -3  142.81    5.26
   4   2   3  150.29    5.42
   4   2   3  147.40    5.25
  -4  -2  -3  139.02    5.14
  -4  -2  -3  147.69    5.22
  -5  -2  -3   74.40    3.47
   5   2   3   74.57    3.41
  -5  -2  -3   71.99    3.36
   5   2   3   73.35    3.58
  -5  -2  -3   72.09    3.26
   5   2   3   73.70    3.38
  -5  -2  -3   76.78    3.36
  -6  -2  -3  450.35   14.84
   6   2   3  444.45   15.71
  -6  -2  -3  482.71   15.00
   6   2   3  470.87   15.03
  -6  -2  -3  441.98   15.46
   6   2   3  448.75   15.02
  -6  -2  -3  435.44   14.97
   7   2   3   81.23    4.48
  -7  -2  -3   81.16    4.00
  -7  -2  -3   85.14    4.23
   7   2   3   87.56    4.23
  -7  -2  -3   74.97    4.07
  -8  -2  -3    0.33    1.06
  -8  -2  -3    0.37    1.11
   8   2   3    0.21    1.04
   8   2   3    1.05    1.32
  -9  -2  -3    0.07    1.16
   9   2   3    0.46    1.43
  10   2   3   -0.02    1.44
 -10  -2  -3   -0.14    1.44
   9  -3  -3    5.89    2.17
  -9   3   3    2.09    1.66
  -8   3   3   -0.92    1.12
   8  -3  -3   -3.02    1.30
  -7   3   3    0.67    1.15
   7  -3  -3    1.94    1.54
  -7   3   3   -1.26    1.08
   7  -3  -3    0.99    1.20
   6  -3  -3   90.79    4.43
   6  -3  -3   90.53    4.93
  -6   3   3   89.64    4.61
  -6   3   3   97.76    4.68
  -5   3   3  297.07   10.10
   5  -3  -3  291.38   10.15
   5  -3  -3  268.04   10.42
   5  -3  -3  265.49    9.68
   5  -3  -3  280.89    9.79
  -5   3   3  260.96   10.04
  -5   3   3  282.41    9.75
  -5   3   3  279.49    9.90
   4  -3  -3  559.43   17.60
   4  -3  -3  526.24   18.21
  -4   3   3  530.44   17.37
   4  -3  -3  535.69   17.29
   4  -3  -3  547.15   17.33
  -4   3   3  551.04   17.31
  -4   3   3  571.47   18.26
  -4   3   3  546.56   17.46
  -4   3   3  510.57   17.88
  -3   3   3    7.59    0.83
   3  -3  -3    6.15    0.89
   3  -3  -3    6.60    1.03
   3  -3  -3    7.20    1.11
  -3   3   3    6.35    0.93
  -3   3   3    7.10    1.09
   3  -3  -3    6.11    0.86
  -3   3   3    5.90    0.93
  -3   3   3    7.33    0.96
  -2   3   3  273.25    8.92
   2  -3  -3  269.81    8.83
  -2   3   3  259.72    9.15
  -2   3   3  259.74    8.83
  -2   3   3  274.81    9.27
  -2   3   3  285.05    8.83
   2  -3  -3  267.39    8.81
   2  -3  -3  275.52    8.99
   2  -3  -3  268.40    9.34
  -2   3   3  265.98    8.66
   1  -3  -3  258.66    8.48
   1  -3  -3  263.70    8.25
  -1   3   3  271.24    8.48
   1  -3  -3  254.60    8.37
  -1   3   3  258.29    8.71
   1  -3  -3  262.22    8.83
  -1   3   3  254.43    8.25
  -1   3   3  267.59    8.79
  -1   3   3  258.78    8.33
  -1   3   3  253.09    8.39
   0   3   3  239.05    7.93
   0   3   3  233.31    7.63
   0   3   3  243.48    7.96
   0  -3  -3  238.85    8.00
   0   3   3  242.34    7.55
   0  -3  -3  241.93    7.55
   0  -3  -3  230.82    7.66
   0  -3  -3  230.69    7.60
   1   3   3  568.80   17.85
  -1  -3  -3  586.89   18.58
  -1  -3  -3  591.07   17.91
   1   3   3  563.33   18.52
  -1  -3  -3  582.08   17.76
   1   3   3  594.63   17.77
  -1  -3  -3  568.89   17.85
   1   3   3  610.21   18.56
  -2  -3  -3   49.45    2.13
   2   3   3   49.63    2.02
  -2  -3  -3   50.77    2.25
   2   3   3   49.07    2.13
  -2  -3  -3   48.61    2.19
  -2  -3  -3   49.80    2.12
   2   3   3   48.97    2.21
  -2  -3  -3   49.40    2.06
   2   3   3   51.33    2.20
  -2  -3  -3   47.57    2.11
   3   3   3 1065.20   31.74
  -3  -3  -3 1052.27   31.85
  -3  -3  -3 1012.92   31.86
  -3  -3  -3 1059.07   31.71
   3   3   3 1078.56   31.86
  -3  -3  -3 1035.79   33.02
   3   3   3 1084.82   33.01
   3   3   3 1014.54   31.84
   3   3   3 1023.88   33.09
   4   3   3  188.61    6.72
   4   3   3  194.76    6.86
  -4  -3  -3  190.60    6.89
   4   3   3  177.94    6.90
  -4  -3  -3  190.75    6.70
  -4  -3  -3  191.39    6.63
  -4  -3  -3  189.44    6.54
   4   3   3  192.07    6.51
   4   3   3  190.88    6.52
  -5  -3  -3   77.85    3.69
  -5  -3  -3   81.27    3.65
   5   3   3   81.77    3.62
   5   3   3   80.81    3.68
   5   3   3   84.47    3.92
  -5  -3  -3   80.90    3.48
  -5  -3  -3   90.31    3.72
   5   3   3   80.36    3.67
   5   3   3   82.63    3.53
   6   3   3   19.03    1.65
   6   3   3   19.85    1.92
   6   3   3   18.29    1.76
  -6  -3  -3   17.74    1.73
  -6  -3  -3   18.83    1.77
  -6  -3  -3   25.44    2.03
   6   3   3   18.52    1.69
  -6  -3  -3   20.27    1.66
   7   3   3   23.99    2.18
  -7  -3  -3   25.73    2.29
  -7  -3  -3   26.18    2.26
   7   3   3   27.25    2.48
  -8  -3  -3    5.83    1.54
   8   3   3    5.54    1.66
  -8  -3  -3    6.25    1.49
   8   3   3    6.62    1.61
   9   3   3    1.43    1.50
  -9  -3  -3    3.84    1.52
 -10  -3  -3    6.85    1.93
  10   3   3    2.26    1.65
  -9   4   3    9.64    2.16
  -9   4   3   11.23    2.06
   8  -4  -3   10.17    2.30
  -8   4   3   12.58    2.12
  -8   4   3   10.55    1.78
  -7   4   3   13.62    2.02
  -7   4   3    9.11    1.78
  -7   4   3   13.13    1.75
   7  -4  -3   16.18    2.43
   7  -4  -3   13.68    1.81
  -6   4   3   91.29    4.23
   6  -4  -3   94.14    5.10
  -6   4   3   90.29    4.60
   6  -4  -3   93.58    4.48
  -6   4   3   84.91    4.48
  -5   4   3   32.07    2.45
  -5   4   3   33.40    2.20
   5  -4  -3   31.05    2.74
  -5   4   3   29.71    2.41
   5  -4  -3   31.02    2.41
  -4   4   3    0.25    0.67
  -4   4   3    0.29    0.81
   4  -4  -3    0.68    0.91
   4  -4  -3    2.55    1.10
  -4   4   3    0.10    0.92
  -4   4   3   -0.17    0.50
  -4   4   3    1.23    0.80
   4  -4  -3    2.26    0.88
   4  -4  -3    0.20    0.72
  -3   4   3    5.26    0.95
  -3   4   3    5.16    0.91
   3  -4  -3    4.86    0.87
  -3   4   3    4.50    0.96
   3  -4  -3    5.40    1.08
   3  -4  -3    4.88    0.80
   3  -4  -3    3.79    0.97
  -3   4   3    5.51    0.93
  -3   4   3    3.86    0.71
  -2   4   3   49.60    2.50
   2  -4  -3   53.27    2.68
  -2   4   3   48.63    2.24
  -2   4   3   48.78    2.39
   2  -4  -3   49.96    2.49
  -2   4   3   50.72    2.49
  -2   4   3   48.81    2.39
   2  -4  -3   52.85    2.34
   1  -4  -3   21.50    1.32
   1  -4  -3   21.55    1.53
   1  -4  -3   21.81    1.45
  -1   4   3   23.02    1.44
   1  -4  -3   21.52    1.28
  -1   4   3   20.66    1.37
  -1   4   3   22.44    1.31
  -1   4   3   20.62    1.38
   0  -4  -3  134.28    4.56
   0  -4  -3  127.67    4.59
   0  -4  -3  131.46    4.82
   0   4   3  126.08    4.54
   0  -4  -3  128.81    4.51
   0   4   3  128.20    4.64
  -1  -4  -3    0.90    0.46
  -1  -4  -3    0.56    0.49
  -1  -4  -3    1.15    0.46
   1   4   3    0.71    0.46
   1   4   3    1.26    0.44
  -1  -4  -3   -0.23    0.46
   1   4   3    0.71    0.43
  -2  -4  -3  623.09   20.16
   2   4   3  632.76   20.12
  -2  -4  -3  645.07   19.44
  -2  -4  -3  635.19   19.44
   2   4   3  614.25   19.43
   3   4   3  427.73   13.29
  -3  -4  -3  388.64   12.85
  -3  -4  -3  406.32   13.34
  -3  -4  -3  401.32   12.65
   3   4   3  424.64   12.92
   3   4   3  388.13   13.26
  -3  -4  -3  410.10   12.86
   3   4   3  380.28   12.83
  -4  -4  -3    4.58    0.79
  -4  -4  -3    6.02    0.91
   4   4   3    5.03    0.87
  -4  -4  -3    6.09    0.96
   4   4   3    5.72    0.94
   4   4   3    4.52    0.90
  -4  -4  -3    5.79    0.90
  -5  -4  -3   10.73    1.23
   5   4   3   14.29    1.35
   5   4   3   10.80    1.29
   5   4   3    8.48    1.30
  -5  -4  -3   10.48    1.28
   5   4   3   10.56    1.24
  -5  -4  -3   10.03    1.26
   5   4   3   11.08    1.23
  -5  -4  -3    9.96    1.13
   6   4   3   18.45    1.79
  -6  -4  -3   19.13    1.74
   6   4   3   16.56    1.75
  -6  -4  -3   17.06    1.71
   6   4   3   15.41    1.69
  -6  -4  -3   15.70    1.74
   7   4   3   10.44    1.64
  -7  -4  -3   12.52    1.76
   7   4   3    6.73    1.56
  -7  -4  -3    9.20    1.65
  -8  -4  -3    0.39    1.14
  -8  -4  -3   -0.80    0.99
   8   4   3   -0.48    1.24
   8   4   3    0.16    1.19
   9   4   3   -1.03    1.26
  -9  -4  -3    0.80    1.18
   9   4   3   -0.20    1.32
 -10  -4  -3    5.73    1.96
  10   4   3    2.64    1.79
  -8   5   3    1.01    1.31
  -8   5   3    2.94    1.49
  -7   5   3    1.14    1.22
  -7   5   3    5.23    1.48
  -7   5   3   -0.46    1.02
   7  -5  -3    1.81    1.18
  -6   5   3   -0.07    0.79
  -6   5   3   -0.01    0.89
  -6   5   3   -0.47    0.95
   6  -5  -3   -0.13    0.87
   6  -5  -3    0.24    1.29
  -5   5   3    3.59    1.21
   5  -5  -3    2.54    1.12
  -5   5   3    3.95    1.17
   5  -5  -3    4.45    1.60
  -5   5   3    5.04    1.11
  -4   5   3   93.81    4.28
   4  -5  -3   97.54    4.81
  -4   5   3   98.38    4.50
  -4   5   3   97.19    4.13
  -4   5   3   92.70    4.38
   4  -5  -3   95.30    4.25
   4  -5  -3  102.78    4.67
  -3   5   3   53.51    2.87
   3  -5  -3   56.07    2.74
   3  -5  -3   55.01    3.12
  -3   5   3   53.31    2.66
  -3   5   3   57.96    2.88
  -3   5   3   54.68    2.75
   3  -5  -3   53.43    2.92
  -3   5   3   51.80    2.83
  -2   5   3    0.01    0.32
   2  -5  -3   -0.14    0.63
   2  -5  -3    0.37    0.50
  -2   5   3    0.21    0.57
  -2   5   3   -0.05    0.56
  -2   5   3    0.07    0.55
   2  -5  -3    0.33    0.68
  -2   5   3   -0.19    0.50
   1  -5  -3   52.74    2.35
   1  -5  -3   46.49    2.35
   1  -5  -3   45.68    2.52
  -1   5   3   48.97    2.34
  -1   5   3   46.37    2.37
  -1   5   3   47.07    2.26
   1  -5  -3   48.27    2.24
  -1   5   3   51.84    2.32
  -1   5   3   48.25    2.30
   0  -5  -3  136.31    4.92
   0  -5  -3  142.11    5.05
   0   5   3  136.65    4.96
   0  -5  -3  145.97    5.10
   0  -5  -3  142.09    5.27
   0   5   3  143.87    5.01
   0   5   3  134.26    4.96
   1   5   3   31.85    1.59
   1   5   3   31.61    1.70
  -1  -5  -3   30.44    1.63
   1   5   3   32.47    1.60
  -1  -5  -3   32.53    1.86
  -1  -5  -3   30.37    1.79
  -1  -5  -3   28.98    1.67
  -2  -5  -3   48.97    2.41
   2   5   3   48.09    2.15
   2   5   3   47.08    2.16
  -2  -5  -3   49.50    2.23
  -2  -5  -3   45.08    2.16
   2   5   3   47.27    2.26
  -3  -5  -3    0.44    0.56
   3   5   3   -0.34    0.61
  -3  -5  -3    0.33    0.54
   3   5   3    0.21    0.51
  -3  -5  -3   -0.73    0.53
  -3  -5  -3    1.16    0.63
   3   5   3   -0.10    0.58
   4   5   3   10.69    1.25
   4   5   3   13.02    1.28
  -4  -5  -3   11.20    1.20
   4   5   3   14.45    1.32
  -4  -5  -3   13.92    1.33
  -4  -5  -3   14.23    1.32
   5   5   3   54.73    3.00
   5   5   3   57.24    2.95
   5   5   3   48.21    2.86
  -5  -5  -3   50.27    2.83
   5   5   3   59.21    2.89
  -5  -5  -3   57.58    2.88
  -5  -5  -3   59.35    3.08
   6   5   3   28.37    2.30
   6   5   3   31.63    2.51
  -6  -5  -3   32.09    2.32
  -6  -5  -3   37.76    2.61
  -7  -5  -3   41.80    3.02
   7   5   3   40.79    2.97
   7   5   3   42.35    2.96
  -7  -5  -3   40.69    2.88
   8   5   3   16.88    2.11
  -8  -5  -3   11.95    2.00
   8   5   3   15.21    2.09
  -8  -5  -3   20.26    2.29
   9   5   3   -1.95    1.11
  -9  -5  -3   -0.73    1.14
   9   5   3    0.44    1.51
  10   5   3    1.28    1.55
   7  -6  -3    0.95    1.09
  -7   6   3    3.04    1.39
  -7   6   3   -0.07    1.17
  -7   6   3    0.79    1.34
  -6   6   3   11.60    1.69
  -6   6   3    9.59    1.56
   6  -6  -3   11.20    1.69
  -6   6   3    9.76    1.75
  -5   6   3   15.84    1.70
   5  -6  -3   18.29    1.86
  -5   6   3   19.26    2.00
  -5   6   3   19.50    1.80
   4  -6  -3   -1.00    0.98
  -4   6   3    0.55    0.74
  -4   6   3    0.07    0.86
  -4   6   3   -0.15    0.73
   4  -6  -3   -0.72    0.72
  -3   6   3    0.63    0.85
  -3   6   3   -0.55    0.69
   3  -6  -3    0.46    0.66
   3  -6  -3    0.67    0.95
  -3   6   3    1.18    0.79
  -3   6   3    1.10    0.85
   3  -6  -3    1.22    1.07
  -3   6   3    0.03    0.67
  -2   6   3   38.90    2.27
   2  -6  -3   41.47    2.46
  -2   6   3   43.63    2.47
  -2   6   3   41.69    2.39
   2  -6  -3   41.71    2.29
  -2   6   3   43.54    2.26
  -2   6   3   39.93    2.15
   2  -6  -3   44.08    2.66
  -1   6   3    0.08    0.61
   1  -6  -3    1.13    0.56
  -1   6   3    0.60    0.60
  -1   6   3    1.33    0.58
  -1   6   3    0.89    0.55
   1  -6  -3    1.69    0.75
  -1   6   3    0.12    0.65
   1  -6  -3    0.81    0.75
   0  -6  -3  222.16    7.45
   0   6   3  220.51    7.36
   0   6   3  218.10    7.53
   0  -6  -3  217.74    7.54
   0   6   3  227.29    7.61
   0   6   3  212.02    7.33
   0  -6  -3  222.69    7.87
  -1  -6  -3    3.95    0.74
   1   6   3    4.63    0.63
  -1  -6  -3    4.26    0.80
   1   6   3    4.09    0.81
   1   6   3    3.95    0.59
  -1  -6  -3    4.67    0.88
   2   6   3   82.65    3.22
  -2  -6  -3   84.75    3.66
   2   6   3   87.97    3.22
   2   6   3   85.41    3.56
  -2  -6  -3   88.31    3.53
  -2  -6  -3   86.34    3.47
   3   6   3   10.41    0.94
  -3  -6  -3    9.65    1.13
  -3  -6  -3    7.96    1.02
  -3  -6  -3    9.55    1.11
   3   6   3    7.24    0.90
   3   6   3    8.99    1.12
  -3  -6  -3    9.12    1.05
  -4  -6  -3   72.91    3.32
   4   6   3   74.69    3.45
  -4  -6  -3   66.57    3.27
   4   6   3   69.47    3.16
   4   6   3   72.99    3.14
  -4  -6  -3   81.00    3.61
   5   6   3    8.57    1.34
  -5  -6  -3    7.55    1.22
   5   6   3   10.94    1.23
   5   6   3    9.91    1.27
   5   6   3    9.56    1.30
  -5  -6  -3   10.40    1.37
  -5  -6  -3   11.71    1.48
   6   6   3   47.24    3.04
  -6  -6  -3   48.52    2.98
   6   6   3   49.11    2.89
  -6  -6  -3   52.70    3.18
  -7  -6  -3    0.31    1.03
   7   6   3    0.23    0.97
   7   6   3    2.06    1.20
   8   6   3    1.37    1.16
  -8  -6  -3   -0.43    1.07
   8   6   3   -0.44    1.25
   9   6   3    3.96    1.60
  -9  -6  -3    9.37    1.93
   9   6   3    6.44    1.96
  -6   7   3   16.25    2.03
   6  -7  -3   18.89    2.18
  -6   7   3   18.97    2.37
  -6   7   3   20.16    2.03
  -5   7   3    2.89    1.22
  -5   7   3    1.86    1.16
  -5   7   3    1.35    1.00
   5  -7  -3    1.93    1.08
  -4   7   3   23.33    1.92
   4  -7  -3   23.30    1.99
  -4   7   3   21.06    2.10
  -4   7   3   22.14    2.00
  -3   7   3   19.39    1.59
   3  -7  -3   17.82    1.69
  -3   7   3   20.11    1.86
  -3   7   3   20.02    1.88
  -2   7   3   23.26    1.94
   2  -7  -3   21.06    1.91
  -2   7   3   22.11    1.82
   2  -7  -3   20.13    1.67
  -2   7   3   22.89    1.47
  -2   7   3   21.70    1.50
  -2   7   3   23.29    1.89
  -1   7   3    3.74    0.58
   1  -7  -3    5.59    1.06
  -1   7   3    3.70    0.96
   1  -7  -3    3.89    0.84
  -1   7   3    3.50    0.58
  -1   7   3    3.94    0.94
   0  -7  -3   56.30    2.74
   0  -7  -3   55.60    2.92
   0   7   3   52.68    2.69
   0  -7  -3   46.51    2.48
   0   7   3   54.41    2.75
   1   7   3  350.35   11.69
  -1  -7  -3  353.94   11.63
  -1  -7  -3  349.16   11.66
  -1  -7  -3  370.56   12.22
   2   7   3  123.28    4.95
  -2  -7  -3  127.74    5.13
  -2  -7  -3  127.67    4.92
  -2  -7  -3  126.93    4.85
  -3  -7  -3   53.20    2.77
   3   7   3   54.60    2.08
   3   7   3   51.65    2.07
  -3  -7  -3   51.42    2.69
   3   7   3   52.49    2.84
  -4  -7  -3    0.23    0.75
   4   7   3   -0.09    0.59
   4   7   3    0.13    0.54
  -4  -7  -3    0.09    0.75
   4   7   3    1.07    0.86
  -5  -7  -3   29.30    2.21
   5   7   3   27.54    1.84
   5   7   3   30.25    2.28
  -6  -7  -3   11.84    1.57
   6   7   3   11.02    1.35
   6   7   3    9.92    1.64
   7   7   3    1.38    1.27
  -7  -7  -3    1.85    1.06
   7   7   3    1.93    1.06
   8   7   3    1.88    1.42
  -8  -7  -3    0.43    1.12
   8   7   3   -0.96    1.03
   9   7   3    2.05    1.67
   9   7   3    3.76    1.52
  -9  -7  -3    2.42    1.58
  -5   8   3   21.19    1.88
   5  -8  -3   20.44    2.14
  -5   8   3   20.74    2.39
  -4   8   3    5.02    1.38
  -4   8   3    4.45    1.44
   4  -8  -3    5.14    1.25
  -4   8   3    3.79    0.94
  -3   8   3   19.66    1.31
   3  -8  -3   16.28    1.69
  -3   8   3   17.93    1.91
  -3   8   3   16.92    1.94
  -2   8   3    0.51    0.89
   2  -8  -3    0.98    0.77
   1  -8  -3   30.14    2.28
  -1   8   3   26.03    2.09
  -1   8   3   30.69    2.18
   1  -8  -3   27.16    1.97
   0  -8  -3   64.09    3.23
   0   8   3   62.55    3.20
   0  -8  -3   60.62    3.01
   0   8   3   66.69    3.26
  -1  -8  -3  179.99    6.52
  -1  -8  -3  170.41    6.39
   1   8   3  176.16    6.54
  -2  -8  -3  234.88    8.35
   2   8   3  238.95    8.50
  -2  -8  -3  246.74    8.47
  -3  -8  -3    0.69    0.82
  -3  -8  -3    1.00    0.93
   3   8   3    0.86    0.88
  -4  -8  -3   14.05    1.51
  -4  -8  -3   13.38    1.55
   4   8   3   13.09    1.58
  -5  -8  -3   15.14    1.67
   5   8   3   13.92    1.74
   6   8   3    5.21    1.48
  -6  -8  -3    7.22    1.45
   6   8   3    4.87    0.88
  -7  -8  -3    6.29    1.51
   7   8   3    4.20    1.53
   7   8   3    4.16    1.06
   8   8   3    0.36    1.06
   8   8   3   -0.93    1.40
  -8  -8  -3   -2.00    1.02
  -4   9   3   25.23    2.52
   4  -9  -3   21.55    2.20
  -3   9   3   28.84    2.54
   3  -9  -3   27.16    2.35
  -3   9   3   31.00    2.63
  -2   9   3    3.50    1.21
   2  -9  -3    4.54    1.14
   1  -9  -3    4.37    1.04
  -1   9   3    4.78    1.22
   0   9   3   24.13    2.05
   0   9   3   20.28    1.85
   0  -9  -3   18.44    1.69
  -1  -9  -3   14.06    1.60
   1   9   3   19.08    1.80
  -1  -9  -3   17.50    1.57
   1   9   3   17.14    1.66
  -2  -9  -3   30.89    2.23
   2   9   3   28.84    2.19
  -2  -9  -3   28.95    2.05
  -3  -9  -3    7.69    1.24
   3   9   3    7.58    1.34
  -4  -9  -3   -0.94    0.76
   4   9   3   -0.58    0.89
   5   9   3   16.43    1.91
  -5  -9  -3   12.56    1.61
  -6  -9  -3    2.40    1.23
   6   9   3    3.72    1.48
   7   9   3    2.29    1.55
  -7  -9  -3    2.24    1.34
  -2  10   3   12.22    1.83
   2 -10  -3   11.31    1.61
   1 -10  -3    9.01    1.41
  -1  10   3   10.83    1.68
   0  10   3   13.20    1.71
   0 -10  -3   12.50    1.52
  -1 -10  -3    6.58    1.18
   1  10   3    4.46    1.23
   2  10   3    1.79    1.02
  -2 -10  -3    0.24    0.81
   3  10   3    2.00    1.13
  -3 -10  -3    2.37    1.00
   4  10   3   -0.36    0.95
  -4 -10  -3    0.76    0.97
  -5 -10  -3    1.34    1.12
   5  10   3    1.86    1.29
   6  10   3    2.55    1.39
  -6 -10  -3   -0.70    0.99
  -2 -11  -3   -1.45    0.74
   2  11   3   -0.15    1.06
  -4 -10   4    1.01    0.82
   4  10  -4   -0.05    0.87
  -4 -10   4    0.31    0.76
  -3 -10   4    4.59    0.89
  -3 -10   4    5.86    0.93
   3  10  -4    5.21    1.00
  -2 -10   4    0.94    0.61
   2  10  -4    0.73    0.72
  -2 -10   4    1.66    0.65
  -1 -10   4    2.34    0.60
   1  10  -4    2.07    0.76
  -1 -10   4    1.38    0.63
   1  10  -4    2.10    0.68
   0  10  -4    8.17    0.99
   0 -10   4    6.83    0.86
   0 -10   4    5.48    0.91
   0  10  -4    5.64    0.99
  -1  10  -4    0.60    0.86
  -1  10  -4    0.75    0.76
   1 -10   4    1.23    0.82
   1 -10   4    0.59    0.61
   2 -10   4   15.46    1.40
  -2  10  -4   18.25    1.58
  -2  10  -4   16.00    1.72
   6   9  -4    5.18    1.38
  -6  -9   4    7.22    1.44
  -5  -9   4    1.40    0.96
   5   9  -4    1.60    1.00
   5   9  -4    0.69    0.96
   4   9  -4    0.07    0.82
  -4  -9   4    1.04    0.77
  -4  -9   4    1.03    0.77
   4   9  -4    1.49    0.85
  -3  -9   4    9.17    1.05
  -3  -9   4    9.08    1.02
   3   9  -4   10.35    1.13
  -2  -9   4   51.09    2.18
  -2  -9   4   50.39    2.22
   2   9  -4   54.69    2.33
   1   9  -4    7.17    0.78
   1   9  -4    5.60    0.81
  -1  -9   4    4.93    0.66
  -1  -9   4    5.86    0.68
   0  -9   4    5.75    0.69
   0   9  -4    4.74    0.84
   0  -9   4    5.15    0.71
   0   9  -4    5.35    0.78
  -1   9  -4   12.76    1.15
   1  -9   4   10.99    1.02
   1  -9   4   11.96    1.13
  -1   9  -4   13.39    1.28
  -2   9  -4    6.52    1.06
  -2   9  -4    4.23    1.11
  -2   9  -4    5.52    1.74
   2  -9   4    4.56    0.86
   2  -9   4    5.43    1.08
  -3   9  -4    1.14    1.38
   3  -9   4    1.27    0.80
  -3   9  -4    0.25    1.08
  -3   9  -4    1.31    0.93
  -4   9  -4    6.02    1.79
   4  -9   4    7.08    1.26
  -4   9  -4    7.37    1.47
  -7  -8   4    3.18    1.21
   7   8  -4    4.46    1.50
   6   8  -4    5.77    1.40
  -6  -8   4    2.90    1.10
  -5  -8   4    1.68    0.92
  -5  -8   4    1.05    0.78
   5   8  -4    0.37    0.96
   5   8  -4    1.23    0.91
  -4  -8   4   14.53    1.26
   4   8  -4   12.48    1.36
  -4  -8   4   13.67    1.33
   4   8  -4   14.65    1.38
   3   8  -4   82.80    3.30
   3   8  -4   81.29    3.33
  -3  -8   4   82.49    3.18
  -3  -8   4   80.54    3.27
  -2  -8   4    0.61    0.43
  -2  -8   4    0.95    0.47
   2   8  -4    1.70    0.57
   1   8  -4   26.42    1.32
   0   8  -4   43.84    1.91
   0   8  -4   41.08    1.82
   1  -8   4   27.40    1.43
   1  -8   4   27.64    1.49
  -1   8  -4   24.56    1.48
  -1   8  -4   25.66    2.45
  -1   8  -4   28.11    1.64
  -2   8  -4   44.53    2.39
   2  -8   4   41.21    2.09
  -2   8  -4   40.82    2.18
   2  -8   4   41.88    2.26
  -2   8  -4   42.01    3.17
  -3   8  -4   24.01    1.86
   3  -8   4   23.45    1.68
  -3   8  -4   26.39    2.02
   3  -8   4   25.20    2.07
  -3   8  -4   22.46    2.47
   4  -8   4    8.99    1.29
  -4   8  -4   15.87    2.24
  -4   8  -4   13.35    1.59
  -5   8  -4    0.29    1.04
  -5   8  -4    0.87    1.35
   5  -8   4   -1.00    0.82
   8   7  -4    7.59    1.85
  -8  -7   4   14.90    2.12
   8   7  -4   12.84    1.05
   7   7  -4   -0.75    1.02
  -7  -7   4    1.91    1.11
  -6  -7   4    0.17    0.88
   6   7  -4    0.90    1.05
  -5  -7   4    0.65    0.80
  -5  -7   4    0.08    0.68
   5   7  -4   -0.04    0.80
   5   7  -4   -0.12    0.73
  -4  -7   4   34.71    2.03
  -4  -7   4   36.42    1.95
   4   7  -4   34.98    2.10
   4   7  -4   34.80    2.03
  -3  -7   4    5.71    0.79
   3   7  -4    5.08    0.85
  -3  -7   4    5.77    0.72
   3   7  -4    5.82    0.83
   2   7  -4   56.56    2.20
   2   7  -4   53.44    2.20
   1   7  -4  111.55    3.70
   0   7  -4   12.94    0.85
   0   7  -4   14.50    0.95
   1  -7   4   93.98    3.38
  -1   7  -4  101.12    3.57
  -1   7  -4   95.26    4.76
  -1   7  -4  103.83    3.66
   1  -7   4   99.65    3.39
  -2   7  -4  105.00    5.15
   2  -7   4  105.73    3.94
   2  -7   4  106.99    4.06
  -2   7  -4  109.34    4.12
  -2   7  -4  114.07    4.24
  -3   7  -4   45.10    2.41
   3  -7   4   40.54    2.18
  -3   7  -4   41.24    2.97
  -3   7  -4   43.69    2.45
   3  -7   4   42.85    2.39
  -4   7  -4   19.51    1.80
  -4   7  -4   15.37    2.00
   4  -7   4   15.01    1.47
  -4   7  -4   15.54    1.62
   4  -7   4   15.98    1.69
   5  -7   4    0.56    0.87
  -5   7  -4   -0.15    0.98
  -5   7  -4    1.33    1.20
   6  -7   4   12.05    1.64
  -6   7  -4    8.29    1.68
  -6   7  -4   12.43    2.09
  -7   7  -4    3.16    0.77
  -7   7  -4    1.91    1.71
  -7   7  -4    2.29    1.39
   7  -7   4    4.25    1.37
   9   6  -4    0.30    1.11
   9   6  -4    1.81    1.68
  -9  -6   4    1.64    1.35
   8   6  -4   10.80    1.50
  -8  -6   4    9.74    1.85
   8   6  -4   10.44    1.91
  -7  -6   4   23.15    2.22
   7   6  -4   25.52    2.36
   7   6  -4   24.45    1.79
   6   6  -4    2.73    0.58
  -6  -6   4    4.72    1.19
   6   6  -4    4.09    1.17
   6   6  -4    2.47    0.59
   5   6  -4    7.40    1.13
  -5  -6   4    7.35    1.18
  -5  -6   4    6.98    1.07
   5   6  -4    7.54    1.25
   4   6  -4   70.73    3.14
  -4  -6   4   70.54    2.99
   4   6  -4   73.91    3.13
  -4  -6   4   69.69    3.11
   3   6  -4   72.41    2.97
  -3  -6   4   74.47    2.81
  -3  -6   4   71.14    2.88
   3   6  -4   78.50    2.97
   2   6  -4   89.73    3.23
   2   6  -4   95.19    3.23
   0   6  -4   36.08    2.44
  -1   6  -4    0.20    0.41
  -1   6  -4   -0.44    0.70
  -1   6  -4    0.09    0.40
   1  -6   4    0.73    0.59
   2  -6   4  169.36    5.79
   2  -6   4  171.80    5.74
  -2   6  -4  170.05    6.89
  -2   6  -4  175.31    5.89
  -2   6  -4  175.55    5.97
   3  -6   4   57.60    2.69
   3  -6   4   53.11    2.44
  -3   6  -4   57.78    2.75
  -3   6  -4   52.32    2.59
  -3   6  -4   51.65    3.18
  -4   6  -4    9.32    1.33
  -4   6  -4   12.24    1.69
   4  -6   4   11.05    1.40
   4  -6   4   10.87    1.22
  -4   6  -4   11.09    1.37
  -5   6  -4   25.41    2.17
  -5   6  -4   23.77    1.40
  -5   6  -4   21.68    2.28
   5  -6   4   24.68    2.00
  -6   6  -4   10.06    1.71
  -6   6  -4   11.83    1.23
  -6   6  -4   14.11    2.06
   6  -6   4    9.87    1.54
  -7   6  -4    9.05    1.34
  -7   6  -4    6.64    1.82
  -7   6  -4    9.67    1.82
   7  -6   4   11.51    1.76
  -9  -5   4    2.32    1.42
   9   5  -4   -1.88    1.39
   9   5  -4    0.23    1.21
   8   5  -4    4.12    1.31
   8   5  -4    4.61    1.64
  -8  -5   4    3.02    1.35
   7   5  -4   20.68    1.92
   7   5  -4   24.66    2.33
  -7  -5   4   16.32    2.00
   6   5  -4   33.88    2.34
   6   5  -4   31.97    2.42
  -6  -5   4   26.88    2.23
   6   5  -4   32.10    2.03
   5   5  -4    0.15    0.69
   5   5  -4    0.42    0.84
  -5  -5   4    1.74    0.76
   5   5  -4    0.26    0.55
   5   5  -4    2.09    0.59
  -5  -5   4   -0.23    0.76
  -5  -5   4   -0.58    0.74
  -4  -5   4   59.21    2.71
   4   5  -4   61.64    2.88
  -4  -5   4   64.17    2.91
  -4  -5   4   66.49    2.96
   4   5  -4   64.66    2.86
  -3  -5   4  197.19    6.40
   3   5  -4  200.62    6.53
  -3  -5   4  202.38    6.77
  -3  -5   4  186.66    6.46
   3   5  -4  192.60    6.56
  -2  -5   4  155.17    5.09
   2   5  -4  150.25    4.90
   2   5  -4  145.50    4.91
  -1   5  -4  128.68    4.27
   1  -5   4  136.83    4.54
  -1   5  -4  125.52    5.27
  -1   5  -4  131.14    4.31
  -2   5  -4   74.17    2.88
  -2   5  -4   70.36    2.79
   2  -5   4   70.08    2.66
   2  -5   4   71.69    2.72
  -2   5  -4   73.65    3.56
   2  -5   4   78.27    3.10
   3  -5   4  330.31   10.91
   3  -5   4  335.12   11.04
  -3   5  -4  337.09   11.04
   3  -5   4  350.81   11.66
  -3   5  -4  347.86   11.17
  -3   5  -4  346.11   11.86
  -4   5  -4  133.34    5.64
   4  -5   4  131.27    5.49
   4  -5   4  133.13    5.16
  -4   5  -4  130.28    4.60
  -4   5  -4  127.35    5.15
   4  -5   4  129.35    4.96
  -4   5  -4  127.08    5.05
  -4   5  -4  127.21    4.57
  -5   5  -4  101.19    4.61
  -5   5  -4  107.51    4.27
   5  -5   4  105.12    4.54
   5  -5   4  105.88    4.78
  -5   5  -4  102.92    5.05
  -5   5  -4  120.51    4.94
  -6   5  -4   48.82    2.61
  -6   5  -4   45.79    2.96
   6  -5   4   39.23    2.70
  -6   5  -4   41.34    3.07
  -7   5  -4    3.07    1.36
  -7   5  -4    1.36    1.27
  -7   5  -4    2.66    1.05
   7  -5   4    2.19    1.06
   8  -5   4   -0.37    1.09
  -8   5  -4    1.36    1.12
  -8   5  -4    0.76    1.38
  -8   5  -4   -0.65    1.10
   9   4  -4   -0.11    1.31
  -9  -4   4    2.54    1.43
   9   4  -4    1.78    1.70
  -8  -4   4    1.60    1.23
   8   4  -4    1.13    1.25
   8   4  -4    0.46    1.37
  -7  -4   4    4.29    1.40
  -7  -4   4    5.58    1.42
   7   4  -4    6.00    1.53
   7   4  -4    2.05    1.23
   6   4  -4    0.13    0.93
   6   4  -4   -0.49    0.94
  -6  -4   4    0.16    0.94
   6   4  -4    0.71    1.10
  -6  -4   4   -0.48    1.04
  -5  -4   4    2.11    0.86
   5   4  -4    3.61    0.99
  -5  -4   4    1.77    0.86
   5   4  -4    2.69    0.84
  -5  -4   4    3.40    0.88
   5   4  -4    2.74    0.85
   5   4  -4    2.89    0.69
  -4  -4   4   12.99    1.22
   4   4  -4   11.62    1.12
  -4  -4   4   11.74    1.16
  -4  -4   4   10.19    1.04
   4   4  -4   12.60    1.00
   4   4  -4   12.16    1.06
   4   4  -4   14.64    1.28
   3   4  -4  542.67   17.57
  -3  -4   4  555.14   17.58
  -3  -4   4  593.98   18.24
   3   4  -4  583.79   17.58
  -3  -4   4  572.44   17.49
  -2  -4   4   84.85    3.01
  -2  -4   4   82.44    2.74
  -2  -4   4   79.21    2.70
   2   4  -4   82.88    2.88
   2   4  -4   79.52    2.89
   0   4  -4    3.71    0.81
  -1   4  -4   28.38    1.87
  -1   4  -4   28.56    1.22
   1  -4   4   31.07    1.32
  -1   4  -4   28.95    1.19
   2  -4   4  155.43    5.15
  -2   4  -4  154.37    5.26
   2  -4   4  154.73    5.10
   2  -4   4  166.20    5.58
  -2   4  -4  154.45    5.92
  -2   4  -4  155.61    5.24
   3  -4   4    0.76    0.48
  -3   4  -4   -0.14    0.48
  -3   4  -4    0.06    0.35
  -3   4  -4    1.33    0.58
  -3   4  -4    0.69    0.34
   3  -4   4    0.38    0.53
  -3   4  -4   -0.17    0.54
   3  -4   4    0.91    0.72
  -4   4  -4   42.88    2.62
  -4   4  -4   47.82    2.50
  -4   4  -4   41.98    2.29
  -4   4  -4   45.97    2.22
  -4   4  -4   43.23    2.09
   4  -4   4   40.90    2.19
   4  -4   4   44.33    2.64
   4  -4   4   42.85    2.42
   5  -4   4   98.30    4.22
  -5   4  -4  102.62    4.43
  -5   4  -4   95.47    4.20
   5  -4   4  102.92    4.74
   5  -4   4  101.09    4.47
  -5   4  -4   96.30    4.32
  -5   4  -4  100.74    4.62
  -5   4  -4   94.88    4.08
   6  -4   4   38.04    2.50
  -6   4  -4   35.45    2.38
   6  -4   4   37.38    2.96
  -6   4  -4   38.37    2.89
  -6   4  -4   37.60    2.62
  -7   4  -4   10.16    1.66
  -7   4  -4   13.00    1.96
   7  -4   4   11.06    1.68
  -7   4  -4   12.52    1.60
   8  -4   4    1.88    1.20
  -8   4  -4    3.36    1.44
  -8   4  -4    4.47    1.53
  -8   4  -4    0.74    1.05
  -9   4  -4    0.37    1.14
  -9   4  -4   -1.06    1.31
  -9   4  -4    0.39    1.50
  10   3  -4    0.20    1.60
   9   3  -4   16.79    2.46
   9   3  -4   17.40    2.46
   8   3  -4   28.75    2.67
  -8  -3   4   32.29    2.84
   8   3  -4   24.67    2.58
  -8  -3   4   27.36    2.67
  -7  -3   4    1.45    1.12
  -7  -3   4    2.16    1.23
   7   3  -4    4.60    1.41
   7   3  -4    0.86    1.17
  -6  -3   4    0.77    0.84
   6   3  -4   -0.48    0.87
  -6  -3   4    0.80    0.86
  -6  -3   4    0.20    0.83
   6   3  -4    0.89    0.95
   6   3  -4    1.55    0.87
   5   3  -4  104.56    4.56
  -5  -3   4  112.62    4.61
   5   3  -4  115.53    4.46
   5   3  -4  109.05    4.54
  -5  -3   4  108.42    4.37
  -5  -3   4  111.69    4.63
   5   3  -4  109.47    4.48
   4   3  -4   -0.21    0.46
   4   3  -4    0.60    0.60
  -4  -3   4    0.40    0.57
  -4  -3   4   -0.14    0.54
   4   3  -4    0.36    0.59
  -4  -3   4    0.85    0.53
   4   3  -4    0.42    0.33
   3   3  -4  216.30    7.11
   3   3  -4  205.61    7.11
   3   3  -4  219.65    7.11
   3   3  -4  210.03    7.16
  -3  -3   4  216.04    7.00
  -3  -3   4  220.92    7.35
  -3  -3   4  212.62    7.12
  -2  -3   4  139.05    4.64
  -2  -3   4  143.35    4.59
  -2  -3   4  140.02    5.24
   2   3  -4  139.62    4.71
  -2  -3   4  146.44    4.87
   2   3  -4  143.80    4.69
  -1  -3   4 1528.90   46.77
   1   3  -4 1430.22   45.40
  -1  -3   4 1532.05   45.61
   1   3  -4 1506.27   45.35
   0   3  -4  406.01   13.21
   0  -3   4  415.78   13.18
   1  -3   4    9.39    0.69
   1  -3   4    6.97    0.87
  -1   3  -4    8.80    0.60
  -1   3  -4    8.81    0.99
  -2   3  -4    1.64    0.45
   2  -3   4    2.02    0.55
   2  -3   4    1.93    0.38
   2  -3   4    2.20    0.64
  -2   3  -4    2.34    0.46
  -2   3  -4    1.61    0.28
  -2   3  -4    1.50    0.60
   2  -3   4    1.24    0.39
  -2   3  -4    1.65    0.30
  -3   3  -4   11.51    0.90
  -3   3  -4   11.16    1.18
   3  -3   4   12.37    1.19
  -3   3  -4    9.64    0.95
   3  -3   4   10.55    0.92
  -3   3  -4   11.79    1.04
   3  -3   4   11.64    0.98
  -3   3  -4    9.87    0.88
   4  -3   4   -0.29    0.73
  -4   3  -4   -0.03    0.61
  -4   3  -4   -1.14    0.51
   4  -3   4   -0.65    0.51
  -4   3  -4   -0.58    0.49
   4  -3   4   -0.45    0.64
  -4   3  -4   -0.50    0.60
  -4   3  -4   -0.04    0.26
   5  -3   4   14.84    1.59
  -5   3  -4   16.45    1.43
  -5   3  -4   14.93    1.57
  -5   3  -4   13.63    1.55
   5  -3   4   14.26    1.68
  -5   3  -4   17.46    1.54
  -5   3  -4   11.33    1.31
   5  -3   4   14.11    1.37
  -6   3  -4   20.76    1.96
   6  -3   4   25.79    1.96
   6  -3   4   22.70    2.20
  -6   3  -4   20.86    1.88
  -6   3  -4   21.00    2.02
   7  -3   4   27.48    2.37
  -7   3  -4   28.60    2.41
  -7   3  -4   28.12    2.41
   7  -3   4   24.43    2.66
  -7   3  -4   29.45    2.53
   8  -3   4   13.31    2.31
   8  -3   4   18.07    2.08
  -8   3  -4   13.36    2.07
  -8   3  -4   16.99    2.04
  -8   3  -4   17.31    2.18
  -9   3  -4    1.16    1.47
  -9   3  -4    1.85    1.45
  10   2  -4   14.19    2.68
 -10  -2   4   12.09    2.46
   9   2  -4    1.14    1.42
  -9  -2   4    2.99    1.65
  -8  -2   4    1.46    1.26
  -8  -2   4    1.24    1.21
   8   2  -4    2.84    1.54
   8   2  -4    2.22    1.46
   7   2  -4   88.77    4.75
   7   2  -4  104.38    4.88
  -7  -2   4   96.04    4.75
  -7  -2   4   99.56    4.81
   6   2  -4   13.32    1.35
  -6  -2   4   13.68    1.60
  -6  -2   4   12.79    1.62
   6   2  -4   11.58    1.52
   6   2  -4   13.20    1.53
   6   2  -4   12.93    1.45
   6   2  -4    9.51    1.50
  -6  -2   4   11.86    1.45
  -5  -2   4    0.45    0.61
   5   2  -4    0.97    0.81
  -5  -2   4    0.23    0.63
  -5  -2   4    0.27    0.64
   5   2  -4    0.59    0.58
   5   2  -4    0.02    0.45
   5   2  -4    0.81    0.62
  -5  -2   4    0.11    0.63
   5   2  -4    0.97    0.73
  -4  -2   4    2.74    0.74
   4   2  -4    4.53    0.84
   4   2  -4    3.64    0.66
  -4  -2   4    3.33    0.78
   4   2  -4    3.74    0.82
   4   2  -4    2.99    0.68
  -4  -2   4    3.35    0.70
   4   2  -4    3.98    0.75
  -4  -2   4    3.05    0.68
   3   2  -4  144.00    5.17
  -3  -2   4  139.88    5.04
  -3  -2   4  144.34    4.89
   3   2  -4  140.92    5.06
  -3  -2   4  143.58    5.18
  -3  -2   4  143.35    4.93
   3   2  -4  143.93    5.01
  -2  -2   4  120.81    4.22
  -2  -2   4  123.33    4.14
   2   2  -4  119.27    4.25
  -2  -2   4  124.53    4.37
   2   2  -4  126.26    4.24
   2   2  -4  125.11    4.32
   2   2  -4  131.90    4.28
   1   2  -4  167.55    5.49
  -1  -2   4  184.88    5.48
  -1  -2   4  172.07    5.71
   1   2  -4  174.90    5.48
  -1  -2   4  165.81    5.41
  -1  -2   4  173.43    5.93
  -1  -2   4  178.30    5.69
   0  -2   4 3633.56  113.09
   0   2  -4 3527.02  110.01
   0  -2   4 3505.65  112.57
   0  -2   4 3686.38  107.65
   0   2  -4 3604.56  108.31
   0   2  -4 3601.03  109.68
   1  -2   4  152.40    5.01
  -1   2  -4  160.06    5.10
   1  -2   4  164.49    5.26
   1  -2   4  162.39    5.31
   1  -2   4  166.47    5.04
  -1   2  -4  155.29    5.53
  -2   2  -4  199.65    6.85
  -2   2  -4  200.21    6.60
   2  -2   4  196.66    6.79
  -2   2  -4  206.47    6.66
   2  -2   4  200.60    6.42
  -2   2  -4  201.95    6.53
  -2   2  -4  197.79    6.48
   2  -2   4  203.22    6.46
   3  -2   4  171.57    5.78
   3  -2   4  167.96    5.66
   3  -2   4  171.24    6.12
  -3   2  -4  165.55    5.84
  -3   2  -4  170.42    5.83
   3  -2   4  166.57    5.70
  -3   2  -4  165.90    5.75
  -3   2  -4  169.09    6.06
  -4   2  -4  938.00   29.03
   4  -2   4  951.52   29.03
  -4   2  -4  969.12   29.14
  -4   2  -4  961.57   28.81
   4  -2   4  960.14   29.16
   4  -2   4  922.35   28.87
  -4   2  -4  921.85   29.98
  -4   2  -4  962.48   30.13
   4  -2   4  929.44   30.29
  -5   2  -4   56.42    2.64
   5  -2   4   53.89    2.70
   5  -2   4   56.42    2.75
  -5   2  -4   53.53    2.95
   5  -2   4   55.40    3.11
  -5   2  -4   55.78    2.84
   5  -2   4   55.48    3.00
  -5   2  -4   51.60    2.76
  -6   2  -4    4.92    1.15
   6  -2   4    5.12    1.05
   6  -2   4    7.19    1.43
   6  -2   4    3.72    1.27
  -6   2  -4    4.78    1.10
  -6   2  -4    5.38    1.40
  -6   2  -4    4.11    1.15
  -6   2  -4    2.54    0.93
   7  -2   4   24.82    2.15
  -7   2  -4   21.60    2.10
  -7   2  -4   26.73    2.23
   7  -2   4   23.68    2.44
   8  -2   4    0.84    1.16
   8  -2   4    1.76    1.50
  -8   2  -4    2.08    1.26
  -8   2  -4    3.62    1.45
  -9   2  -4   -0.75    1.28
   9  -2   4    1.02    1.71
 -10   2  -4   -0.34    1.54
  10  -2   4   -0.41    1.72
 -10  -1   4    4.35    2.01
  10   1  -4    2.03    1.76
  -9  -1   4    4.27    1.75
   9   1  -4    5.26    1.89
   8   1  -4   18.31    2.37
   8   1  -4   17.16    2.20
  -8  -1   4   16.19    2.13
   7   1  -4    2.97    1.37
   7   1  -4    3.68    1.29
  -7  -1   4    3.70    1.26
  -7  -1   4    5.81    1.39
  -6  -1   4   42.81    2.65
  -6  -1   4   46.68    2.93
   6   1  -4   44.18    2.98
   6   1  -4   47.86    2.95
  -6  -1   4   52.40    2.93
   6   1  -4   50.82    2.87
   6   1  -4   51.37    2.74
  -6  -1   4   48.85    2.92
  -5  -1   4   48.66    2.60
   5   1  -4   54.24    2.73
   5   1  -4   52.18    2.54
  -5  -1   4   51.90    2.66
   5   1  -4   48.28    2.87
  -5  -1   4   45.93    2.67
   5   1  -4   52.25    2.78
  -5  -1   4   50.07    2.73
   4   1  -4    0.91    0.60
   4   1  -4    0.40    0.66
  -4  -1   4    0.36    0.53
   4   1  -4    1.40    0.63
   4   1  -4    1.63    0.52
   4   1  -4    1.46    0.56
  -4  -1   4    1.78    0.74
  -4  -1   4    1.20    0.62
  -4  -1   4    1.14    0.59
  -3  -1   4   18.06    1.30
  -3  -1   4   18.42    1.20
   3   1  -4   12.76    1.08
   3   1  -4   16.79    1.22
   3   1  -4   18.76    1.33
  -3  -1   4   16.50    1.16
   3   1  -4   16.92    1.13
  -3  -1   4   16.90    1.24
   3   1  -4   16.93    1.30
  -2  -1   4   32.00    1.55
   2   1  -4   29.98    1.52
   2   1  -4   33.10    1.51
  -2  -1   4   33.17    1.58
  -2  -1   4   32.19    1.45
  -2  -1   4   32.00    1.47
   2   1  -4   32.06    1.39
   2   1  -4   29.40    1.55
   2   1  -4   29.99    1.49
  -1  -1   4 1575.62   48.10
  -1  -1   4 1544.70   46.37
  -1  -1   4 1518.60   46.68
   1   1  -4 1527.08   46.35
   1   1  -4 1553.27   46.42
   1   1  -4 1542.33   48.17
   1   1  -4 1548.46   46.30
  -1  -1   4 1526.60   46.46
   1   1  -4 1576.17   46.47
  -1  -1   4 1559.66   46.28
  -1  -1   4 1570.16   48.11
   0   1  -4    6.13    0.52
   0  -1   4    7.28    0.58
   0   1  -4    5.86    0.49
   0  -1   4    6.74    0.52
   0   1  -4    5.67    0.58
   0  -1   4    5.16    0.46
   0   1  -4    6.66    0.51
   0  -1   4    5.89    0.58
   0   1  -4    5.83    0.52
   0  -1   4    5.32    0.52
   0  -1   4    5.50    0.46
   0  -1   4    5.45    0.45
   1  -1   4  317.44    9.89
  -1   1  -4  323.01    9.84
   1  -1   4  325.57   10.33
  -1   1  -4  324.95    9.93
   1  -1   4  318.62    9.88
   1  -1   4  317.39    9.86
  -1   1  -4  315.05   10.16
   1  -1   4  327.52   10.17
  -1   1  -4  312.97   10.24
   1  -1   4  322.83   10.28
  -1   1  -4  334.77    9.83
   2  -1   4    6.23    0.59
  -2   1  -4    5.13    0.65
   2  -1   4    5.62    0.56
  -2   1  -4    5.30    0.58
   2  -1   4    5.53    0.58
  -2   1  -4    5.89    0.59
   2  -1   4    5.73    0.67
  -2   1  -4    5.49    0.50
  -2   1  -4    6.45    0.64
  -2   1  -4    5.62    0.60
   3  -1   4  246.97    8.56
   3  -1   4  241.43    8.09
   3  -1   4  254.55    8.20
  -3   1  -4  244.38    8.13
  -3   1  -4  249.95    8.20
   3  -1   4  248.04    8.10
  -3   1  -4  255.24    8.05
  -3   1  -4  239.33    8.35
  -3   1  -4  262.55    8.54
  -4   1  -4   70.16    3.09
   4  -1   4   72.45    3.05
  -4   1  -4   68.12    2.96
   4  -1   4   75.50    3.22
   4  -1   4   70.51    3.34
  -4   1  -4   66.22    3.09
  -4   1  -4   74.89    3.31
   4  -1   4   66.44    3.00
   5  -1   4   -0.31    0.66
   5  -1   4    0.34    0.86
   5  -1   4   -0.28    0.53
  -5   1  -4    0.43    0.68
   5  -1   4    0.43    0.64
  -5   1  -4   -0.75    0.56
  -5   1  -4    0.31    0.64
  -5   1  -4   -0.81    0.81
  -5   1  -4    0.66    0.69
   6  -1   4   37.71    2.75
  -6   1  -4   39.09    2.42
   6  -1   4   34.72    2.64
   6  -1   4   37.97    2.33
  -6   1  -4   36.11    2.37
   6  -1   4   36.04    2.37
  -6   1  -4   36.72    2.41
  -6   1  -4   38.81    2.58
  -7   1  -4    0.59    0.92
   7  -1   4    1.63    1.16
  -7   1  -4    1.89    1.06
   7  -1   4    1.31    0.89
   8  -1   4   52.79    3.77
  -8   1  -4   55.13    3.39
  -8   1  -4   46.96    3.36
   8  -1   4   52.14    3.27
  -9   1  -4    4.56    1.57
   9  -1   4    3.98    1.84
 -10   1  -4   16.43    2.56
  10  -1   4   16.03    2.90
 -10   0   4    3.43    1.90
  10   0  -4    4.35    2.20
  -9   0   4    3.52    1.61
   9   0  -4    4.56    1.71
  -8   0   4   19.90    2.31
   8   0  -4   16.83    2.39
   7   0  -4    1.98    1.32
   7   0  -4    0.52    1.02
  -7   0   4    1.73    1.19
  -7   0   4    3.28    1.24
  -6   0   4  165.17    6.31
   6   0  -4  165.72    6.47
  -6   0   4  154.44    6.50
  -6   0   4  154.15    6.41
   6   0  -4  149.49    6.67
   6   0  -4  155.71    6.10
   5   0  -4    1.27    0.58
  -5   0   4    0.25    0.68
   5   0  -4    0.78    0.70
   5   0  -4    0.44    0.80
  -5   0   4    0.60    0.64
  -5   0   4   -1.11    0.54
  -5   0   4   -0.36    0.72
   5   0  -4   -0.22    0.73
  -4   0   4  281.27    9.95
   4   0  -4  288.94    9.59
   4   0  -4  271.04    9.62
  -4   0   4  293.79    9.58
   4   0  -4  280.62   10.08
  -4   0   4  302.48    9.59
  -4   0   4  283.74    9.72
  -3   0   4  138.13    5.33
  -3   0   4  143.82    5.14
   3   0  -4  152.69    5.41
   3   0  -4  141.12    5.46
  -3   0   4  148.78    5.14
  -3   0   4  140.12    5.24
   3   0  -4  152.27    5.22
   3   0  -4  144.54    5.26
   2   0  -4 3004.38   88.54
  -2   0   4 2972.39   91.90
  -2   0   4 2995.24   88.44
   2   0  -4 3099.76   91.86
  -2   0   4 3010.49   88.45
  -2   0   4 3035.96   88.58
  -2   0   4 2985.07   88.74
   2   0  -4 2541.73   88.32
   2   0  -4 2905.67   91.98
   2   0  -4 3157.53   88.71
   1   0  -4   31.33    1.58
   1   0  -4   34.60    1.53
  -1   0   4   33.57    1.59
   1   0  -4   31.92    1.47
  -1   0   4   32.04    1.50
  -1   0   4   31.56    1.43
  -1   0   4   34.43    1.55
   1   0  -4   31.99    1.38
  -1   0   4   31.35    1.45
  -1   0   4   31.67    1.45
   1   0  -4   34.58    1.52
   0   0   4  156.94    5.01
   0   0  -4  158.00    5.03
   0   0   4  153.52    5.23
   0   0  -4  160.34    5.23
   0   0   4  154.21    5.01
   0   0  -4  157.47    5.01
   0   0   4  149.39    5.04
   0   0  -4  161.96    4.99
   0   0   4  152.45    5.02
   0   0  -4  151.41    4.96
   0   0  -4  154.40    5.24
   0   0  -4  152.33    5.04
   0   0   4  162.50    5.28
   0   0   4  158.50    4.97
  -1   0  -4 5965.20  188.17
  -1   0  -4 6077.97  181.60
   1   0   4 5998.52  181.24
   1   0   4 5897.93  188.48
   1   0   4 6268.66  188.27
  -1   0  -4 6127.80  181.04
  -1   0  -4 5921.21  188.54
   1   0   4 5947.60  181.57
   1   0   4 6355.60  188.34
   1   0   4 5916.40  181.09
   2   0   4    7.15    0.73
  -2   0  -4    7.00    0.67
   2   0   4    6.52    0.65
  -2   0  -4    4.11    0.51
  -2   0  -4    5.76    0.64
   2   0   4    6.32    0.67
  -2   0  -4    4.97    0.64
   2   0   4    5.90    0.72
   2   0   4    6.56    0.63
  -2   0  -4    6.25    0.70
   3   0   4  376.47   12.13
  -3   0  -4  368.20   12.52
   3   0   4  381.53   12.71
  -3   0  -4  405.96   12.09
  -3   0  -4  381.52   12.14
   3   0   4  393.27   12.20
  -3   0  -4  383.81   12.68
   3   0   4  380.35   12.12
  -3   0  -4  382.54   12.17
  -4   0  -4   60.59    2.76
  -4   0  -4   63.14    3.07
  -4   0  -4   58.09    2.80
   4   0   4   61.43    2.85
  -4   0  -4   65.54    2.86
   4   0   4   58.91    3.00
   4   0   4   67.12    2.87
  -5   0  -4    0.82    0.66
  -5   0  -4    1.21    0.75
   5   0   4    2.21    0.75
   5   0   4    1.54    0.65
   5   0   4    1.50    0.89
   5   0   4   -0.52    0.75
  -5   0  -4    2.75    0.87
  -5   0  -4    1.16    0.69
   6   0   4   59.10    3.17
  -6   0  -4   57.12    3.04
  -6   0  -4   68.44    3.56
  -6   0  -4   63.14    3.19
   6   0   4   69.42    3.57
   6   0   4   63.51    3.18
  -6   0  -4   60.39    3.26
   6   0   4   54.78    3.45
   7   0   4   14.03    1.67
  -7   0  -4   11.59    1.60
   7   0   4   16.22    2.10
  -7   0  -4   15.68    1.80
  -7   0  -4   15.26    1.69
   7   0   4   10.57    1.47
  -8   0  -4   48.02    3.14
  -8   0  -4   46.36    3.28
   8   0   4   42.52    3.42
  -9   0  -4    2.58    1.50
   9   0   4    5.15    1.86
 -10   0  -4    0.25    1.40
  10   0   4    1.34    1.85
  -9   1   4    5.88    1.86
   9  -1  -4    3.43    1.91
  -8   1   4   15.54    2.13
   8  -1  -4   12.25    2.20
  -7   1   4    4.72    1.38
   7  -1  -4    2.48    1.42
  -6   1   4   79.29    4.14
   6  -1  -4   80.47    4.07
   6  -1  -4   84.04    3.95
   6  -1  -4   79.44    4.36
  -6   1   4   79.52    3.99
  -6   1   4   84.17    4.18
   5  -1  -4   96.06    4.08
  -5   1   4   91.69    4.13
   5  -1  -4   97.55    4.59
  -5   1   4   94.36    4.35
   5  -1  -4   92.92    4.22
  -5   1   4   94.28    4.24
   4  -1  -4   53.80    2.94
  -4   1   4   53.92    2.77
   4  -1  -4   55.33    2.63
  -4   1   4   56.22    2.82
   4  -1  -4   57.55    2.81
  -4   1   4   55.75    2.71
   3  -1  -4 1235.31   40.33
  -3   1   4 1312.53   38.71
   3  -1  -4 1244.35   38.75
   3  -1  -4 1350.52   38.93
  -3   1   4 1247.66   38.68
  -3   1   4 1227.83   40.17
   3  -1  -4 1284.54   38.69
  -3   1   4 1260.55   38.73
   3  -1  -4 1291.96   38.70
  -3   1   4 1315.77   38.92
  -2   1   4  359.10   12.12
  -2   1   4  373.12   11.65
  -2   1   4  359.98   11.75
   2  -1  -4  370.89   11.64
   2  -1  -4  361.41   11.71
   2  -1  -4  370.07   11.67
   2  -1  -4  386.00   11.81
  -2   1   4  389.60   12.32
  -2   1   4  367.50   11.72
  -2   1   4  363.10   11.67
   2  -1  -4  376.67   12.13
   2  -1  -4  353.07   12.20
  -1   1   4 1616.35   47.95
  -1   1   4 1651.27   49.85
   1  -1  -4 1661.53   49.77
  -1   1   4 1592.75   48.06
   1  -1  -4 1557.01   47.91
   1  -1  -4 1548.76   49.83
  -1   1   4 1568.14   47.90
   1  -1  -4 1640.59   48.06
  -1   1   4 1559.50   49.77
   1  -1  -4 1598.79   47.97
  -1   1   4 1598.10   47.91
   1  -1  -4 1611.87   47.90
   0  -1  -4   97.62    3.44
   0   1   4  103.68    3.57
   0   1   4  106.23    3.75
   0  -1  -4  102.94    3.52
   0  -1  -4  105.20    3.59
   0   1   4  100.07    3.54
   0  -1  -4  104.08    3.56
   0  -1  -4  104.72    3.69
   0   1   4  100.48    3.57
   0  -1  -4  102.25    3.73
   0   1   4  103.62    3.72
   0   1   4  104.41    3.53
   1   1   4    9.21    0.76
  -1  -1  -4    7.74    0.71
  -1  -1  -4    8.01    0.68
  -1  -1  -4    7.03    0.63
  -1  -1  -4    5.64    0.66
   1   1   4    8.15    0.69
  -1  -1  -4    6.51    0.64
   1   1   4    9.22    0.81
  -1  -1  -4    8.81    0.77
   1   1   4    8.07    0.75
   1   1   4    7.44    0.63
  -1  -1  -4    8.49    0.70
   2   1   4 5326.61  167.20
   2   1   4 5535.81  167.94
  -2  -1  -4 5480.58  161.45
  -2  -1  -4 5477.47  162.04
  -2  -1  -4 5359.37  168.75
  -2  -1  -4 5260.89  160.82
   2   1   4 5383.88  162.05
  -2  -1  -4 5347.04  161.47
   2   1   4 5203.06  161.21
   2   1   4 5471.30  162.04
  -2  -1  -4 5654.38  166.76
  -3  -1  -4  771.81   23.73
  -3  -1  -4  798.01   24.74
  -3  -1  -4  798.43   23.74
   3   1   4  800.57   24.64
   3   1   4  786.85   23.74
  -3  -1  -4  764.25   23.71
   3   1   4  762.48   24.75
   3   1   4  767.42   23.74
   3   1   4  773.28   23.70
  -3  -1  -4  722.95   24.55
   3   1   4  779.29   23.77
  -3  -1  -4  766.38   23.75
  -4  -1  -4  120.77    4.56
   4   1   4  116.84    4.46
   4   1   4  122.61    4.54
  -4  -1  -4  116.37    4.46
  -4  -1  -4  117.78    4.64
   4   1   4  125.31    4.63
  -4  -1  -4  120.59    4.49
   4   1   4  118.31    4.80
  -4  -1  -4  112.80    4.46
   4   1   4  114.87    4.50
  -5  -1  -4    0.74    0.73
  -5  -1  -4    4.16    0.89
  -5  -1  -4    3.44    0.87
   5   1   4    2.50    1.00
   5   1   4    1.24    0.71
   5   1   4    2.56    0.82
  -6  -1  -4    0.19    0.80
  -6  -1  -4    0.48    0.71
   6   1   4   -0.84    0.85
  -6  -1  -4   -0.92    0.71
   6   1   4    0.17    0.73
   6   1   4   -1.83    0.57
  -7  -1  -4    1.58    1.06
   7   1   4   -0.52    1.14
  -7  -1  -4    1.73    1.10
   7   1   4    1.18    1.07
   7   1   4    3.65    1.19
  -7  -1  -4    0.61    1.07
  -8  -1  -4   82.31    4.48
   8   1   4   86.41    4.85
   9   1   4   12.23    2.38
  -9  -1  -4   10.96    1.98
 -10  -1  -4    0.15    1.47
  10   1   4    4.16    1.87
   9  -2  -4   -1.78    1.61
  -9   2   4   -1.39    1.40
  -8   2   4   -1.16    1.19
   8  -2  -4   -0.62    1.19
  -7   2   4  159.87    6.85
  -7   2   4  161.40    7.09
   7  -2  -4  164.65    7.43
  -6   2   4    1.01    1.15
  -6   2   4    2.85    1.20
   6  -2  -4    3.38    1.11
  -6   2   4    1.78    1.03
   6  -2  -4    3.71    1.42
   6  -2  -4    3.13    1.19
   5  -2  -4   41.28    2.70
   5  -2  -4   35.78    2.71
  -5   2   4   40.28    2.57
  -5   2   4   36.16    2.52
  -5   2   4   38.17    2.49
   5  -2  -4   39.16    2.42
   4  -2  -4    9.45    1.09
  -4   2   4    6.97    1.15
  -4   2   4    7.97    1.12
  -4   2   4    8.40    1.16
  -4   2   4    8.27    1.12
   4  -2  -4    7.58    1.14
   4  -2  -4    9.74    1.36
   4  -2  -4   10.70    1.32
  -3   2   4   18.56    1.45
   3  -2  -4   17.87    1.39
  -3   2   4   19.03    1.65
   3  -2  -4   16.29    1.54
   3  -2  -4   20.30    1.48
  -3   2   4   17.96    1.44
  -3   2   4   18.65    1.46
   3  -2  -4   21.20    1.64
   2  -2  -4 1247.84   36.79
  -2   2   4 1227.72   36.65
  -2   2   4 1256.52   38.15
   2  -2  -4 1196.08   36.59
   2  -2  -4 1187.70   36.60
   2  -2  -4 1180.35   38.12
  -2   2   4 1181.11   36.59
  -2   2   4 1197.64   38.02
  -1   2   4  783.42   23.97
  -1   2   4  796.00   24.00
   1  -2  -4  797.13   23.93
   1  -2  -4  771.83   23.96
   1  -2  -4  765.40   23.95
   1  -2  -4  805.52   24.09
  -1   2   4  806.60   24.98
  -1   2   4  812.18   23.95
  -1   2   4  790.99   24.00
  -1   2   4  759.53   24.88
   1  -2  -4  766.91   24.96
   0  -2  -4   52.40    2.14
   0  -2  -4   52.07    1.77
   0   2   4   55.05    2.15
   0   2   4   52.94    2.26
   0  -2  -4   52.82    2.30
   0   2   4   51.41    2.23
   0  -2  -4   52.28    2.20
   0  -2  -4   50.88    2.11
   0  -2  -4   53.28    2.27
   0   2   4   52.43    2.16
  -1  -2  -4  877.87   27.23
  -1  -2  -4  891.76   28.28
   1   2   4  891.54   27.22
  -1  -2  -4  908.78   27.17
  -1  -2  -4  906.13   27.27
   1   2   4  857.31   28.26
   1   2   4  929.06   27.22
  -1  -2  -4  922.28   28.30
   1   2   4  907.21   28.27
  -2  -2  -4  301.72    9.96
  -2  -2  -4  289.56    9.56
   2   2   4  290.82    9.99
  -2  -2  -4  293.17    9.53
  -2  -2  -4  305.86    9.58
  -2  -2  -4  303.54    9.59
   2   2   4  290.65    9.58
   2   2   4  310.43    9.59
   2   2   4  314.82    9.98
   3   2   4   19.42    1.43
  -3  -2  -4   19.70    1.31
  -3  -2  -4   17.96    1.32
  -3  -2  -4   17.96    1.24
  -3  -2  -4   17.04    1.24
   3   2   4   16.36    1.29
   3   2   4   18.68    1.34
   3   2   4   20.31    1.30
  -4  -2  -4    6.11    0.86
   4   2   4    7.12    0.95
   4   2   4    3.96    0.72
  -4  -2  -4    6.97    0.91
   4   2   4    6.80    0.97
  -4  -2  -4    5.68    0.91
  -4  -2  -4    6.82    0.96
   4   2   4    4.88    0.96
   4   2   4    6.26    0.87
  -5  -2  -4    4.37    0.92
   5   2   4    3.02    0.99
   5   2   4    4.01    0.90
  -5  -2  -4    4.38    1.01
   5   2   4    5.59    1.06
  -5  -2  -4    4.17    0.90
   5   2   4    5.55    1.02
  -5  -2  -4    4.85    0.96
   6   2   4   45.69    2.61
   6   2   4   38.32    2.69
  -6  -2  -4   39.97    2.74
  -6  -2  -4   47.43    2.76
  -6  -2  -4   44.46    2.63
   6   2   4   45.34    2.99
  -6  -2  -4   48.46    2.84
   7   2   4   20.40    2.26
  -7  -2  -4   20.03    1.88
  -7  -2  -4   16.75    1.95
  -7  -2  -4   19.47    2.03
   7   2   4   18.13    2.00
   7   2   4   20.28    1.98
   8   2   4    1.97    1.26
  -8  -2  -4    1.15    1.13
  -8  -2  -4    3.74    1.29
   8   2   4    0.48    1.17
   9   2   4    5.82    1.88
  -9  -2  -4   10.41    1.98
 -10  -2  -4    2.15    1.65
  10   2   4    1.92    1.81
   9  -3  -4   -0.54    1.85
  -9   3   4    3.99    1.75
   8  -3  -4    9.97    2.25
  -8   3   4    9.31    1.90
  -7   3   4   43.03    3.20
   7  -3  -4   46.83    3.19
  -7   3   4   44.83    3.33
   7  -3  -4   46.45    3.62
   6  -3  -4   30.44    2.48
  -6   3   4   25.91    2.39
   6  -3  -4   36.68    3.11
  -6   3   4   27.88    2.45
   5  -3  -4   96.11    4.84
   5  -3  -4  100.26    4.42
  -5   3   4   97.36    4.42
  -5   3   4   95.34    4.46
   5  -3  -4   98.76    4.51
  -5   3   4   91.19    4.50
  -4   3   4   27.59    2.03
  -4   3   4   28.06    2.06
   4  -3  -4   29.78    2.42
   4  -3  -4   29.73    2.22
   4  -3  -4   29.35    2.03
  -4   3   4   30.12    2.07
  -4   3   4   31.74    2.18
   4  -3  -4   24.93    1.96
   3  -3  -4   10.35    1.30
   3  -3  -4   12.25    1.16
  -3   3   4   11.84    1.21
  -3   3   4   11.35    1.18
  -3   3   4   12.01    1.38
  -3   3   4   11.45    0.94
  -3   3   4   11.93    1.22
   3  -3  -4   10.62    1.09
   3  -3  -4   11.87    1.29
  -3   3   4   14.68    1.30
  -2   3   4 1091.02   33.95
  -2   3   4 1088.77   35.23
   2  -3  -4 1095.67   33.93
   2  -3  -4 1127.69   33.92
  -2   3   4 1138.55   35.36
   2  -3  -4 1105.73   35.39
   2  -3  -4 1143.37   34.14
  -2   3   4 1102.82   33.81
  -2   3   4 1150.35   33.99
   1  -3  -4  615.22   19.34
  -1   3   4  633.43   19.18
  -1   3   4  660.01   20.23
  -1   3   4  628.35   19.35
   1  -3  -4  638.35   20.24
   1  -3  -4  649.24   19.51
  -1   3   4  639.34   19.41
  -1   3   4  576.08   19.35
  -1   3   4  613.21   20.11
   0  -3  -4   32.64    1.61
   0  -3  -4   29.81    1.69
   0  -3  -4   31.63    1.30
   0   3   4   30.18    1.50
   0  -3  -4   31.15    1.53
   0   3   4   27.92    1.59
   0   3   4   29.35    1.53
   0   3   4   32.38    1.67
  -1  -3  -4  331.90   10.69
  -1  -3  -4  345.12   10.76
  -1  -3  -4  341.73   11.17
   1   3   4  355.23   11.16
   1   3   4  340.96   10.64
   1   3   4  329.69   10.70
   1   3   4  323.14   11.11
   2   3   4  178.87    5.96
  -2  -3  -4  179.18    6.29
  -2  -3  -4  176.63    6.03
  -2  -3  -4  179.13    5.96
  -2  -3  -4  179.74    6.30
  -2  -3  -4  174.01    6.01
   2   3   4  192.69    6.32
   2   3   4  174.74    6.28
  -2  -3  -4  175.64    6.02
   2   3   4  169.60    6.03
  -3  -3  -4   58.77    2.66
   3   3   4   54.70    2.79
  -3  -3  -4   59.41    2.74
  -3  -3  -4   57.42    2.59
   3   3   4   64.52    2.76
   3   3   4   64.92    2.61
   3   3   4   63.23    2.79
  -3  -3  -4   58.84    2.67
  -4  -3  -4  138.02    5.41
   4   3   4  136.25    5.27
  -4  -3  -4  139.32    5.12
   4   3   4  142.35    5.15
   4   3   4  142.11    5.14
   4   3   4  149.04    5.48
   4   3   4  136.35    5.50
   4   3   4  147.83    5.46
  -4  -3  -4  141.00    5.21
  -4  -3  -4  136.67    5.25
   5   3   4   65.55    3.11
  -5  -3  -4   60.94    3.07
  -5  -3  -4   59.66    3.16
   5   3   4   63.17    3.22
  -5  -3  -4   60.09    2.94
   5   3   4   62.49    2.97
   5   3   4   60.48    3.09
  -5  -3  -4   65.11    3.07
   5   3   4   59.85    3.26
  -6  -3  -4   20.76    1.86
   6   3   4   20.46    1.84
  -6  -3  -4   15.56    1.63
  -6  -3  -4   14.49    1.66
   6   3   4   19.12    1.68
   6   3   4   14.18    1.77
   6   3   4   17.57    1.72
  -6  -3  -4   16.67    1.57
   7   3   4   11.72    1.81
  -7  -3  -4   12.94    1.67
  -7  -3  -4   14.65    1.77
   7   3   4   14.54    1.82
  -8  -3  -4   20.23    2.14
   8   3   4   22.19    2.36
   8   3   4   15.48    2.22
  -8  -3  -4   20.11    2.30
  -9  -3  -4   -0.34    1.14
   9   3   4    0.19    1.38
 -10  -3  -4    4.25    1.78
  10   3   4    1.92    1.65
  -8   4   4    7.46    1.86
   8  -4  -4    6.18    2.15
  -8   4   4   10.57    1.74
  -7   4   4   65.66    4.08
   7  -4  -4   70.11    4.02
  -7   4   4   67.29    4.13
  -7   4   4   67.24    3.70
   7  -4  -4   73.93    4.63
  -6   4   4   81.93    4.24
   6  -4  -4   74.97    4.53
  -6   4   4   74.05    3.77
   6  -4  -4   79.05    4.08
  -6   4   4   79.13    4.24
  -5   4   4   63.27    3.53
  -5   4   4   64.83    3.14
  -5   4   4   66.68    3.60
   5  -4  -4   63.58    3.92
   5  -4  -4   64.80    3.49
   4  -4  -4   12.39    1.72
  -4   4   4   10.77    1.37
   4  -4  -4   10.22    1.59
   4  -4  -4   10.96    1.37
  -4   4   4    6.78    1.21
  -4   4   4   10.72    1.38
   4  -4  -4   12.02    1.41
  -4   4   4    9.03    1.35
  -4   4   4   10.95    1.14
  -4   4   4   11.87    1.62
  -3   4   4    4.06    0.67
   3  -4  -4    4.91    0.91
  -3   4   4    4.10    0.88
  -3   4   4    4.39    0.99
  -3   4   4    4.26    0.90
   3  -4  -4    5.47    1.09
  -3   4   4    2.40    0.77
   3  -4  -4    5.34    1.09
  -3   4   4    5.72    0.93
   3  -4  -4    4.12    0.84
   2  -4  -4   50.56    2.66
   2  -4  -4   51.49    2.56
   2  -4  -4   46.66    2.35
  -2   4   4   49.55    2.47
  -2   4   4   50.45    2.52
  -2   4   4   49.36    2.16
  -2   4   4   53.30    2.63
  -2   4   4   47.03    2.40
  -2   4   4   50.58    2.35
  -1   4   4   33.68    1.85
  -1   4   4   38.76    2.02
   1  -4  -4   36.66    1.66
  -1   4   4   36.12    1.78
   1  -4  -4   36.61    2.10
  -1   4   4   33.75    1.92
   1  -4  -4   35.88    1.86
   1  -4  -4   38.73    2.03
  -1   4   4   35.73    1.94
  -1   4   4   36.94    1.69
   0  -4  -4  378.03   12.32
   0  -4  -4  376.78   11.63
   0  -4  -4  370.48   11.75
   0   4   4  376.93   12.21
   0   4   4  356.26   12.14
   0   4   4  358.53   11.77
   0  -4  -4  372.31   11.83
   1   4   4 1036.85   33.34
  -1  -4  -4 1072.70   32.26
  -1  -4  -4 1102.89   32.32
  -1  -4  -4 1071.16   33.48
   1   4   4 1057.77   32.21
   1   4   4 1040.27   33.37
  -1  -4  -4 1046.09   32.21
  -2  -4  -4  223.36    7.34
   2   4   4  203.29    7.50
  -2  -4  -4  215.86    7.15
  -2  -4  -4  216.77    7.61
   2   4   4  212.34    7.34
   2   4   4  229.44    7.57
  -2  -4  -4  215.18    7.28
   2   4   4  225.25    7.10
  -3  -4  -4  141.63    4.95
  -3  -4  -4  141.97    5.11
   3   4   4  144.52    4.91
   3   4   4  127.35    5.20
   3   4   4  134.38    5.13
   3   4   4  145.08    5.28
  -3  -4  -4  137.70    5.09
  -3  -4  -4  146.16    5.36
   4   4   4   53.99    2.62
  -4  -4  -4   50.93    2.47
  -4  -4  -4   51.06    2.63
  -4  -4  -4   52.23    2.58
   4   4   4   51.55    2.66
   4   4   4   50.97    2.72
  -4  -4  -4   51.81    2.69
   4   4   4   57.14    2.75
   4   4   4   52.77    2.43
  -5  -4  -4    6.18    1.16
   5   4   4    6.58    0.95
  -5  -4  -4    5.06    1.01
  -5  -4  -4    5.71    1.03
   5   4   4    6.16    1.05
  -5  -4  -4    5.66    0.93
   5   4   4    3.15    0.97
   5   4   4    5.39    1.04
   5   4   4    6.34    1.17
   6   4   4   16.35    1.67
  -6  -4  -4   17.50    1.84
   6   4   4   16.40    1.89
   6   4   4   14.04    1.47
   6   4   4   17.08    1.55
   6   4   4   18.51    1.83
  -6  -4  -4   15.13    1.64
  -6  -4  -4   17.80    1.76
   6   4   4   16.65    1.76
   7   4   4   41.04    2.82
  -7  -4  -4   34.97    2.69
  -7  -4  -4   36.67    2.72
   7   4   4   36.01    2.89
   8   4   4   17.93    2.31
  -8  -4  -4   15.91    2.04
   8   4   4   18.01    2.25
  -8  -4  -4   17.15    2.13
  -9  -4  -4    1.06    1.20
   9   4   4   -0.40    1.30
  10   4   4    5.17    1.85
 -10  -4  -4    7.90    2.13
  -8   5   4    0.71    1.37
  -7   5   4    9.51    1.76
  -7   5   4    7.67    1.50
  -7   5   4    7.81    1.78
   7  -5  -4    6.43    1.59
   7  -5  -4    5.14    2.01
   6  -5  -4   20.92    2.07
  -6   5   4   19.55    2.20
  -6   5   4   21.14    1.89
  -6   5   4   19.06    2.09
   6  -5  -4   19.19    2.52
  -5   5   4   64.94    3.19
   5  -5  -4   65.10    4.05
  -5   5   4   63.01    3.50
  -5   5   4   62.91    3.61
   5  -5  -4   57.93    3.40
   4  -5  -4    0.40    0.80
  -4   5   4    0.25    0.67
  -4   5   4    0.98    0.90
  -4   5   4   -0.49    0.88
   4  -5  -4   -1.08    1.05
  -3   5   4   66.99    3.05
   3  -5  -4   72.37    3.60
  -3   5   4   71.88    3.49
   3  -5  -4   68.71    3.65
  -3   5   4   70.24    3.47
  -3   5   4   72.98    3.43
  -3   5   4   69.49    3.33
   3  -5  -4   69.16    3.27
  -2   5   4   -0.30    0.62
  -2   5   4   -0.06    0.49
  -2   5   4    0.06    0.61
  -2   5   4    0.07    0.60
   2  -5  -4    0.49    0.73
   2  -5  -4    0.31    0.52
   2  -5  -4   -0.52    0.68
  -2   5   4    0.76    0.65
   1  -5  -4  139.95    5.54
   1  -5  -4  139.55    5.19
  -1   5   4  142.30    5.33
  -1   5   4  143.84    5.12
   1  -5  -4  145.89    5.38
   1  -5  -4  148.95    5.09
  -1   5   4  149.73    5.36
  -1   5   4  131.84    5.21
   0  -5  -4   48.54    2.25
   0   5   4   44.21    2.26
   0   5   4   47.11    2.28
   0   5   4   49.20    2.40
   0  -5  -4   50.57    2.30
   0  -5  -4   52.57    2.56
   0   5   4   48.37    2.33
   0  -5  -4   49.00    2.41
  -1  -5  -4    1.24    0.54
  -1  -5  -4    1.45    0.70
   1   5   4    0.48    0.49
  -1  -5  -4    2.38    0.64
  -1  -5  -4    0.58    0.58
   1   5   4    0.28    0.47
   1   5   4    1.29    0.56
   2   5   4  102.55    4.01
   2   5   4   96.10    3.91
  -2  -5  -4  103.90    4.18
   2   5   4  100.55    3.98
  -2  -5  -4  109.06    4.01
  -2  -5  -4  100.58    3.92
  -3  -5  -4    0.30    0.61
   3   5   4    0.22    0.60
   3   5   4    0.01    0.25
  -3  -5  -4    0.26    0.58
  -3  -5  -4    0.01    0.58
  -3  -5  -4   -0.21    0.57
   3   5   4   -0.74    0.66
  -4  -5  -4  143.08    5.28
   4   5   4  139.44    5.28
   4   5   4  127.49    5.30
   4   5   4  130.37    5.26
  -4  -5  -4  133.91    5.23
  -4  -5  -4  139.22    5.46
  -5  -5  -4   11.12    1.37
   5   5   4    9.95    1.33
   5   5   4   10.17    1.29
  -5  -5  -4   10.63    1.36
   5   5   4   11.68    1.43
   5   5   4   12.72    1.41
  -5  -5  -4   12.26    1.48
   6   5   4   73.67    3.94
  -6  -5  -4   79.56    3.91
   6   5   4   74.02    3.89
  -6  -5  -4   85.59    4.14
  -7  -5  -4    5.50    1.41
  -7  -5  -4    6.53    1.51
   7   5   4    4.13    1.44
   7   5   4    6.01    1.46
   8   5   4    2.45    1.41
  -8  -5  -4    2.33    1.30
  -8  -5  -4    3.06    1.25
   8   5   4    2.26    1.33
   9   5   4    9.55    2.03
   9   5   4    6.37    1.76
  10   5   4   -0.77    1.40
  -7   6   4    3.63    1.50
   7  -6  -4    3.39    1.40
  -7   6   4    1.97    1.51
  -6   6   4    2.29    1.07
  -6   6   4    3.85    1.32
   6  -6  -4    3.84    1.26
  -6   6   4    4.39    1.43
  -5   6   4    9.05    1.61
   5  -6  -4    9.35    1.51
  -5   6   4    7.97    1.39
  -5   6   4    7.19    1.31
   4  -6  -4    6.38    1.22
  -4   6   4    7.74    1.20
  -4   6   4    6.61    1.40
   4  -6  -4    5.60    1.53
  -4   6   4    6.25    1.20
  -3   6   4  110.13    4.78
  -3   6   4  105.50    4.68
   3  -6  -4  105.02    4.85
  -3   6   4  104.54    4.40
  -3   6   4  108.20    4.57
   3  -6  -4  108.51    4.58
   3  -6  -4  110.23    5.05
  -2   6   4    0.96    0.79
   2  -6  -4    0.55    0.89
   2  -6  -4    0.90    0.65
  -2   6   4    1.45    0.81
  -2   6   4    0.63    0.71
  -2   6   4   -0.98    0.57
  -2   6   4    1.35    0.69
   2  -6  -4    0.83    0.83
   1  -6  -4   -0.01    0.51
   1  -6  -4    0.42    0.72
  -1   6   4    1.29    0.65
  -1   6   4    1.96    0.69
   1  -6  -4    1.35    0.82
  -1   6   4    0.36    0.61
  -1   6   4    1.48    0.75
   1  -6  -4    0.28    0.64
   0  -6  -4   42.23    2.20
   0   6   4   38.16    1.94
   0  -6  -4   34.45    2.24
   0   6   4   39.14    2.17
   0  -6  -4   38.34    2.18
   0   6   4   35.39    2.09
   0  -6  -4   35.92    2.00
   0   6   4   38.96    1.97
   1   6   4  155.52    5.53
   1   6   4  154.25    5.37
  -1  -6  -4  153.68    5.52
  -1  -6  -4  143.42    5.38
   1   6   4  142.67    5.31
  -1  -6  -4  144.89    5.70
  -2  -6  -4   66.97    2.97
  -2  -6  -4   68.71    3.07
   2   6   4   67.84    2.87
  -2  -6  -4   67.73    3.17
   2   6   4   66.70    3.06
   2   6   4   66.80    2.85
  -3  -6  -4   55.21    2.84
  -3  -6  -4   49.58    2.63
  -3  -6  -4   51.40    2.64
   3   6   4   53.27    2.49
  -3  -6  -4   51.51    2.58
   3   6   4   49.57    2.50
   3   6   4   49.84    2.65
  -3  -6  -4   51.57    2.72
   4   6   4   17.07    1.48
  -4  -6  -4   15.80    1.50
  -4  -6  -4   17.91    1.61
  -4  -6  -4   19.06    1.60
   4   6   4   16.85    1.47
   4   6   4   15.37    1.55
   5   6   4    8.29    1.30
  -5  -6  -4   10.16    1.37
   5   6   4   10.54    1.43
  -5  -6  -4    8.89    1.32
   5   6   4    8.53    1.27
  -5  -6  -4    6.20    1.20
  -6  -6  -4    1.17    1.00
  -6  -6  -4    1.18    0.99
   6   6   4    1.18    1.10
   6   6   4    1.92    1.13
   7   6   4   51.93    3.27
   7   6   4   53.20    3.51
  -7  -6  -4   50.33    3.26
   8   6   4    1.61    1.43
  -8  -6  -4    0.94    1.24
   8   6   4    0.27    1.13
   9   6   4    7.60    2.02
  -9  -6  -4    6.19    1.75
   9   6   4    3.52    1.58
  -6   7   4   -0.78    1.25
   6  -7  -4   -0.01    0.99
  -6   7   4    0.89    1.11
   5  -7  -4    9.76    1.57
  -5   7   4    6.45    1.34
  -5   7   4    5.84    1.36
  -5   7   4    6.58    1.54
   4  -7  -4    7.49    1.35
  -4   7   4    8.08    1.33
  -4   7   4    5.30    1.39
  -4   7   4    7.79    1.27
  -3   7   4   19.26    1.89
  -3   7   4   23.65    1.92
  -3   7   4   19.59    1.73
   3  -7  -4   19.56    1.79
  -2   7   4   37.46    2.50
   2  -7  -4   35.12    2.29
  -2   7   4   37.69    2.31
  -2   7   4   37.31    2.45
  -2   7   4   36.45    2.11
   2  -7  -4   36.64    2.67
  -1   7   4   10.06    1.26
  -1   7   4    8.14    0.96
   1  -7  -4    9.24    1.17
  -1   7   4    9.25    1.00
   1  -7  -4    9.48    1.38
  -1   7   4    9.13    1.27
   0   7   4   18.31    1.24
   0   7   4   20.40    1.69
   0   7   4   19.01    1.61
   0  -7  -4   19.14    1.63
   0   7   4   19.34    1.27
   0  -7  -4   21.76    1.83
   0  -7  -4   18.01    1.53
  -1  -7  -4  286.86    9.74
  -1  -7  -4  290.56   10.16
   1   7   4  275.27    9.35
   1   7   4  293.28    9.39
   1   7   4  272.96    9.69
  -1  -7  -4  296.94    9.69
   2   7   4  269.58    8.87
  -2  -7  -4  259.30    9.18
  -2  -7  -4  269.42    9.16
   2   7   4  258.80    9.21
  -2  -7  -4  275.25    9.59
   2   7   4  272.59    8.87
  -3  -7  -4   16.63    1.63
  -3  -7  -4   16.06    1.55
   3   7   4   13.67    1.53
  -3  -7  -4   15.82    1.58
   3   7   4   14.41    1.27
   3   7   4   14.39    1.24
  -3  -7  -4   17.27    1.69
   4   7   4   98.36    3.76
   4   7   4   87.94    4.14
  -4  -7  -4   86.47    4.01
  -4  -7  -4   91.55    4.05
   4   7   4   86.40    3.71
   5   7   4   11.72    1.39
  -5  -7  -4   16.98    1.69
   5   7   4   17.17    1.80
   6   7   4   13.76    1.83
   6   7   4   12.00    1.52
  -6  -7  -4   12.57    1.69
  -7  -7  -4    5.57    1.46
   7   7   4    7.18    1.66
   7   7   4    3.62    1.23
   8   7   4    5.48    1.80
  -8  -7  -4    4.17    1.53
   8   7   4    4.16    1.34
  -9  -7  -4   10.01    2.12
   9   7   4    9.28    1.90
   9   7   4    8.20    2.09
   5  -8  -4    5.62    1.45
  -5   8   4    1.75    1.14
  -5   8   4    1.96    1.41
   4  -8  -4    0.39    0.90
  -4   8   4    0.71    1.18
  -4   8   4    0.51    0.90
  -3   8   4   -0.10    0.86
  -3   8   4    0.63    1.03
  -3   8   4    0.11    0.72
   3  -8  -4   -0.07    0.75
   2  -8  -4   10.23    1.37
  -2   8   4    8.09    1.40
  -2   8   4    9.81    0.99
   1  -8  -4   21.85    1.82
  -1   8   4   23.15    1.12
  -1   8   4   23.67    2.00
  -1   8   4   21.19    1.94
   0   8   4   51.38    2.89
   0   8   4   51.95    2.92
   0  -8  -4   52.68    2.97
   0  -8  -4   46.95    2.67
  -1  -8  -4    0.03    0.87
  -1  -8  -4    1.73    0.84
   1   8   4    0.12    0.84
   2   8   4   33.82    2.29
  -2  -8  -4   34.20    2.38
  -2  -8  -4   33.13    2.21
   3   8   4    6.53    1.26
  -3  -8  -4    3.24    1.00
  -3  -8  -4    4.54    1.15
   4   8   4    0.26    0.48
   4   8   4   -0.48    0.79
  -4  -8  -4    0.40    0.76
   5   8   4    3.33    1.18
   5   8   4    2.10    0.71
  -5  -8  -4    0.40    0.88
   6   8   4    7.04    1.58
  -6  -8  -4    6.61    1.40
   6   8   4    5.77    1.06
  -7  -8  -4    0.30    1.11
   7   8   4    0.54    1.26
   7   8   4   -0.77    0.88
   8   8   4    1.63    1.11
  -8  -8  -4    3.04    1.44
   8   8   4    1.26    1.52
   4  -9  -4    2.04    1.14
  -4   9   4    4.20    1.59
  -4   9   4    2.41    0.70
  -3   9   4    2.47    1.28
   3  -9  -4    3.57    1.25
  -2   9   4    7.31    1.45
   2  -9  -4    6.03    1.29
   1  -9  -4   10.80    1.44
  -1   9   4   14.02    1.71
   0  -9  -4   32.77    2.29
   0   9   4   34.96    2.53
   1   9   4    0.50    0.91
  -1  -9  -4    0.98    0.82
  -2  -9  -4   16.32    1.67
   2   9   4   20.21    1.89
  -3  -9  -4   28.06    2.17
   3   9   4   31.32    2.42
   4   9   4    1.91    1.13
  -4  -9  -4    1.81    0.96
   5   9   4    1.38    1.13
  -5  -9  -4    0.27    0.89
   6   9   4    1.98    1.35
  -6  -9  -4    0.69    1.07
   7   9   4    1.97    1.49
   7   9   4    2.43    0.77
  -7  -9  -4    2.40    1.36
   2 -10  -4    2.82    1.18
  -2  10   4    4.22    1.47
   1 -10  -4    5.29    1.26
  -1  10   4    5.72    1.44
   0  10   4   18.09    1.99
   0 -10  -4   15.89    1.71
   1  10   4    2.88    1.24
  -1 -10  -4    3.11    1.04
   2  10   4    0.36    1.05
  -2 -10  -4    0.12    0.83
  -3 -10  -4    0.98    0.96
   3  10   4   -0.32    0.97
   4  10   4    8.99    1.64
  -4 -10  -4    6.45    1.39
   5  10   4    9.05    1.75
  -5 -10  -4   11.50    1.69
  -6 -10  -4    9.80    1.76
   6  10   4   10.00    1.95
  -4 -10   5   11.32    1.23
  -4 -10   5    8.53    1.25
   4  10  -5   10.52    1.31
  -3 -10   5    5.67    0.93
  -3 -10   5    6.06    0.94
   3  10  -5    9.08    1.09
  -2 -10   5    5.00    0.73
  -2 -10   5    3.92    0.75
   2  10  -5    5.60    0.80
   1  10  -5   -0.24    0.54
  -1 -10   5    0.08    0.48
  -1 -10   5   -0.02    0.49
   0  10  -5   14.76    1.18
   0 -10   5   14.10    1.13
   0  10  -5   14.35    1.16
   0 -10   5   13.28    1.09
   1 -10   5   47.68    2.38
   1 -10   5   50.21    2.56
  -1  10  -5   53.76    2.49
  -1  10  -5   52.98    2.60
  -6  -9   5    0.09    1.00
   6   9  -5    0.66    1.10
   5   9  -5   11.71    1.45
  -5  -9   5    9.21    1.41
   5   9  -5   10.78    1.51
   4   9  -5   25.70    1.91
  -4  -9   5   25.18    1.88
  -4  -9   5   26.66    1.77
   4   9  -5   24.15    1.84
  -3  -9   5   35.98    1.90
  -3  -9   5   37.39    2.01
   3   9  -5   38.73    2.06
   2   9  -5    1.64    0.61
  -2  -9   5    2.01    0.54
  -2  -9   5    1.13    0.56
   0   9  -5    2.68    0.66
   0  -9   5    3.35    0.55
   0   9  -5    3.61    0.62
   0  -9   5    3.94    0.56
  -1   9  -5    0.24    0.59
   1  -9   5    0.11    0.49
  -1   9  -5    0.21    0.68
   1  -9   5    0.01    0.60
   2  -9   5   -0.72    0.57
  -2   9  -5    0.82    0.89
  -2   9  -5    0.19    0.67
   2  -9   5   -0.23    0.76
  -2   9  -5   -1.04    1.04
  -3   9  -5   -0.04    0.87
  -3   9  -5   -1.09    1.12
  -3   9  -5   -0.81    0.89
   3  -9   5   -0.24    0.66
  -4   9  -5    5.29    1.37
  -4   9  -5    7.52    2.02
   4  -9   5    8.82    1.33
  -7  -8   5    0.15    1.09
   7   8  -5    0.65    1.22
   6   8  -5   -0.06    1.12
  -6  -8   5    2.61    1.09
   5   8  -5   -1.45    0.83
   5   8  -5    0.92    1.02
  -5  -8   5    1.78    0.92
  -5  -8   5    1.37    0.87
  -4  -8   5    8.68    1.14
   4   8  -5   10.28    1.20
  -4  -8   5    7.49    1.02
   4   8  -5    8.06    1.10
  -3  -8   5   21.92    1.35
   3   8  -5   20.74    1.53
  -3  -8   5   22.05    1.47
   3   8  -5   22.64    1.49
   2   8  -5    0.30    0.49
   2   8  -5    0.27    0.45
   0   8  -5   22.23    1.22
   0   8  -5   22.86    1.15
  -1   8  -5    3.05    0.64
   1  -8   5    2.38    0.55
   1  -8   5    3.11    0.53
  -1   8  -5    2.46    1.32
  -1   8  -5    3.40    0.72
   2  -8   5    0.83    0.54
  -2   8  -5   -0.05    0.73
  -2   8  -5    0.93    1.15
   2  -8   5    0.67    0.66
  -2   8  -5   -0.03    0.55
  -3   8  -5    1.91    0.86
  -3   8  -5    2.02    1.22
   3  -8   5    0.90    0.66
  -3   8  -5    2.64    0.98
   3  -8   5    2.04    0.89
  -4   8  -5    0.51    1.26
  -4   8  -5    1.81    1.03
   4  -8   5    1.18    0.88
   5  -8   5   14.59    1.68
  -5   8  -5   13.26    2.22
  -5   8  -5   18.73    1.97
  -8  -7   5    3.95    1.50
   8   7  -5    2.40    1.57
  -7  -7   5   -1.41    0.87
   7   7  -5    0.71    1.23
   6   7  -5    5.56    1.38
  -6  -7   5    5.06    1.25
   5   7  -5    0.36    0.85
   5   7  -5   -0.36    0.65
  -5  -7   5    0.41    0.74
  -5  -7   5    0.05    0.75
  -4  -7   5   25.04    1.72
   4   7  -5   23.09    1.65
   4   7  -5   20.81    1.70
  -4  -7   5   24.12    1.60
   3   7  -5   71.06    2.91
  -3  -7   5   70.44    2.71
  -3  -7   5   68.26    2.80
   3   7  -5   69.23    2.82
   2   7  -5   34.67    1.60
   2   7  -5   34.74    1.55
  -1   7  -5   19.84    1.29
  -1   7  -5   20.69    1.17
  -1   7  -5   19.64    2.09
   1  -7   5   20.03    0.96
  -2   7  -5    0.39    0.56
  -2   7  -5    0.75    1.02
   2  -7   5    0.27    0.47
  -2   7  -5   -0.59    0.62
   2  -7   5    0.33    0.54
   3  -7   5   -0.21    0.53
  -3   7  -5    1.04    0.82
  -3   7  -5   -0.74    0.66
  -3   7  -5    1.00    1.03
   3  -7   5   -0.35    0.69
   4  -7   5    7.66    1.13
  -4   7  -5    6.72    1.59
  -4   7  -5   10.11    1.36
   4  -7   5    8.74    1.32
  -4   7  -5    6.08    1.28
  -5   7  -5    6.50    1.73
   5  -7   5    6.17    1.21
  -5   7  -5    4.67    1.30
   6  -7   5    4.50    1.24
  -6   7  -5    4.87    1.51
  -6   7  -5    3.02    1.48
  -8  -6   5   11.03    1.90
   8   6  -5   10.44    1.95
   8   6  -5   10.99    1.49
   7   6  -5   -0.83    0.72
  -7  -6   5   -0.97    0.90
   7   6  -5    1.02    1.23
  -6  -6   5   24.74    2.13
   6   6  -5   24.08    2.09
  -5  -6   5    3.41    0.95
   5   6  -5    3.57    1.05
  -5  -6   5    4.95    1.00
   5   6  -5    6.31    1.07
  -4  -6   5   37.71    2.00
  -4  -6   5   36.86    2.12
   4   6  -5   36.59    2.15
   4   6  -5   42.63    2.20
   3   6  -5   11.90    1.05
  -3  -6   5   12.02    0.95
   3   6  -5   12.09    1.00
  -3  -6   5   11.45    0.98
   2   6  -5   14.00    0.92
   2   6  -5   13.71    0.95
   0   6  -5    6.03    1.31
  -1   6  -5    0.72    0.38
  -1   6  -5    1.72    0.99
  -1   6  -5    1.07    0.48
   2  -6   5   86.57    3.26
  -2   6  -5   90.32    3.44
  -2   6  -5   87.66    3.37
   2  -6   5   88.64    3.22
  -2   6  -5   94.20    4.44
   3  -6   5   10.17    1.14
   3  -6   5   10.91    1.03
  -3   6  -5   11.31    1.24
  -3   6  -5    9.20    1.56
  -3   6  -5    9.66    1.11
   4  -6   5    1.22    0.75
  -4   6  -5    1.57    0.91
  -4   6  -5    1.68    1.05
   4  -6   5    1.24    0.93
  -4   6  -5    1.84    0.94
  -5   6  -5  155.32    6.82
   5  -6   5  149.76    5.99
  -5   6  -5  152.56    6.16
   6  -6   5   53.80    3.15
  -6   6  -5   53.01    3.39
  -6   6  -5   54.30    3.73
  -6   6  -5   54.06    2.53
  -7   6  -5    2.95    1.57
  -7   6  -5    1.88    1.29
  -7   6  -5    3.56    0.98
   7  -6   5    2.81    1.26
   9   5  -5    0.29    1.14
   9   5  -5    4.77    1.87
  -9  -5   5    0.19    1.28
   8   5  -5   15.46    1.84
   8   5  -5   12.42    2.08
  -8  -5   5   12.08    1.99
  -7  -5   5   52.25    3.34
   7   5  -5   49.57    3.36
   7   5  -5   52.99    2.95
  -6  -5   5    7.17    1.34
   6   5  -5    5.84    1.34
   6   5  -5    7.87    1.09
   5   5  -5  119.96    4.38
  -5  -5   5  128.40    4.89
  -5  -5   5  118.75    5.00
   5   5  -5  115.45    4.97
   5   5  -5  130.27    4.39
   5   5  -5  127.18    4.97
   4   5  -5   22.68    1.71
  -4  -5   5   30.17    1.82
   4   5  -5   28.26    1.74
  -4  -5   5   24.49    1.74
  -4  -5   5   25.69    1.63
  -3  -5   5   26.84    1.40
   3   5  -5   27.67    1.51
  -3  -5   5   27.19    1.59
   3   5  -5   27.28    1.59
  -3  -5   5   24.27    1.46
   2   5  -5  121.88    4.05
  -2  -5   5  128.02    4.22
   2   5  -5  113.19    4.05
   0   5  -5   51.21    2.87
   1  -5   5   63.17    2.39
  -1   5  -5   60.97    2.24
  -1   5  -5   64.30    3.25
  -1   5  -5   59.36    2.18
  -2   5  -5   29.39    1.52
   2  -5   5   31.91    1.73
  -2   5  -5   29.41    1.58
   2  -5   5   27.43    1.33
  -2   5  -5   28.73    2.12
   2  -5   5   27.31    1.38
   3  -5   5    2.96    0.94
  -3   5  -5    2.67    0.79
   3  -5   5    1.14    0.71
  -3   5  -5    2.43    0.97
  -3   5  -5    1.43    0.71
   3  -5   5    2.19    0.64
  -4   5  -5   71.16    3.32
   4  -5   5   66.43    3.04
  -4   5  -5   65.40    2.44
   4  -5   5   65.64    3.20
  -4   5  -5   68.38    3.69
  -4   5  -5   64.59    3.11
  -5   5  -5   65.08    3.37
   5  -5   5   54.78    2.95
  -5   5  -5   55.44    2.59
  -5   5  -5   54.40    3.49
  -5   5  -5   57.19    3.11
   5  -5   5   52.97    3.24
  -6   5  -5   46.30    3.27
  -6   5  -5   43.41    2.88
  -6   5  -5   46.62    2.57
   6  -5   5   42.63    2.80
  -7   5  -5    5.36    1.60
  -7   5  -5    6.15    1.49
   7  -5   5    7.17    1.50
  -7   5  -5    6.44    1.26
  -8   5  -5    1.09    1.07
  -8   5  -5    1.10    1.25
   8  -5   5   -2.26    0.95
  -8   5  -5   -0.68    1.13
   9   4  -5    9.70    2.14
   9   4  -5    5.27    1.72
  -9  -4   5    7.51    1.81
   8   4  -5   28.56    2.75
   8   4  -5   26.53    2.49
  -8  -4   5   29.74    2.75
  -7  -4   5    0.74    1.04
   7   4  -5    1.64    1.27
   7   4  -5    0.62    1.07
  -6  -4   5    1.09    1.01
   6   4  -5    0.37    1.10
   6   4  -5    1.06    1.06
  -6  -4   5    0.21    1.03
  -5  -4   5   52.38    2.88
   5   4  -5   54.50    2.82
   5   4  -5   53.75    2.92
  -5  -4   5   55.53    2.98
  -5  -4   5   57.59    2.78
   5   4  -5   58.47    2.74
   5   4  -5   56.44    2.64
  -4  -4   5  207.35    7.26
   4   4  -5  209.00    7.04
  -4  -4   5  196.79    7.05
   4   4  -5  209.79    6.97
  -4  -4   5  218.90    7.50
   4   4  -5  200.82    7.22
   4   4  -5  214.97    7.22
  -3  -4   5   56.57    2.36
   3   4  -5   57.45    2.52
  -3  -4   5   58.18    2.49
  -3  -4   5   62.02    2.59
   3   4  -5   57.86    2.48
   2   4  -5   10.25    0.79
  -2  -4   5   11.24    0.86
  -2  -4   5    9.92    0.70
  -2  -4   5   10.23    0.65
   2   4  -5    9.99    0.81
  -1  -4   5  565.79   17.40
   1   4  -5  541.95   16.90
   0   4  -5  250.89    8.75
  -1   4  -5  148.24    5.92
  -1   4  -5  152.03    5.01
  -1   4  -5  157.30    5.05
   1  -4   5  170.78    5.29
  -2   4  -5  189.23    6.16
  -2   4  -5  180.20    6.09
   2  -4   5  179.83    5.98
  -2   4  -5  187.46    6.91
   2  -4   5  184.74    5.96
   2  -4   5  194.48    6.46
   3  -4   5    1.09    0.55
   3  -4   5   -0.11    0.42
  -3   4  -5    0.48    0.30
  -3   4  -5    1.17    0.73
  -3   4  -5    0.16    0.28
  -3   4  -5    0.25    0.55
   3  -4   5    0.49    0.69
  -3   4  -5    0.58    0.58
   4  -4   5   14.99    1.28
  -4   4  -5   15.80    1.39
   4  -4   5   18.13    1.71
  -4   4  -5   15.21    1.20
  -4   4  -5   13.96    1.23
  -4   4  -5   16.04    1.46
  -4   4  -5   19.46    1.83
   4  -4   5   15.31    1.40
  -5   4  -5    1.51    0.91
   5  -4   5    0.78    0.97
   5  -4   5    0.91    1.05
   5  -4   5    2.13    0.85
  -5   4  -5    0.26    0.71
  -5   4  -5    1.04    0.89
  -5   4  -5    0.45    0.66
  -5   4  -5    1.39    0.96
   6  -4   5    7.83    1.67
  -6   4  -5    9.68    1.52
   6  -4   5    9.73    1.45
  -6   4  -5    7.08    1.17
  -6   4  -5    9.49    1.66
  -7   4  -5    0.63    0.91
  -7   4  -5    0.29    1.13
  -7   4  -5    3.70    1.43
   7  -4   5    2.68    1.18
   8  -4   5    1.14    1.16
  -8   4  -5    1.99    1.40
  -8   4  -5    1.37    1.31
  -8   4  -5    1.85    1.07
  -9   4  -5    5.04    1.89
  -9   4  -5    6.06    1.60
  -9   4  -5    7.11    2.09
   9   3  -5    5.30    1.77
   9   3  -5    5.20    1.90
   8   3  -5   -0.16    1.18
  -8  -3   5   -1.14    1.04
  -8  -3   5    1.13    1.22
   8   3  -5   -0.28    1.34
   7   3  -5   22.77    2.21
   7   3  -5   20.64    2.25
  -7  -3   5   23.16    2.23
  -7  -3   5   19.71    2.10
   6   3  -5   52.58    3.15
  -6  -3   5   55.34    3.19
  -6  -3   5   60.99    3.30
   6   3  -5   54.33    3.25
  -5  -3   5   12.85    1.40
   5   3  -5   14.69    1.27
  -5  -3   5   13.16    1.43
   5   3  -5   10.90    1.33
   5   3  -5   14.02    1.39
  -5  -3   5   13.94    1.34
   5   3  -5   13.71    1.44
   4   3  -5   30.37    1.65
  -4  -3   5   27.85    1.81
  -4  -3   5   28.12    1.66
   4   3  -5   32.44    1.81
  -4  -3   5   27.30    1.83
   4   3  -5   27.96    1.82
   4   3  -5   28.88    1.74
  -3  -3   5  227.57    7.46
   3   3  -5  234.26    7.57
  -3  -3   5  228.97    7.82
   3   3  -5  225.78    7.61
   3   3  -5  236.91    7.57
  -3  -3   5  227.06    7.61
   3   3  -5  220.34    7.59
   2   3  -5  183.52    6.11
  -2  -3   5  194.07    6.32
  -2  -3   5  190.13    5.98
   2   3  -5  189.50    6.09
  -2  -3   5  180.23    6.03
   1   3  -5  708.06   21.54
  -1  -3   5  733.01   22.33
  -1  -3   5  739.02   22.33
   1   3  -5  677.16   21.56
   0  -3   5  174.78    5.43
   0   3  -5  162.77    5.28
   0   3  -5  161.26    6.00
   0   3  -5  167.71    5.27
   0  -3   5  170.53    6.03
  -1   3  -5  314.56   10.79
  -1   3  -5  324.62   10.08
   1  -3   5  333.57   10.79
   1  -3   5  335.89   10.48
  -2   3  -5  153.43    5.11
  -2   3  -5  153.86    5.77
  -2   3  -5  162.48    5.26
   2  -3   5  156.35    5.09
   2  -3   5  159.47    5.49
   2  -3   5  151.39    5.11
  -2   3  -5  157.12    5.21
   3  -3   5  133.81    4.80
  -3   3  -5  134.26    4.76
  -3   3  -5  136.28    4.70
  -3   3  -5  129.79    5.22
  -3   3  -5  130.60    4.78
   3  -3   5  137.02    4.73
  -3   3  -5  135.50    4.87
   3  -3   5  135.79    5.11
  -4   3  -5   23.88    1.58
   4  -3   5   27.26    1.80
   4  -3   5   27.06    1.68
  -4   3  -5   24.50    1.90
  -4   3  -5   20.06    1.49
  -4   3  -5   29.04    1.90
  -4   3  -5   28.86    1.74
   4  -3   5   24.95    1.95
   5  -3   5   54.39    3.17
  -5   3  -5   55.60    3.08
   5  -3   5   52.30    2.90
  -5   3  -5   53.31    2.80
  -5   3  -5   55.61    2.86
  -5   3  -5   51.39    2.90
  -5   3  -5   46.54    2.60
   5  -3   5   52.01    2.73
   6  -3   5   13.50    1.85
  -6   3  -5   11.45    1.67
  -6   3  -5   12.43    1.55
  -6   3  -5   10.16    1.36
   6  -3   5   12.40    1.49
   7  -3   5   48.77    3.51
  -7   3  -5   38.02    2.70
   7  -3   5   42.48    2.79
  -7   3  -5   45.40    3.01
  -7   3  -5   40.65    3.10
  -8   3  -5    4.38    1.35
   8  -3   5    6.54    1.51
  -8   3  -5    7.27    1.70
   8  -3   5    6.13    1.87
  -8   3  -5    5.22    1.67
  -9   3  -5    4.82    1.71
  -9   3  -5    7.72    1.75
  10   2  -5    3.16    1.84
  -9  -2   5   36.98    3.36
   9   2  -5   33.81    3.29
  -8  -2   5   31.77    2.82
   8   2  -5   32.51    2.95
  -8  -2   5   28.18    2.71
   8   2  -5   27.94    2.79
   7   2  -5   15.64    2.02
  -7  -2   5   14.68    1.95
   7   2  -5   15.98    2.05
  -7  -2   5   13.71    1.83
   6   2  -5   30.94    2.39
  -6  -2   5   28.42    2.22
  -6  -2   5   28.45    2.30
   6   2  -5   29.40    2.38
   5   2  -5   -0.02    0.73
   5   2  -5    0.30    0.61
  -5  -2   5    1.89    0.81
  -5  -2   5    1.22    0.83
   5   2  -5    1.08    0.75
  -5  -2   5    0.87    0.69
  -5  -2   5    0.84    0.65
   5   2  -5    0.35    0.55
   4   2  -5   29.43    1.87
  -4  -2   5   28.90    1.86
  -4  -2   5   31.30    1.78
   4   2  -5   27.31    1.76
   4   2  -5   31.06    1.78
  -4  -2   5   29.33    1.88
  -4  -2   5   28.97    1.76
   4   2  -5   26.48    1.82
   3   2  -5   69.99    2.99
  -3  -2   5   71.96    2.99
  -3  -2   5   73.70    2.86
   3   2  -5   71.61    2.98
  -3  -2   5   71.51    3.02
   3   2  -5   72.85    2.92
   2   2  -5   63.95    2.48
  -2  -2   5   63.97    2.57
  -2  -2   5   64.02    2.41
   2   2  -5   66.86    2.52
  -2  -2   5   61.69    2.48
   2   2  -5   64.38    2.42
   2   2  -5   64.19    2.54
  -1  -2   5  116.14    3.84
   1   2  -5  111.59    3.64
   1   2  -5  111.93    3.69
  -1  -2   5  107.88    3.57
  -1  -2   5  114.20    3.64
   1   2  -5  106.87    3.65
   1   2  -5  110.45    3.71
  -1  -2   5  107.26    4.08
   1   2  -5  109.97    3.66
   0   2  -5 1013.16   29.87
   0  -2   5 1020.74   30.96
   0   2  -5  974.40   30.37
   0  -2   5 1002.48   30.33
   0   2  -5  953.39   29.85
  -1   2  -5  151.27    5.08
   1  -2   5  149.30    4.87
   1  -2   5  154.87    4.88
   1  -2   5  159.46    5.20
  -1   2  -5  153.54    4.99
  -1   2  -5  153.65    5.44
   1  -2   5  157.86    5.43
  -2   2  -5   15.40    1.00
   2  -2   5   16.07    0.97
  -2   2  -5   14.67    1.00
   2  -2   5   15.63    0.93
   2  -2   5   14.39    1.11
  -2   2  -5   16.79    0.96
  -2   2  -5   15.85    1.21
  -2   2  -5   14.14    0.89
  -3   2  -5    0.00    0.18
  -3   2  -5   -0.47    0.42
  -3   2  -5    0.23    0.44
   3  -2   5    0.64    0.57
  -3   2  -5    0.08    0.50
   3  -2   5    1.08    0.46
   3  -2   5    0.84    0.50
  -3   2  -5    0.33    0.39
   4  -2   5   34.57    2.21
  -4   2  -5   34.31    1.98
  -4   2  -5   32.15    1.94
   4  -2   5   30.31    1.80
  -4   2  -5   31.83    1.92
   4  -2   5   31.98    2.00
   4  -2   5   29.96    1.83
  -4   2  -5   33.18    1.90
  -4   2  -5   33.93    2.13
   5  -2   5    0.79    0.73
   5  -2   5    0.16    0.77
  -5   2  -5   -0.26    0.59
   5  -2   5    0.73    0.68
   5  -2   5   -0.20    0.81
  -5   2  -5    0.55    0.68
  -5   2  -5    0.35    0.66
  -5   2  -5    1.09    0.75
  -6   2  -5   22.45    1.94
   6  -2   5   25.51    2.27
  -6   2  -5   24.96    2.05
   6  -2   5   22.08    1.87
   7  -2   5   14.03    1.99
  -7   2  -5   15.42    1.79
  -7   2  -5   16.25    1.83
   7  -2   5   15.23    1.75
  -8   2  -5   -0.57    0.94
   8  -2   5   -0.16    1.27
   8  -2   5    0.66    0.96
  -8   2  -5   -0.43    1.12
   9  -2   5    7.34    2.20
  -9   2  -5    7.17    1.82
 -10   2  -5    9.18    2.12
  10  -2   5    4.80    2.11
 -10  -1   5    2.34    1.80
  10   1  -5   -0.53    1.71
   9   1  -5   14.77    2.49
  -9  -1   5   19.15    2.60
  -8  -1   5   41.28    3.21
   8   1  -5   43.40    3.51
   8   1  -5   45.27    3.41
   7   1  -5   22.88    2.22
  -7  -1   5   18.74    2.16
   7   1  -5   26.71    2.52
  -7  -1   5   24.60    2.30
  -6  -1   5   50.53    3.08
   6   1  -5   62.77    2.98
   6   1  -5   54.02    3.15
  -6  -1   5   51.62    3.17
   6   1  -5   45.25    3.12
   5   1  -5   67.73    2.99
  -5  -1   5   70.39    3.20
   5   1  -5   62.77    3.27
  -5  -1   5   65.87    3.34
   5   1  -5   68.22    3.22
  -5  -1   5   65.55    3.34
  -5  -1   5   65.04    3.08
   5   1  -5   63.73    3.42
   5   1  -5   56.97    3.15
  -4  -1   5  178.01    6.61
   4   1  -5  186.90    6.70
   4   1  -5  189.47    6.66
   4   1  -5  183.60    6.31
  -4  -1   5  179.72    6.75
  -4  -1   5  194.30    6.51
   4   1  -5  166.08    6.73
  -4  -1   5  182.86    6.42
  -3  -1   5   81.20    3.38
   3   1  -5   83.01    3.08
   3   1  -5   80.83    3.31
  -3  -1   5   82.72    3.18
   3   1  -5   79.11    3.41
   3   1  -5   82.91    3.28
   3   1  -5   77.97    3.23
  -3  -1   5   84.74    3.21
  -3  -1   5   75.42    3.27
   2   1  -5   70.37    2.74
  -2  -1   5   71.97    2.68
   2   1  -5   70.86    2.77
  -2  -1   5   68.69    2.77
   2   1  -5   73.47    2.58
   2   1  -5   64.00    2.72
  -2  -1   5   72.91    2.86
   2   1  -5   69.41    2.85
  -2  -1   5   69.79    2.67
  -1  -1   5  310.69    9.83
  -1  -1   5  311.20    9.62
   1   1  -5  305.54    9.49
  -1  -1   5  314.19   10.06
  -1  -1   5  307.86    9.70
  -1  -1   5  305.69    9.59
   1   1  -5  312.89    9.68
   1   1  -5  301.26   10.01
   1   1  -5  309.37    9.71
   0  -1   5 1224.41   36.33
   0   1  -5 1183.64   36.35
   0   1  -5 1165.76   37.30
   0  -1   5 1184.43   36.00
   0   1  -5 1170.22   37.37
   0  -1   5 1219.79   37.38
   0   1  -5 1234.97   36.00
   0  -1   5 1186.00   35.92
   0  -1   5 1194.33   36.07
   0   1  -5 1199.82   36.34
   0  -1   5 1237.65   37.36
   0   1  -5 1205.92   36.02
   1  -1   5   37.95    1.56
   1  -1   5   37.44    1.57
   1  -1   5   39.73    1.71
  -1   1  -5   38.42    1.61
  -1   1  -5   39.51    1.79
   1  -1   5   40.98    1.59
  -1   1  -5   41.39    1.44
  -1   1  -5   42.77    1.66
   2  -1   5  199.72    6.52
  -2   1  -5  189.69    6.76
  -2   1  -5  200.71    6.59
  -2   1  -5  196.95    6.72
   2  -1   5  222.33    6.60
  -2   1  -5  198.59    6.76
   2  -1   5  204.17    6.90
  -2   1  -5  193.36    6.54
   2  -1   5  202.51    6.51
  -2   1  -5  203.07    6.40
   3  -1   5   27.41    1.52
   3  -1   5   29.49    1.58
  -3   1  -5   28.44    1.65
  -3   1  -5   28.67    1.60
  -3   1  -5   28.62    1.43
   3  -1   5   27.46    1.75
  -3   1  -5   25.20    1.48
   3  -1   5   25.88    1.50
  -3   1  -5   28.06    1.58
  -4   1  -5 1035.47   32.16
   4  -1   5 1045.92   32.10
   4  -1   5 1094.78   32.32
   4  -1   5 1030.00   32.15
  -4   1  -5  996.88   33.24
  -4   1  -5 1098.34   32.09
   4  -1   5 1042.62   33.57
  -4   1  -5 1077.20   33.46
   5  -1   5  145.80    5.59
  -5   1  -5  138.26    5.71
   5  -1   5  150.74    5.63
  -5   1  -5  151.37    5.52
  -5   1  -5  148.12    5.65
   5  -1   5  157.43    5.84
  -5   1  -5  151.27    5.99
   5  -1   5  145.03    6.07
  -5   1  -5  147.77    5.76
  -6   1  -5   15.82    1.53
   6  -1   5   14.89    1.59
  -6   1  -5   17.05    1.69
  -6   1  -5   15.36    1.63
   6  -1   5   11.82    1.69
   6  -1   5   15.16    1.77
  -6   1  -5   13.11    1.54
   6  -1   5   13.65    1.52
   7  -1   5   14.58    1.70
  -7   1  -5   14.55    1.72
   7  -1   5   14.22    1.98
  -7   1  -5   13.30    1.71
   8  -1   5   19.36    2.08
  -8   1  -5   22.41    2.31
  -8   1  -5   23.23    2.36
   8  -1   5   22.99    2.73
  -9   1  -5    2.44    1.46
   9  -1   5    0.74    1.62
  10  -1   5    6.03    2.26
 -10   1  -5    5.75    1.96
   9   0  -5    0.82    1.67
  -9   0   5   -0.91    1.42
   8   0  -5   10.67    2.11
  -8   0   5    9.04    1.89
   7   0  -5    3.32    1.23
  -7   0   5    0.50    1.08
  -7   0   5    1.09    1.09
   7   0  -5    1.16    1.26
  -6   0   5  118.55    5.18
  -6   0   5  129.36    5.50
  -6   0   5  126.21    5.56
   6   0  -5  121.71    5.44
   6   0  -5  117.37    5.66
  -5   0   5    1.24    0.83
  -5   0   5    1.12    0.92
   5   0  -5    0.45    0.72
   5   0  -5    2.20    0.98
  -5   0   5   -1.23    0.56
   5   0  -5    0.88    0.99
   5   0  -5    0.03    0.33
  -5   0   5    1.36    0.78
  -4   0   5    4.11    0.85
  -4   0   5    3.88    0.88
  -4   0   5    3.54    0.81
  -4   0   5    2.44    0.80
   4   0  -5    3.19    0.97
   4   0  -5    2.67    0.78
   4   0  -5    3.86    0.84
  -3   0   5   84.29    3.28
  -3   0   5   75.57    3.31
   3   0  -5   83.07    3.31
  -3   0   5   79.66    3.27
  -3   0   5   80.34    3.40
   3   0  -5   81.62    3.41
   3   0  -5   72.13    3.45
   3   0  -5   81.93    3.38
   2   0  -5  892.38   27.11
  -2   0   5  870.64   26.27
   2   0  -5  840.01   26.02
   2   0  -5  818.45   27.17
  -2   0   5  857.53   27.14
  -2   0   5  866.97   26.10
  -2   0   5  860.73   26.09
   2   0  -5  855.68   26.19
  -1   0   5  362.49   11.25
   1   0  -5  367.42   11.67
   1   0  -5  348.32   11.27
  -1   0   5  366.76   11.78
  -1   0   5  360.62   11.24
  -1   0   5  361.09   11.23
  -1   0   5  360.88   11.15
  -1   0   5  361.13   11.34
   1   0  -5  350.01   11.72
   1   0  -5  372.31   11.29
  -1   0   5  353.60   11.69
   1   0  -5  360.64   11.18
   0   0  -5 1701.76   49.91
   0   0  -5 1630.69   50.25
   0   0  -5 1671.29   49.91
   0   0   5 1671.19   49.83
   0   0  -5 1659.26   51.75
   0   0  -5 1643.04   51.84
   0   0   5 1627.99   51.80
   0   0  -5 1662.80   49.90
   0   0   5 1649.81   50.01
   0   0   5 1689.98   49.94
   0   0   5 1726.68   51.83
   0   0  -5 1696.79   49.93
   0   0   5 1689.52   50.20
   0   0   5 1639.74   49.84
  -1   0  -5 9426.64  296.70
  -1   0  -5 9845.92  297.01
   1   0   5 9585.53  286.29
  -1   0  -5 9499.68  285.79
  -1   0  -5 9411.23  287.55
  -1   0  -5 9999.95  286.53
   1   0   5 9332.84  284.94
   1   0   5 9150.09  296.73
   1   0   5 9878.29  296.77
   1   0   5 9451.79  285.72
   2   0   5    1.34    0.44
   2   0   5    1.63    0.48
   2   0   5    1.76    0.54
  -2   0  -5    1.12    0.46
  -2   0  -5    1.38    0.40
  -2   0  -5    1.51    0.47
   2   0   5    1.04    0.42
  -2   0  -5    2.16    0.49
  -2   0  -5    1.70    0.50
   3   0   5  135.72    4.68
  -3   0  -5  128.93    4.65
  -3   0  -5  130.25    4.76
  -3   0  -5  134.65    4.88
  -3   0  -5  127.82    4.63
   3   0   5  130.18    4.59
   3   0   5  128.40    4.60
  -3   0  -5  109.64    4.46
   3   0   5  132.69    4.93
  -4   0  -5   11.05    1.10
   4   0   5   12.73    1.15
   4   0   5   10.00    1.03
   5   0   5   62.95    3.11
  -5   0  -5   64.42    3.18
   5   0   5   63.51    3.43
   5   0   5   66.77    3.31
  -5   0  -5   67.73    3.21
   5   0   5   66.01    3.09
  -5   0  -5   64.76    3.13
   6   0   5   52.87    3.29
   6   0   5   44.57    3.04
  -6   0  -5   52.10    2.91
  -6   0  -5   46.39    2.78
   6   0   5   53.09    2.86
   6   0   5   51.68    2.94
  -6   0  -5   53.18    3.16
   7   0   5   30.43    2.69
  -7   0  -5   29.34    2.34
  -7   0  -5   34.05    2.59
   7   0   5   32.64    2.36
  -8   0  -5    7.03    1.51
  -8   0  -5   10.83    1.80
   8   0   5    8.85    1.53
   8   0   5    7.08    1.82
  -9   0  -5    5.04    1.68
   9   0   5    6.90    2.08
  10   0   5    0.74    1.73
 -10   0  -5   -0.72    1.48
  -9   1   5   -0.10    1.41
   9  -1  -5    1.78    1.66
   8  -1  -5    1.48    1.40
  -8   1   5   -0.04    1.09
   7  -1  -5    0.21    1.27
  -7   1   5    0.23    1.03
   6  -1  -5  104.87    4.62
   6  -1  -5  107.16    5.30
  -6   1   5  105.87    4.79
   6  -1  -5  100.60    4.83
  -6   1   5  108.76    5.02
  -6   1   5  101.80    4.85
  -5   1   5   12.53    1.55
   5  -1  -5   14.48    1.61
   5  -1  -5   14.63    1.76
  -5   1   5   13.52    1.55
   5  -1  -5   17.36    1.50
  -5   1   5   17.49    1.62
   4  -1  -5   46.55    2.32
   4  -1  -5   38.59    2.51
  -4   1   5   42.06    2.45
   4  -1  -5   43.03    2.44
  -4   1   5   41.42    2.49
  -4   1   5   45.91    2.44
  -4   1   5   44.35    2.39
   3  -1  -5  242.71    8.25
  -3   1   5  250.58    8.31
  -3   1   5  234.06    8.65
  -3   1   5  249.25    8.36
  -3   1   5  247.75    8.45
   3  -1  -5  240.24    8.41
   3  -1  -5  255.43    8.39
   3  -1  -5  267.70    8.58
   3  -1  -5  238.95    8.77
  -2   1   5  290.42    9.38
   2  -1  -5  285.94    9.33
   2  -1  -5  302.57    9.48
   2  -1  -5  282.11    9.26
   2  -1  -5  291.16    9.70
  -2   1   5  291.89    9.37
  -2   1   5  279.55    9.68
   2  -1  -5  276.75    9.78
  -2   1   5  280.40    9.43
   2  -1  -5  282.24    9.36
  -2   1   5  293.69    9.30
   1  -1  -5  246.96    7.81
  -1   1   5  239.40    7.88
  -1   1   5  233.24    7.78
   1  -1  -5  249.14    7.88
  -1   1   5  248.81    7.79
   1  -1  -5  234.70    7.81
   1  -1  -5  245.74    8.10
  -1   1   5  238.54    7.81
  -1   1   5  251.34    8.22
   1  -1  -5  234.75    7.74
   1  -1  -5  232.88    8.17
  -1   1   5  228.80    8.08
   0   1   5    8.20    0.71
   0  -1  -5    8.82    0.78
   0  -1  -5    6.42    0.76
   0  -1  -5    8.02    0.70
   0  -1  -5    7.16    0.71
   0   1   5    6.36    0.70
   0   1   5    6.75    0.67
   0   1   5    7.56    0.67
   0   1   5    8.46    0.80
   0  -1  -5    8.55    0.40
   0  -1  -5    7.02    0.64
   0   1   5    6.47    0.68
  -1  -1  -5  422.93   13.37
  -1  -1  -5  419.33   13.90
  -1  -1  -5  435.25   13.39
   1   1   5  412.97   13.41
   1   1   5  456.22   13.44
  -1  -1  -5  434.85   13.41
   1   1   5  445.44   13.96
   1   1   5  411.54   13.37
  -1  -1  -5  453.08   13.97
   1   1   5  421.39   13.94
  -1  -1  -5  438.60   13.41
  -2  -1  -5 1085.91   32.79
  -2  -1  -5 1032.60   33.97
   2   1   5 1053.04   34.08
  -2  -1  -5 1121.45   34.09
   2   1   5 1117.16   34.03
   2   1   5 1115.01   32.82
   2   1   5 1050.14   32.73
   2   1   5 1049.94   32.78
  -2  -1  -5 1112.25   32.78
  -2  -1  -5 1086.46   32.76
   2   1   5 1114.57   34.04
  -2  -1  -5 1067.53   32.73
   3   1   5  504.29   15.61
  -3  -1  -5  517.86   15.57
   3   1   5  487.17   15.56
   3   1   5  485.38   16.27
  -3  -1  -5  504.44   16.25
  -3  -1  -5  494.51   15.57
  -3  -1  -5  491.38   15.55
   3   1   5  492.72   15.56
  -3  -1  -5  498.46   15.55
  -3  -1  -5  492.31   16.14
   4   1   5   11.69    1.28
  -4  -1  -5   12.91    1.17
  -4  -1  -5   11.63    1.12
   4   1   5   13.16    1.22
  -4  -1  -5   13.70    1.25
  -4  -1  -5   16.13    1.30
  -4  -1  -5   11.92    1.20
   4   1   5   14.01    1.29
   4   1   5   12.51    1.17
   5   1   5    2.53    0.88
   5   1   5    0.18    0.87
  -5  -1  -5    1.41    0.81
   5   1   5    1.88    1.04
   5   1   5    1.32    0.79
  -5  -1  -5    0.36    0.74
  -5  -1  -5    0.80    0.72
  -6  -1  -5   97.45    4.38
   6   1   5  107.39    4.40
  -6  -1  -5  102.31    4.43
   6   1   5  100.29    4.85
  -6  -1  -5   97.40    4.52
   6   1   5   97.77    4.42
   7   1   5  169.57    6.69
  -7  -1  -5  164.34    6.70
  -7  -1  -5  165.34    6.74
   7   1   5  169.50    6.83
   7   1   5  175.94    7.48
  -7  -1  -5  170.49    7.02
  -8  -1  -5   11.67    1.88
   8   1   5   12.73    2.11
   9   1   5   -1.72    1.32
  -9  -1  -5    0.37    1.16
 -10  -1  -5   10.09    2.18
  10   1   5    6.33    2.18
   9  -2  -5    3.03    1.90
  -9   2   5    8.06    2.16
  -8   2   5   14.75    2.25
   8  -2  -5   14.26    2.52
  -7   2   5    3.16    1.44
   7  -2  -5    0.38    1.37
  -6   2   5   23.01    2.19
   6  -2  -5   21.36    2.36
  -6   2   5   21.00    2.06
   6  -2  -5   20.21    1.92
   5  -2  -5  112.06    5.36
   5  -2  -5  115.12    5.08
   5  -2  -5  121.06    4.97
  -5   2   5  122.48    5.09
  -5   2   5  110.86    5.19
  -5   2   5  125.40    5.17
   4  -2  -5  141.61    5.59
  -4   2   5  137.87    5.51
   4  -2  -5  151.75    5.88
   4  -2  -5  144.16    5.46
  -4   2   5  136.91    5.58
  -4   2   5  157.27    5.81
  -4   2   5  139.80    5.74
   4  -2  -5  140.58    5.92
   3  -2  -5  178.13    6.37
   3  -2  -5  175.92    6.11
   3  -2  -5  164.68    6.52
  -3   2   5  172.99    6.24
  -3   2   5  168.69    6.37
  -3   2   5  164.15    6.20
  -3   2   5  169.48    6.16
   3  -2  -5  170.78    6.18
   2  -2  -5  172.09    6.01
   2  -2  -5  184.49    6.26
  -2   2   5  169.15    6.08
  -2   2   5  171.63    6.13
   2  -2  -5  171.43    6.42
   2  -2  -5  168.67    6.07
  -2   2   5  175.11    6.14
  -2   2   5  183.91    6.53
  -2   2   5  168.55    6.30
   1  -2  -5  428.94   13.32
   1  -2  -5  410.00   13.78
  -1   2   5  437.69   13.19
  -1   2   5  415.33   13.21
  -1   2   5  428.12   13.25
   1  -2  -5  421.27   13.22
   1  -2  -5  415.25   13.18
  -1   2   5  393.79   13.66
  -1   2   5  408.52   13.08
  -1   2   5  429.10   13.82
   1  -2  -5  428.40   13.20
   0  -2  -5 1220.73   36.31
   0  -2  -5 1156.01   37.78
   0  -2  -5 1216.63   36.44
   0   2   5 1198.17   36.35
   0   2   5 1265.82   36.38
   0   2   5 1167.55   37.77
   0  -2  -5 1189.05   36.37
   0   2   5 1183.29   36.35
   0   2   5 1251.32   37.82
   1   2   5  305.61    9.90
   1   2   5  319.11    9.87
  -1  -2  -5  295.18   10.26
   1   2   5  316.15   10.31
  -1  -2  -5  297.27    9.84
  -1  -2  -5  326.88    9.92
  -1  -2  -5  313.06    9.92
   1   2   5  293.07   10.27
  -1  -2  -5  325.37   10.33
  -2  -2  -5   94.31    3.48
  -2  -2  -5   95.30    3.67
  -2  -2  -5   95.04    3.48
   2   2   5   91.52    3.68
  -2  -2  -5   95.98    3.51
   2   2   5   92.32    3.53
   2   2   5   95.01    3.51
   2   2   5   74.31    3.34
   2   2   5   96.70    3.68
  -2  -2  -5   97.68    3.53
   3   2   5  214.15    7.04
  -3  -2  -5  201.42    6.97
   3   2   5  199.70    7.00
   3   2   5  216.47    7.30
  -3  -2  -5  210.32    6.99
  -3  -2  -5  200.18    6.92
   3   2   5  208.98    7.29
   3   2   5  207.57    6.96
  -3  -2  -5  194.15    7.20
   3   2   5  199.69    7.34
  -4  -2  -5   20.12    1.60
  -4  -2  -5   23.97    1.59
   4   2   5   20.72    1.75
   4   2   5   21.27    1.60
  -4  -2  -5   19.22    1.57
   4   2   5   20.33    1.49
   4   2   5   21.67    1.55
  -4  -2  -5   21.12    1.50
   5   2   5    9.13    1.18
  -5  -2  -5   10.26    1.27
  -5  -2  -5   11.69    1.29
   5   2   5   10.27    1.30
   5   2   5   10.68    1.47
   5   2   5    9.79    1.28
  -5  -2  -5    9.54    1.26
  -5  -2  -5   11.73    1.28
   6   2   5   91.79    4.52
  -6  -2  -5   86.94    4.00
  -6  -2  -5   86.66    4.07
   6   2   5   85.51    3.96
  -6  -2  -5   88.18    4.18
   6   2   5   84.03    4.08
  -7  -2  -5  137.48    6.02
  -7  -2  -5  147.70    6.02
   7   2   5  140.85    6.12
   7   2   5  152.48    6.04
   7   2   5  144.81    6.65
  -7  -2  -5  145.68    6.30
  -8  -2  -5   51.01    3.42
   8   2   5   55.09    3.76
   9   2   5   24.52    2.93
  -9  -2  -5   20.83    2.49
  10   2   5   -0.95    1.53
 -10  -2  -5    1.20    1.50
  -9   3   5    0.41    1.44
   9  -3  -5    4.38    2.21
   8  -3  -5   10.10    2.31
  -8   3   5    6.19    1.78
   7  -3  -5   14.52    2.26
  -7   3   5   13.13    1.97
  -6   3   5   16.10    1.92
  -6   3   5   15.59    1.99
   6  -3  -5   15.17    2.16
   6  -3  -5   18.79    1.94
  -5   3   5   31.86    2.36
   5  -3  -5   31.77    2.41
  -5   3   5   28.45    2.36
  -5   3   5   31.61    2.51
   5  -3  -5   29.85    2.37
   5  -3  -5   29.21    2.66
  -4   3   5    0.31    0.78
  -4   3   5    0.45    0.85
  -4   3   5    1.44    0.91
   4  -3  -5    2.07    1.11
   4  -3  -5    0.94    0.82
   4  -3  -5    1.33    1.11
   4  -3  -5   -0.30    0.65
  -4   3   5    2.04    0.96
   3  -3  -5   13.51    1.52
  -3   3   5   18.84    1.75
  -3   3   5   17.51    1.51
   3  -3  -5   16.32    1.41
   3  -3  -5   17.49    1.61
   3  -3  -5   16.01    1.35
  -3   3   5   15.88    1.43
  -3   3   5   16.92    1.48
  -3   3   5   16.37    1.14
  -3   3   5   18.80    1.60
   2  -3  -5  111.25    4.50
  -2   3   5  121.93    4.63
   2  -3  -5  125.11    4.74
   2  -3  -5  121.04    4.52
  -2   3   5  113.88    4.69
   2  -3  -5  118.65    4.85
  -2   3   5  120.53    4.59
  -2   3   5  124.35    4.85
  -2   3   5  120.42    4.55
  -2   3   5  115.80    4.02
  -1   3   5   15.86    1.33
  -1   3   5   11.17    1.05
   1  -3  -5   13.57    1.16
  -1   3   5   14.53    1.17
  -1   3   5   13.81    0.78
   1  -3  -5   15.66    1.31
   1  -3  -5   12.94    1.24
  -1   3   5   13.39    1.21
   0  -3  -5   29.18    1.68
   0   3   5   28.03    1.56
   0  -3  -5   28.88    1.71
   0   3   5   30.48    1.71
   0  -3  -5   27.91    1.52
   0   3   5   27.90    1.67
   0  -3  -5   28.60    1.17
   0   3   5   26.77    1.60
   1   3   5    3.48    0.63
  -1  -3  -5    3.29    0.67
  -1  -3  -5    5.29    0.70
  -1  -3  -5    3.57    0.74
   1   3   5    2.57    0.67
   1   3   5    2.88    0.59
   1   3   5    2.47    0.63
  -2  -3  -5  271.04    8.80
  -2  -3  -5  264.78    9.15
   2   3   5  262.32    8.81
  -2  -3  -5  272.57    8.80
   2   3   5  280.21    9.18
  -2  -3  -5  263.59    8.69
  -2  -3  -5  271.38    8.82
   2   3   5  252.66    9.11
  -2  -3  -5  272.10    9.17
   2   3   5  268.62    8.74
  -3  -3  -5  931.73   30.32
  -3  -3  -5  982.80   29.29
  -3  -3  -5  949.30   29.13
   3   3   5  998.29   30.37
   3   3   5  938.97   30.42
   3   3   5  969.25   29.21
   3   3   5  917.42   29.23
  -3  -3  -5  953.64   29.28
  -4  -3  -5   72.08    3.35
  -4  -3  -5   69.28    3.19
   4   3   5   77.82    3.47
   4   3   5   74.73    3.17
  -4  -3  -5   69.25    3.10
   4   3   5   68.89    3.24
   4   3   5   76.25    3.42
   4   3   5   69.48    3.37
   4   3   5   73.96    3.16
   4   3   5   72.03    3.24
  -4  -3  -5   73.21    3.25
   5   3   5  132.52    5.13
   5   3   5  126.03    5.13
  -5  -3  -5  125.30    4.95
  -5  -3  -5  120.95    5.04
   5   3   5  131.43    5.00
  -5  -3  -5  123.54    5.25
   5   3   5  121.07    5.33
  -5  -3  -5  132.03    5.08
   6   3   5    0.89    0.94
  -6  -3  -5    3.66    1.15
   6   3   5    0.12    0.97
  -6  -3  -5    0.52    0.83
   6   3   5    0.38    0.89
  -6  -3  -5    2.13    0.95
  -6  -3  -5    0.95    0.97
   6   3   5   -0.53    0.80
  -7  -3  -5   24.17    2.21
   7   3   5   19.03    2.22
   7   3   5   19.73    2.11
  -7  -3  -5   18.91    2.05
  -8  -3  -5    4.07    1.42
  -8  -3  -5    4.42    1.35
   8   3   5    4.52    1.43
   8   3   5    2.72    1.45
   9   3   5    6.54    1.88
  -9  -3  -5    4.46    1.58
 -10  -3  -5   -0.82    1.35
  10   3   5    0.84    1.58
  -8   4   5   17.25    2.48
   8  -4  -5   22.02    3.12
  -8   4   5   21.53    2.22
  -7   4   5   47.75    3.52
   7  -4  -5   50.19    4.03
  -7   4   5   50.73    3.11
   6  -4  -5    2.38    1.20
  -6   4   5    1.01    1.09
  -6   4   5    0.98    1.09
   6  -4  -5    2.14    1.46
  -6   4   5    2.50    1.03
   5  -4  -5    9.64    1.53
  -5   4   5   11.61    1.31
  -5   4   5    9.94    1.69
   5  -4  -5   12.42    2.00
  -5   4   5   10.90    1.70
  -4   4   5  323.00   12.05
  -4   4   5  336.23   11.76
  -4   4   5  345.78   11.24
   4  -4  -5  347.12   11.68
   4  -4  -5  337.93   11.67
  -4   4   5  342.16   11.62
   4  -4  -5  349.28   12.50
   4  -4  -5  356.85   12.08
  -4   4   5  353.03   11.93
  -3   4   5    0.32    0.75
   3  -4  -5   -0.07    0.82
   3  -4  -5    0.10    0.57
   3  -4  -5   -0.89    0.53
  -3   4   5   -0.38    0.38
  -3   4   5    0.10    0.43
   3  -4  -5   -0.45    0.78
  -3   4   5   -0.77    0.72
  -3   4   5    0.68    0.70
  -3   4   5   -0.20    0.62
  -2   4   5    9.84    1.18
  -2   4   5   16.65    1.07
   2  -4  -5   13.01    1.38
   2  -4  -5   17.17    1.55
  -2   4   5   20.33    1.57
  -2   4   5   15.89    1.33
  -2   4   5   17.03    1.44
  -2   4   5   15.03    1.36
   2  -4  -5   14.18    1.25
  -1   4   5    6.37    0.97
  -1   4   5    6.99    0.92
  -1   4   5    5.07    0.60
   1  -4  -5    6.80    0.62
  -1   4   5    7.38    0.93
   1  -4  -5    5.55    0.90
  -1   4   5    7.24    0.89
   1  -4  -5    5.28    0.78
  -1   4   5    6.96    0.94
   1  -4  -5    6.75    1.02
   0   4   5  421.82   13.46
   0   4   5  437.04   13.96
   0   4   5  416.63   13.89
   0  -4  -5  423.95   14.02
   0   4   5  412.42   13.41
   0  -4  -5  421.87   13.47
   0  -4  -5  409.00   13.36
   0   4   5  425.42   13.27
   0  -4  -5  424.05   13.09
  -1  -4  -5   80.95    3.24
   1   4   5   73.79    3.01
   1   4   5   71.69    3.21
   1   4   5   74.59    3.17
  -1  -4  -5   73.82    3.29
  -1  -4  -5   76.78    3.14
  -1  -4  -5   84.57    2.96
   2   4   5   47.96    2.34
  -2  -4  -5   44.88    2.22
   2   4   5   48.31    2.38
   2   4   5   43.67    2.24
  -2  -4  -5   47.56    2.17
  -2  -4  -5   43.66    2.25
   2   4   5   45.71    2.11
  -2  -4  -5   45.43    2.39
   3   4   5  151.85    5.61
   3   4   5  147.60    5.63
  -3  -4  -5  148.77    5.65
   3   4   5  139.59    5.41
  -3  -4  -5  142.28    5.37
  -3  -4  -5  145.17    5.40
  -3  -4  -5  152.71    5.28
   3   4   5  149.96    5.26
   4   4   5   15.95    1.45
   4   4   5   15.44    1.53
  -4  -4  -5   21.27    1.44
   4   4   5   19.68    1.66
  -4  -4  -5   18.17    1.58
  -4  -4  -5   13.75    1.37
   4   4   5   15.27    1.32
  -4  -4  -5   16.94    1.47
  -5  -4  -5   16.95    1.50
  -5  -4  -5   18.85    1.66
   5   4   5   23.53    1.97
   5   4   5   17.82    1.72
  -5  -4  -5   19.18    1.70
   5   4   5   19.81    1.61
   5   4   5   18.01    1.74
  -5  -4  -5   19.10    1.75
   5   4   5   22.13    1.86
   6   4   5   75.29    3.56
  -6  -4  -5   71.56    3.69
   6   4   5   75.31    3.88
   6   4   5   70.02    3.91
   6   4   5   77.81    3.61
  -6  -4  -5   75.26    3.87
  -7  -4  -5    3.79    1.28
  -7  -4  -5    3.62    1.24
   7   4   5    3.91    1.33
   7   4   5    3.82    1.38
   8   4   5    2.59    1.54
  -8  -4  -5    3.65    1.34
   8   4   5    3.86    1.38
  -8  -4  -5    5.16    1.47
  -9  -4  -5   -2.03    1.02
   9   4   5    1.16    1.37
  10   4   5   -0.14    1.55
 -10  -4  -5    2.01    1.72
  -8   5   5   14.37    2.29
  -7   5   5   18.84    2.33
   7  -5  -5   25.72    3.03
  -6   5   5   12.35    1.93
  -6   5   5    9.08    1.66
   6  -5  -5    7.51    1.56
   6  -5  -5   12.37    2.19
  -6   5   5    9.60    1.39
  -5   5   5    2.67    1.27
  -5   5   5    1.34    0.86
   5  -5  -5    1.04    1.24
   5  -5  -5    1.80    0.96
  -5   5   5    2.05    1.11
  -4   5   5   54.62    3.20
   4  -5  -5   59.04    3.25
   4  -5  -5   65.26    3.72
  -4   5   5   59.04    2.84
  -4   5   5   57.99    3.37
   3  -5  -5    7.94    1.48
  -3   5   5    6.85    1.19
   3  -5  -5    5.87    1.07
  -3   5   5    8.35    0.97
  -3   5   5    7.63    1.24
  -3   5   5    6.47    1.25
   3  -5  -5    6.64    1.32
  -3   5   5    6.78    1.17
  -2   5   5   49.44    2.73
   2  -5  -5   46.53    2.74
  -2   5   5   47.50    2.61
  -2   5   5   47.47    2.63
  -2   5   5   52.50    2.31
   2  -5  -5   52.26    2.95
  -2   5   5   52.22    2.75
   2  -5  -5   49.56    2.57
  -1   5   5   51.82    2.57
   1  -5  -5   46.97    2.69
   1  -5  -5   42.74    2.33
  -1   5   5   55.21    2.66
   1  -5  -5   49.91    2.63
   1  -5  -5   51.06    2.19
  -1   5   5   45.94    2.43
  -1   5   5   47.05    2.47
   0   5   5  143.34    5.27
   0  -5  -5  150.62    5.00
   0  -5  -5  140.90    5.30
   0   5   5  144.47    5.34
   0  -5  -5  145.26    5.55
   0   5   5  145.87    5.33
   0   5   5  124.95    5.25
   0  -5  -5  134.12    5.13
  -1  -5  -5   15.58    1.37
  -1  -5  -5   20.68    1.62
  -1  -5  -5   19.32    1.33
   1   5   5   18.88    1.46
   1   5   5   15.46    1.33
  -1  -5  -5   17.53    1.37
  -2  -5  -5    0.52    0.57
   2   5   5   -0.51    0.50
  -2  -5  -5    0.99    0.69
   2   5   5   -1.17    0.55
  -2  -5  -5   -0.69    0.56
   2   5   5   -0.09    0.55
   3   5   5  298.94    9.69
  -3  -5  -5  277.33    9.75
  -3  -5  -5  279.41    9.42
  -3  -5  -5  280.09    9.38
  -3  -5  -5  272.07    9.35
   3   5   5  267.67    9.42
   3   5   5  269.18    9.66
   4   5   5    9.93    1.23
  -4  -5  -5    9.65    1.22
  -4  -5  -5   10.99    1.34
   4   5   5   12.08    1.36
  -4  -5  -5   10.82    1.30
   4   5   5   13.84    1.40
   5   5   5   23.45    2.04
  -5  -5  -5   21.60    1.83
  -5  -5  -5   17.34    1.75
   5   5   5   21.78    1.86
   5   5   5   17.46    1.75
  -5  -5  -5   18.95    1.73
   5   5   5   23.15    1.98
  -6  -5  -5   13.87    1.71
   6   5   5   16.29    1.90
   6   5   5   15.03    1.82
  -6  -5  -5   16.56    1.90
   7   5   5    1.02    1.21
   7   5   5    1.30    1.20
  -7  -5  -5    1.17    1.07
  -7  -5  -5    3.50    1.27
   8   5   5    1.89    1.30
  -8  -5  -5    0.25    1.13
  -8  -5  -5   -0.30    1.24
   8   5   5    1.89    1.41
   9   5   5    9.96    2.14
  -9  -5  -5    5.00    1.70
   9   5   5   10.27    2.03
  10   5   5    0.65    1.67
  -7   6   5   31.84    2.87
  -6   6   5   11.31    1.70
   6  -6  -5    7.19    1.56
  -6   6   5   11.78    1.94
  -5   6   5    4.16    1.15
   5  -6  -5    5.46    1.33
  -5   6   5    4.68    1.45
  -5   6   5    4.73    1.23
  -4   6   5    8.11    1.32
  -4   6   5    7.86    1.45
  -4   6   5    7.22    1.13
   4  -6  -5    9.74    1.76
   4  -6  -5    5.42    1.21
   3  -6  -5  135.82    5.61
  -3   6   5  135.65    5.68
  -3   6   5  143.33    5.40
  -3   6   5  141.96    5.84
   3  -6  -5  143.32    6.19
  -2   6   5  121.17    5.02
   2  -6  -5  120.47    5.21
  -2   6   5  133.07    5.25
   2  -6  -5  121.62    5.42
   2  -6  -5  120.82    4.95
  -2   6   5  122.39    4.72
  -2   6   5  125.31    5.13
  -1   6   5   12.60    1.39
  -1   6   5   11.33    1.19
  -1   6   5   12.20    1.34
   1  -6  -5   12.47    1.18
  -1   6   5   13.87    1.30
   1  -6  -5   12.83    1.52
   1  -6  -5   11.34    1.21
   1  -6  -5   11.37    1.37
   0   6   5    1.77    0.73
   0  -6  -5    1.33    0.83
   0   6   5    2.70    0.80
   0  -6  -5    2.89    0.91
   0   6   5    0.95    0.67
   0   6   5    2.27    0.75
   0  -6  -5    3.02    0.76
   0  -6  -5    1.43    0.70
  -1  -6  -5    2.08    0.78
   1   6   5    2.91    0.86
   1   6   5    2.00    0.76
  -1  -6  -5    3.74    0.89
  -1  -6  -5    3.00    0.81
  -1  -6  -5    3.52    0.97
   1   6   5    2.93    0.77
   2   6   5    2.86    0.76
  -2  -6  -5    2.21    0.74
   2   6   5    1.61    0.77
  -2  -6  -5    2.38    0.82
  -2  -6  -5    3.23    0.92
   2   6   5    2.09    0.80
  -3  -6  -5    9.36    1.22
  -3  -6  -5    6.56    1.06
   3   6   5    8.21    1.09
   3   6   5    8.95    1.09
  -3  -6  -5   10.63    1.27
  -3  -6  -5    8.30    1.14
   3   6   5    9.78    1.19
  -3  -6  -5    8.79    1.26
  -4  -6  -5   -0.15    0.71
  -4  -6  -5    0.94    0.74
   4   6   5   -0.35    0.29
   4   6   5   -0.06    0.74
   4   6   5    1.23    0.82
  -4  -6  -5    0.84    0.84
  -5  -6  -5   24.54    2.06
  -5  -6  -5   22.48    1.94
   5   6   5   24.26    2.02
   5   6   5   24.60    2.02
   6   6   5   21.13    2.14
  -6  -6  -5   22.44    2.15
   6   6   5   19.99    1.99
  -6  -6  -5   19.39    1.95
  -7  -6  -5   29.23    2.62
   7   6   5   24.39    2.46
   7   6   5   27.12    2.47
  -7  -6  -5   27.24    2.46
   8   6   5   -0.34    1.11
   8   6   5    0.00    1.21
  -8  -6  -5    0.54    1.16
   9   6   5   25.81    2.96
   9   6   5   28.33    2.93
   6  -7  -5    0.88    1.13
  -6   7   5    1.06    1.52
  -6   7   5    1.96    1.30
  -5   7   5    0.85    1.21
   5  -7  -5    1.98    1.11
  -5   7   5    2.11    1.07
  -4   7   5    2.95    1.06
  -4   7   5    2.96    1.09
   4  -7  -5    2.14    1.04
  -4   7   5    3.50    1.27
  -3   7   5   41.91    2.50
  -3   7   5   41.36    2.80
  -3   7   5   38.83    2.49
   3  -7  -5   37.67    2.57
   2  -7  -5    5.65    1.09
  -2   7   5    3.73    1.08
  -2   7   5    4.92    1.04
  -2   7   5    6.76    1.10
   1  -7  -5   12.36    1.58
  -1   7   5   14.39    1.32
  -1   7   5   10.88    1.40
  -1   7   5   12.12    1.25
   1  -7  -5   12.46    1.36
   1  -7  -5   13.88    1.69
  -1   7   5   12.10    1.50
   0   7   5    0.50    0.66
   0   7   5    0.15    0.72
   0   7   5    0.30    0.63
   0  -7  -5    1.35    0.99
   0   7   5    2.87    0.90
   0  -7  -5    0.53    0.83
   0  -7  -5    1.82    0.77
   1   7   5    3.37    0.74
   1   7   5    4.88    0.88
  -1  -7  -5    5.04    1.05
  -1  -7  -5    4.59    1.14
  -1  -7  -5    4.81    0.97
   1   7   5    4.46    1.04
  -2  -7  -5  153.75    5.98
   2   7   5  161.05    5.69
   2   7   5  151.51    5.97
   2   7   5  155.64    5.66
  -2  -7  -5  153.82    6.17
  -2  -7  -5  154.80    5.90
   3   7   5  110.86    4.60
   3   7   5  109.63    4.86
  -3  -7  -5  119.41    4.91
  -3  -7  -5  113.05    4.80
  -3  -7  -5  124.67    5.12
   3   7   5  124.73    4.64
  -3  -7  -5  123.29    5.17
  -4  -7  -5   -0.02    0.73
  -4  -7  -5    0.18    0.83
   4   7   5    0.52    0.78
   4   7   5   -0.13    0.86
  -5  -7  -5    9.46    1.41
   5   7   5    7.89    1.40
   5   7   5    8.00    1.27
   6   7   5    1.34    1.04
  -6  -7  -5    1.59    1.05
   6   7   5    1.52    1.18
   7   7   5    7.79    1.54
   7   7   5   11.87    1.94
  -7  -7  -5   11.97    1.81
  -8  -7  -5    6.80    1.70
   8   7   5    5.61    1.64
   8   7   5    6.89    1.81
   9   7   5    1.31    1.47
   9   7   5   -0.79    1.57
  -9  -7  -5    1.48    1.41
  -5   8   5    0.51    1.14
   5  -8  -5    3.58    1.33
  -5   8   5    2.01    1.57
  -4   8   5    0.71    0.97
  -4   8   5    1.35    1.19
   4  -8  -5    1.46    1.07
  -3   8   5    0.40    0.85
   3  -8  -5    0.79    0.85
  -3   8   5   -1.65    0.82
  -2   8   5   30.38    2.48
   2  -8  -5   33.13    2.39
  -2   8   5   38.35    2.11
  -1   8   5   43.00    2.15
  -1   8   5   43.15    2.80
   1  -8  -5   39.31    2.50
   0   8   5   17.45    1.28
   0   8   5   19.82    1.88
   0   8   5   18.99    1.84
   0  -8  -5   19.67    1.69
   0   8   5   17.83    1.28
  -1  -8  -5   13.53    1.46
  -1  -8  -5   13.18    1.60
   1   8   5   13.66    1.06
   1   8   5   13.04    1.05
   1   8   5   12.85    1.53
   2   8   5   23.42    1.33
  -2  -8  -5   23.43    1.99
  -2  -8  -5   23.03    1.91
   2   8   5   21.45    1.32
   2   8   5   23.47    1.99
  -3  -8  -5   27.57    2.18
   3   8   5   31.89    1.73
   3   8   5   31.06    2.33
   3   8   5   32.07    1.69
   4   8   5   14.96    1.29
   4   8   5   11.75    1.62
  -4  -8  -5   12.72    1.56
   5   8   5   11.88    1.27
   5   8   5    9.55    1.58
  -5  -8  -5   11.63    1.56
   6   8   5    0.07    1.06
   6   8   5    0.55    0.91
  -6  -8  -5   -0.95    0.85
  -7  -8  -5    4.27    1.50
   7   8   5    4.93    1.33
   7   8   5    6.01    1.70
   8   8   5    8.10    2.03
  -8  -8  -5    7.00    1.79
   8   8   5    7.57    1.63
  -4   9   5   13.83    1.40
   4  -9  -5   13.42    1.96
  -4   9   5   13.49    2.10
   3  -9  -5    8.40    1.52
  -3   9   5   10.17    1.08
  -3   9   5    9.51    1.80
  -2   9   5   15.03    1.99
   2  -9  -5   16.48    1.79
  -1   9   5    2.44    1.13
   1  -9  -5    0.64    0.83
   0  -9  -5    3.22    1.06
   0   9   5    2.78    1.17
   1   9   5   49.19    2.98
  -1  -9  -5   48.02    2.84
  -2  -9  -5   12.49    1.53
   2   9   5   12.22    1.65
   3   9   5    4.64    1.29
  -3  -9  -5    4.56    1.18
   4   9   5    6.08    1.42
  -4  -9  -5    4.78    1.21
  -5  -9  -5    0.51    0.97
   5   9   5    0.97    1.18
   6   9   5    3.02    1.42
   6   9   5    2.95    0.77
  -6  -9  -5    0.87    1.04
   7   9   5    8.93    1.24
   7   9   5   10.75    2.07
  -7  -9  -5    4.20    1.53
   2 -10  -5   29.11    2.49
  -2  10   5   27.64    2.66
  -1  10   5    8.60    1.72
   1 -10  -5    6.75    1.39
   0 -10  -5    7.55    1.37
   0  10   5    7.20    1.59
  -1 -10  -5    1.25    0.99
   1  10   5   -1.15    0.92
   2  10   5    2.34    1.30
  -2 -10  -5    4.71    1.20
  -3 -10  -5    2.60    1.15
   3  10   5    2.35    1.21
  -4 -10  -5    7.26    1.44
   4  10   5    4.42    1.46
  -5 -10  -5    3.65    1.32
   5  10   5    3.52    1.48
   6  10   5    1.42    1.41
  -3 -10   6   -0.12    0.63
  -3 -10   6   -0.62    0.61
   3  10  -6    1.50    0.77
  -2 -10   6   12.38    1.03
  -2 -10   6   11.77    0.94
   0 -10   6    9.72    0.85
   0 -10   6   11.58    0.96
   1 -10   6    0.47    0.61
   1 -10   6    1.51    0.79
  -1  10  -6    0.29    0.67
  -1  10  -6    1.00    0.80
  -5  -9   6   18.06    1.73
   5   9  -6   19.07    1.80
   5   9  -6   16.41    1.75
   4   9  -6   11.20    1.35
  -4  -9   6   13.57    1.39
   4   9  -6   14.53    1.37
  -4  -9   6   12.43    1.26
   3   9  -6    5.04    0.85
  -3  -9   6    4.07    0.73
   3   9  -6    3.72    0.90
  -3  -9   6    4.02    0.82
   2   9  -6   38.31    1.72
   1  -9   6   -0.48    0.44
  -1   9  -6   -0.42    0.49
   1  -9   6    0.28    0.53
  -1   9  -6    0.88    0.70
  -2   9  -6   10.18    1.25
   2  -9   6   10.57    1.08
  -2   9  -6   11.57    2.14
  -2   9  -6   11.62    1.17
   2  -9   6    9.90    1.17
  -3   9  -6    1.20    1.06
  -3   9  -6    0.44    0.90
   3  -9   6    0.86    0.74
  -3   9  -6    2.09    1.55
  -4   9  -6    2.13    1.09
  -4   9  -6    5.69    2.12
  -7  -8   6    1.81    1.12
   7   8  -6    2.77    1.48
   6   8  -6    3.04    1.22
  -6  -8   6    3.58    1.18
  -5  -8   6   48.83    2.88
   5   8  -6   50.68    2.96
   5   8  -6   53.33    2.88
  -4  -8   6    9.33    1.07
   4   8  -6    9.38    1.22
  -4  -8   6    8.89    1.17
   4   8  -6    9.28    1.18
  -3  -8   6    0.35    0.55
  -3  -8   6    0.07    0.60
   3   8  -6    0.11    0.60
   3   8  -6    1.35    0.69
   2   8  -6    8.47    0.77
   2   8  -6    8.27    0.77
   1  -8   6   16.81    0.95
  -1   8  -6   17.88    1.22
  -1   8  -6   17.57    2.25
   1  -8   6   14.91    0.96
  -1   8  -6   15.47    1.09
  -2   8  -6   16.65    1.38
  -2   8  -6   19.24    2.31
  -2   8  -6   16.07    1.32
   2  -8   6   18.56    1.41
   2  -8   6   16.50    1.21
  -3   8  -6   14.47    1.55
  -3   8  -6   15.16    2.18
   3  -8   6   12.74    1.39
  -3   8  -6   11.79    1.32
   3  -8   6   13.44    1.24
  -4   8  -6    7.95    1.84
   4  -8   6    9.45    1.27
  -4   8  -6    8.17    1.37
  -5   8  -6   10.69    2.24
   5  -8   6   10.04    1.49
  -5   8  -6    9.22    1.64
   8   7  -6    6.81    1.85
   7   7  -6    0.40    1.20
  -7  -7   6    0.30    1.05
   6   7  -6   11.49    1.65
  -6  -7   6   16.24    1.79
  -5  -7   6   10.92    1.36
   5   7  -6   11.47    1.35
  -5  -7   6   11.30    1.30
   5   7  -6   11.37    1.45
  -4  -7   6    5.72    0.98
   4   7  -6    4.92    0.94
  -4  -7   6    7.42    0.95
   4   7  -6    6.32    1.04
   3   7  -6   21.45    1.44
   3   7  -6   22.64    1.42
  -3  -7   6   18.11    1.20
  -3  -7   6   18.48    1.32
   2   7  -6  190.20    6.22
   2   7  -6  195.40    6.22
  -1   7  -6    9.92    0.80
  -1   7  -6   10.61    0.86
  -1   7  -6    9.96    1.68
  -2   7  -6   10.32    0.97
   2  -7   6    8.66    0.90
  -2   7  -6    8.77    1.64
   2  -7   6    9.74    0.86
  -2   7  -6   10.57    1.07
  -3   7  -6    9.02    1.74
   3  -7   6   11.31    1.21
  -3   7  -6   11.82    1.32
   3  -7   6    8.30    0.98
  -3   7  -6    9.32    1.14
  -4   7  -6    4.66    1.56
   4  -7   6    5.14    1.18
  -4   7  -6    3.83    1.17
   4  -7   6    3.73    0.92
  -4   7  -6    4.59    1.07
  -5   7  -6   15.28    2.25
   5  -7   6   14.87    1.60
  -5   7  -6   12.87    1.71
   6  -7   6    1.88    1.04
  -6   7  -6    0.24    1.22
  -6   7  -6    1.30    1.28
   8   6  -6   -0.19    0.90
   8   6  -6    2.03    1.41
  -8  -6   6    0.08    1.20
   7   6  -6    7.26    1.64
   7   6  -6    8.10    0.90
  -7  -6   6    9.47    1.63
   6   6  -6    0.03    0.95
  -6  -6   6    0.34    0.82
  -5  -6   6    6.00    1.05
  -5  -6   6    5.45    1.09
   5   6  -6    4.33    1.12
   5   6  -6    8.62    1.17
   4   6  -6    3.78    0.96
   4   6  -6    4.36    0.86
  -4  -6   6    3.89    0.78
  -4  -6   6    4.13    0.92
   3   6  -6    0.31    0.56
  -3  -6   6    1.04    0.55
  -3  -6   6    0.91    0.49
   3   6  -6    0.39    0.54
   2   6  -6   39.57    1.66
   2   6  -6   38.27    1.69
   0   6  -6  114.50    5.17
  -1   6  -6   68.73    2.57
  -1   6  -6   71.30    3.86
  -1   6  -6   75.63    2.66
  -2   6  -6    4.42    0.75
   2  -6   6    3.28    0.64
  -2   6  -6    5.78    1.39
  -2   6  -6    4.02    0.80
   2  -6   6    3.86    0.62
   3  -6   6   54.82    2.56
  -3   6  -6   54.36    2.68
   3  -6   6   54.48    2.43
  -3   6  -6   48.73    3.24
  -3   6  -6   53.03    2.53
   4  -6   6   62.50    3.04
  -4   6  -6   66.85    3.31
  -4   6  -6   66.86    3.92
  -4   6  -6   63.92    3.21
   4  -6   6   68.13    3.29
   5  -6   6    1.23    0.83
  -5   6  -6    0.78    1.11
  -5   6  -6    0.14    0.90
  -6   6  -6    1.03    1.18
  -6   6  -6    0.96    0.55
   6  -6   6    0.80    0.96
  -6   6  -6    0.57    1.24
   7  -6   6   -0.11    1.14
  -7   6  -6   -1.05    0.69
  -7   6  -6   -1.39    1.02
  -7   6  -6    1.69    1.34
   9   5  -6    0.61    1.45
   9   5  -6   -0.46    1.21
  -9  -5   6   -0.99    1.11
   8   5  -6    0.25    1.40
  -8  -5   6    3.88    1.49
   8   5  -6    2.38    1.20
   7   5  -6    9.18    1.38
  -7  -5   6    9.90    1.64
   7   5  -6    9.83    1.75
   6   5  -6   15.48    1.81
   6   5  -6   12.76    1.28
  -6  -5   6   17.40    1.80
   5   5  -6   -0.02    0.74
   5   5  -6   -0.10    0.93
   5   5  -6   -0.04    0.45
   5   5  -6   -0.46    0.43
  -5  -5   6   -0.37    0.74
  -5  -5   6    0.00    0.80
  -4  -5   6   22.81    1.57
   4   5  -6   22.35    1.61
   4   5  -6   20.35    1.65
  -4  -5   6   23.75    1.67
   3   5  -6  119.24    4.14
  -3  -5   6  116.31    4.27
  -3  -5   6  109.86    3.96
  -3  -5   6  106.54    4.05
   3   5  -6  110.39    4.14
  -2  -5   6   34.82    1.38
   2   5  -6   33.86    1.55
  -2  -5   6   38.27    1.68
   2   5  -6   34.55    1.60
   1   5  -6   19.68    0.84
   0   5  -6   38.49    2.46
  -1   5  -6    0.64    0.32
   1  -5   6   -0.01    0.46
  -1   5  -6    0.29    0.35
  -1   5  -6    0.18    0.72
  -2   5  -6   -1.26    0.72
  -2   5  -6    0.22    0.50
  -2   5  -6   -0.26    0.49
   2  -5   6    0.43    0.66
   2  -5   6   -0.11    0.43
   2  -5   6   -0.25    0.37
   3  -5   6   51.98    2.45
  -3   5  -6   55.02    2.60
   3  -5   6   53.89    2.79
   3  -5   6   50.35    2.34
  -3   5  -6   52.29    2.49
  -3   5  -6   53.21    3.12
   4  -5   6  114.42    4.51
  -4   5  -6  109.71    5.23
   4  -5   6  120.07    4.73
  -4   5  -6  118.76    4.64
  -4   5  -6  114.95    4.72
  -5   5  -6  245.98    9.38
  -5   5  -6  226.20    8.55
  -5   5  -6  242.85    8.12
  -5   5  -6  250.08    8.82
   5  -5   6  240.08    8.74
   5  -5   6  229.31    8.44
  -5   5  -6  238.93    8.08
  -6   5  -6   36.80    2.68
   6  -5   6   37.93    2.62
  -6   5  -6   39.72    2.22
  -6   5  -6   36.08    2.95
  -7   5  -6    0.02    0.86
   7  -5   6    0.89    1.06
  -7   5  -6    2.47    1.24
  -7   5  -6    0.60    1.19
  -8   5  -6   -0.02    0.96
   8  -5   6    0.00    1.09
  -8   5  -6   -0.40    1.33
  -8   5  -6    1.42    1.40
  -9  -4   6   -2.58    1.13
   9   4  -6   -0.87    1.58
   9   4  -6    1.11    1.36
   8   4  -6    0.92    1.26
  -8  -4   6    0.39    1.18
   8   4  -6    2.28    1.54
   7   4  -6   61.61    3.68
   7   4  -6   55.75    3.28
  -7  -4   6   52.82    3.43
   6   4  -6  152.94    6.00
   6   4  -6  154.85    6.28
  -6  -4   6  144.71    6.18
  -5  -4   6    0.74    0.83
   5   4  -6    0.99    0.93
   5   4  -6    0.58    0.73
  -5  -4   6    0.38    0.80
   5   4  -6    0.76    0.61
  -5  -4   6   -0.14    0.69
   5   4  -6    0.34    0.76
   4   4  -6   83.11    3.09
   4   4  -6   76.63    3.41
  -4  -4   6   88.03    3.65
  -4  -4   6   86.01    3.58
  -4  -4   6   83.33    3.38
   4   4  -6   79.49    3.53
   4   4  -6   81.07    3.15
  -3  -4   6    7.17    0.87
   3   4  -6    7.32    0.91
  -3  -4   6    6.59    0.77
  -3  -4   6    6.31    0.81
   3   4  -6    7.25    0.85
  -2  -4   6    1.20    0.41
   2   4  -6    0.98    0.45
   2   4  -6    1.65    0.46
  -2  -4   6    1.19    0.37
  -2  -4   6    0.41    0.44
   1   4  -6   21.47    1.00
   1   4  -6   21.78    1.01
  -1  -4   6   23.20    1.07
   0   4  -6  567.71   19.24
   0  -4   6  624.01   18.92
   0   4  -6  611.49   18.41
  -1   4  -6   62.26    2.31
   1  -4   6   65.17    2.44
  -1   4  -6   63.54    3.15
  -2   4  -6    7.36    0.74
  -2   4  -6    9.13    1.25
   2  -4   6    5.77    0.61
  -2   4  -6    8.94    0.83
   2  -4   6    7.29    0.66
   2  -4   6    7.67    0.87
   3  -4   6   80.25    3.23
   3  -4   6   84.50    3.55
  -3   4  -6   83.90    3.88
   3  -4   6   80.17    3.16
  -3   4  -6   76.82    3.23
  -3   4  -6   81.18    3.35
  -4   4  -6   94.77    3.52
   4  -4   6   90.28    3.67
  -4   4  -6   88.49    3.41
  -4   4  -6   91.54    4.31
   4  -4   6   87.85    4.07
  -4   4  -6   93.21    3.92
   4  -4   6   85.96    3.82
  -4   4  -6   85.19    3.77
  -5   4  -6  120.06    4.63
  -5   4  -6  121.67    4.78
   5  -4   6  115.94    5.02
  -5   4  -6  110.33    5.27
  -5   4  -6  117.31    4.93
  -5   4  -6  124.13    5.10
   5  -4   6  124.54    4.93
   5  -4   6  122.49    5.42
   6  -4   6    0.17    0.82
  -6   4  -6    0.17    0.74
  -6   4  -6   -2.22    0.86
  -6   4  -6    0.82    0.92
  -7   4  -6    1.51    1.26
  -7   4  -6    3.73    1.35
   7  -4   6    2.65    1.11
  -7   4  -6    3.03    1.06
   8  -4   6   -0.30    1.05
  -8   4  -6    0.83    1.00
  -8   4  -6    0.66    1.30
  -8   4  -6    1.17    1.37
  -9   4  -6    2.41    1.38
  -9   4  -6    1.90    1.86
  -9   4  -6    7.17    2.00
   9   3  -6   -1.87    1.30
   9   3  -6    0.64    1.73
   8   3  -6    8.23    1.75
  -8  -3   6    4.53    1.54
   8   3  -6    9.05    1.82
  -7  -3   6    0.72    1.11
   7   3  -6    2.15    1.33
  -7  -3   6    3.39    1.39
   7   3  -6    1.80    1.29
  -6  -3   6   42.13    2.80
   6   3  -6   41.70    2.78
  -6  -3   6   41.46    2.79
   6   3  -6   42.74    2.77
   5   3  -6    9.52    1.21
   5   3  -6   11.15    1.34
  -5  -3   6    9.69    1.33
  -5  -3   6    9.61    1.25
  -5  -3   6    8.59    1.16
   5   3  -6    8.41    1.19
   4   3  -6    4.58    0.73
   4   3  -6    4.36    0.89
  -4  -3   6    4.48    0.90
  -4  -3   6    3.06    0.73
   4   3  -6    5.23    0.88
  -4  -3   6    4.62    0.88
   4   3  -6    3.96    0.81
   3   3  -6    1.34    0.45
  -3  -3   6    1.43    0.64
   3   3  -6    0.56    0.50
   3   3  -6    0.75    0.56
  -3  -3   6    1.71    0.54
  -3  -3   6    1.19    0.60
   3   3  -6    0.43    0.53
  -2  -3   6   54.97    2.25
   2   3  -6   54.09    2.17
  -2  -3   6   53.06    2.06
  -2  -3   6   53.50    2.15
   2   3  -6   50.25    2.18
  -1  -3   6  633.67   19.27
   1   3  -6  624.10   18.58
   1   3  -6  599.47   18.59
  -1  -3   6  607.62   18.65
  -1  -3   6  597.21   18.62
   0   3  -6  785.62   24.48
   0  -3   6  826.52   25.27
   0   3  -6  791.30   25.30
   0   3  -6  815.24   24.48
   0  -3   6  839.53   25.37
  -1   3  -6   18.82    0.99
   1  -3   6   17.21    0.77
   1  -3   6   18.23    0.79
   1  -3   6   20.92    1.10
  -1   3  -6   18.69    1.53
  -2   3  -6    1.23    0.45
   2  -3   6    0.56    0.35
  -2   3  -6    1.38    0.65
  -2   3  -6    0.72    0.41
   2  -3   6    1.00    0.51
   2  -3   6    0.52    0.37
   3  -3   6  511.72   16.89
   3  -3   6  517.13   16.12
  -3   3  -6  490.87   16.78
  -3   3  -6  511.40   16.19
  -3   3  -6  530.01   16.53
   3  -3   6  538.35   16.22
  -3   3  -6  500.28   16.45
  -3   3  -6  544.40   16.30
   4  -3   6  246.67    8.21
   4  -3   6  247.42    8.30
  -4   3  -6  222.73    8.62
   4  -3   6  246.90    8.77
  -4   3  -6  234.27    8.22
  -4   3  -6  235.05    8.24
  -4   3  -6  252.00    8.35
  -4   3  -6  241.37    8.33
   5  -3   6    4.61    1.22
   5  -3   6    4.48    0.94
  -5   3  -6    6.47    1.30
  -5   3  -6    5.27    1.10
  -5   3  -6    6.12    1.00
   5  -3   6    7.31    1.26
  -5   3  -6    4.17    1.08
  -5   3  -6    1.42    0.66
  -6   3  -6   18.41    1.68
  -6   3  -6   16.01    1.70
   6  -3   6   16.40    1.66
   6  -3   6   21.25    2.20
  -6   3  -6   19.58    2.08
   7  -3   6   -1.37    1.12
  -7   3  -6   -0.80    0.94
   7  -3   6    0.71    0.98
  -7   3  -6    1.34    1.16
  -7   3  -6   -0.90    0.82
  -8   3  -6    6.15    1.46
   8  -3   6    5.90    1.45
  -8   3  -6    7.03    1.62
  -8   3  -6    8.03    1.83
  -9   3  -6   -0.42    1.45
  -9   3  -6   -1.02    1.09
  -9   3  -6    2.14    1.62
  -9  -2   6   -0.51    1.39
   9   2  -6   -0.68    1.29
   8   2  -6    7.25    1.78
  -8  -2   6    7.93    1.82
   8   2  -6    6.11    1.67
  -8  -2   6    6.71    1.78
   7   2  -6   -0.51    1.08
  -7  -2   6    0.78    1.18
  -7  -2   6    0.08    1.08
   7   2  -6    0.71    1.22
   6   2  -6   12.58    1.69
  -6  -2   6   11.75    1.61
  -6  -2   6   11.50    1.64
   6   2  -6   11.57    1.67
  -5  -2   6   39.18    2.46
   5   2  -6   37.99    2.23
   5   2  -6   34.37    2.21
  -5  -2   6   36.95    2.41
  -5  -2   6   35.48    2.23
   5   2  -6   34.76    2.34
   5   2  -6   39.63    2.46
   4   2  -6    5.58    0.97
   4   2  -6    5.45    0.96
  -4  -2   6    4.96    0.81
  -4  -2   6    5.07    0.95
  -4  -2   6    3.73    0.87
   4   2  -6    4.55    0.77
   4   2  -6    5.03    0.87
   3   2  -6   15.11    1.16
  -3  -2   6   14.13    1.20
  -3  -2   6   12.65    1.09
   3   2  -6   11.75    1.07
  -3  -2   6   11.95    1.09
   3   2  -6   11.27    1.09
  -2  -2   6   44.30    1.92
   2   2  -6   46.76    1.98
  -2  -2   6   45.33    2.02
   2   2  -6   44.99    2.00
  -2  -2   6   45.80    2.10
  -2  -2   6   46.01    2.25
   2   2  -6   46.82    2.07
   2   2  -6   47.88    1.94
  -1  -2   6  375.36   11.71
   1   2  -6  375.60   11.97
  -1  -2   6  395.81   12.19
   1   2  -6  376.44   12.02
  -1  -2   6  366.62   11.61
   1   2  -6  390.79   11.73
   1   2  -6  370.02   11.74
   1   2  -6  371.25   12.01
  -1  -2   6  386.27   12.17
   0  -2   6 2375.10   70.29
   0   2  -6 2380.28   69.92
   0   2  -6 2274.86   70.67
   0  -2   6 2429.20   72.60
   0  -2   6 2276.55   70.38
   0   2  -6 2299.63   69.95
   0  -2   6 2378.52   70.62
  -1   2  -6  674.57   21.79
  -1   2  -6  688.13   22.05
  -1   2  -6  724.05   22.03
  -1   2  -6  706.10   21.26
   1  -2   6  706.58   21.78
   1  -2   6  694.64   21.22
   1  -2   6  693.26   21.20
   1  -2   6  722.76   22.11
   2  -2   6    6.08    0.63
  -2   2  -6    5.93    0.87
   2  -2   6    4.99    0.58
  -2   2  -6    5.83    0.66
  -2   2  -6    6.08    0.65
  -2   2  -6    6.11    0.57
   2  -2   6    5.90    0.73
  -2   2  -6    5.52    0.59
  -3   2  -6    9.19    0.92
   3  -2   6   10.20    1.06
   3  -2   6    9.96    0.89
  -3   2  -6    8.04    1.02
  -3   2  -6    8.46    0.82
   3  -2   6    9.01    0.93
  -3   2  -6   10.82    1.00
   4  -2   6   43.38    2.58
  -4   2  -6   43.80    2.57
   4  -2   6   49.25    2.43
   4  -2   6   42.40    2.24
  -4   2  -6   46.62    2.44
  -4   2  -6   49.41    2.45
  -4   2  -6   43.02    2.31
  -4   2  -6   47.07    2.32
  -5   2  -6   22.97    1.94
   5  -2   6   21.46    1.70
  -5   2  -6   20.73    1.65
   5  -2   6   21.99    1.97
  -5   2  -6   19.42    1.67
  -5   2  -6   24.16    1.83
  -5   2  -6   22.35    1.79
   5  -2   6   24.92    1.97
   6  -2   6   -0.65    0.87
   6  -2   6    0.53    0.76
  -6   2  -6    0.72    0.83
  -6   2  -6    0.74    0.88
  -7   2  -6   41.96    2.83
  -7   2  -6   40.71    2.84
   7  -2   6   46.13    3.40
   7  -2   6   41.33    2.75
   8  -2   6    0.80    0.97
   8  -2   6   -0.72    1.27
  -8   2  -6   -0.33    0.98
  -8   2  -6    1.14    1.11
  -9   2  -6   52.94    3.78
   9  -2   6   59.39    4.57
 -10   2  -6    3.37    1.79
  -9  -1   6    0.92    1.54
   9   1  -6    3.00    1.86
  -8  -1   6    1.02    1.47
   8   1  -6    0.22    1.35
   8   1  -6    1.75    1.41
  -7  -1   6   48.84    3.36
  -7  -1   6   54.76    3.46
   7   1  -6   55.34    3.55
   7   1  -6   55.09    3.62
   6   1  -6   33.38    2.51
  -6  -1   6   32.15    2.45
   6   1  -6   30.84    2.61
  -6  -1   6   30.21    2.47
  -5  -1   6   30.02    2.16
   5   1  -6   32.24    2.09
  -5  -1   6   29.85    2.04
  -5  -1   6   30.58    2.25
   5   1  -6   31.05    2.17
   5   1  -6   31.08    2.20
   5   1  -6   27.16    1.87
  -5  -1   6   31.92    2.15
   5   1  -6   29.39    2.26
   4   1  -6   87.59    3.93
   4   1  -6   93.12    3.87
   4   1  -6   87.08    3.85
  -4  -1   6   89.98    3.70
  -4  -1   6   90.72    3.96
  -4  -1   6   85.81    3.83
  -4  -1   6   94.27    3.77
   4   1  -6   86.73    3.54
  -3  -1   6  434.15   13.80
   3   1  -6  416.07   13.70
   3   1  -6  423.25   13.63
   3   1  -6  442.19   13.43
  -3  -1   6  432.14   13.55
   3   1  -6  438.96   14.07
  -3  -1   6  422.51   14.16
  -3  -1   6  436.21   13.59
   3   1  -6  409.39   14.16
   2   1  -6   17.55    1.27
   2   1  -6   18.29    1.27
  -2  -1   6   15.54    1.20
   2   1  -6   18.23    1.21
  -2  -1   6   17.58    1.14
   2   1  -6   18.80    1.18
  -2  -1   6   16.53    1.14
  -2  -1   6   18.34    1.29
   2   1  -6   17.06    1.01
   1   1  -6  477.66   15.45
  -1  -1   6  483.45   14.86
  -1  -1   6  463.49   14.94
  -1  -1   6  491.12   15.50
  -1  -1   6  491.58   14.83
   1   1  -6  484.48   14.71
  -1  -1   6  487.68   15.07
   1   1  -6  480.94   14.95
   1   1  -6  493.61   14.93
   0  -1   6  107.25    3.79
   0  -1   6  107.13    3.63
   0  -1   6  103.53    3.60
   0   1  -6  102.89    3.63
   0  -1   6  105.67    3.56
   0   1  -6  100.72    3.75
   0  -1   6  105.77    3.77
   0   1  -6  103.33    3.69
   0   1  -6  106.71    3.38
   0  -1   6  105.87    3.54
   0   1  -6  108.59    3.66
   0   1  -6  102.38    3.68
  -1   1  -6  228.43    6.92
   1  -1   6  219.07    7.45
   1  -1   6  219.86    7.05
  -1   1  -6  228.52    7.18
  -1   1  -6  219.07    7.35
   1  -1   6  222.00    7.09
   1  -1   6  222.84    7.12
   1  -1   6  229.21    7.36
  -1   1  -6  217.55    7.32
  -2   1  -6  193.73    7.25
   2  -1   6  216.86    7.00
  -2   1  -6  221.61    7.31
  -2   1  -6  225.76    7.14
   2  -1   6  214.73    7.04
  -2   1  -6  221.51    6.88
   2  -1   6  222.28    7.08
   2  -1   6  216.95    7.42
  -2   1  -6  215.59    7.26
  -3   1  -6  287.93    9.31
  -3   1  -6  280.01    9.05
   3  -1   6  282.41    9.22
  -3   1  -6  278.95    9.48
   3  -1   6  283.62    9.73
  -3   1  -6  297.29    9.62
  -3   1  -6  276.67    9.47
   3  -1   6  287.54    9.28
   3  -1   6  280.23    9.16
  -3   1  -6  282.27    9.27
   4  -1   6  209.82    7.21
   4  -1   6  196.83    7.07
  -4   1  -6  206.36    6.95
   4  -1   6  205.37    7.07
  -4   1  -6  201.16    7.27
   4  -1   6  207.15    7.55
  -4   1  -6  198.73    7.10
  -4   1  -6  214.70    7.46
  -5   1  -6   50.46    2.80
   5  -1   6   54.89    2.81
  -5   1  -6   60.89    2.79
  -5   1  -6   63.02    3.11
   5  -1   6   64.46    3.05
  -5   1  -6   50.97    2.80
   5  -1   6   55.29    2.83
   5  -1   6   55.51    3.18
  -6   1  -6   16.98    1.69
   6  -1   6   15.56    1.62
  -6   1  -6   17.90    1.78
   6  -1   6   18.52    1.90
  -6   1  -6   18.87    1.64
  -6   1  -6   19.91    1.86
   6  -1   6   14.57    1.82
   6  -1   6   16.35    1.61
   7  -1   6   13.29    1.99
  -7   1  -6   11.63    1.60
   7  -1   6   11.94    1.58
  -7   1  -6   13.68    1.68
  -8   1  -6    0.36    0.94
   8  -1   6    2.31    1.01
  -8   1  -6    0.84    1.11
   8  -1   6   -1.37    1.24
   9  -1   6   45.05    3.82
  -9   1  -6   40.61    3.21
 -10   1  -6   25.84    2.92
  10  -1   6   27.56    3.45
  -9   0   6    5.79    1.95
   9   0  -6    3.96    1.96
   8   0  -6    4.24    1.74
  -8   0   6    7.24    1.87
   7   0  -6    2.40    1.30
   7   0  -6    2.99    1.27
  -7   0   6   -0.14    0.99
  -7   0   6    2.36    1.29
  -6   0   6   19.54    2.01
  -6   0   6   18.62    1.95
   6   0  -6   18.06    1.92
   6   0  -6   14.87    1.95
  -5   0   6   84.83    4.13
  -5   0   6   94.50    4.01
   5   0  -6   85.74    4.31
   5   0  -6   90.69    4.14
   5   0  -6   89.82    4.06
  -5   0   6   91.07    4.03
  -5   0   6   83.28    4.10
   4   0  -6  116.43    4.51
   4   0  -6  103.33    4.24
   4   0  -6  110.10    4.54
  -4   0   6  120.42    4.51
  -4   0   6  111.59    4.59
   4   0  -6  103.23    4.69
  -4   0   6  105.63    4.40
  -4   0   6  109.43    4.62
  -3   0   6   29.71    1.76
   3   0  -6   30.05    1.68
  -3   0   6   27.84    1.81
  -3   0   6   30.49    1.75
  -3   0   6   27.89    1.88
   3   0  -6   30.50    1.86
   3   0  -6   26.15    1.86
   3   0  -6   30.48    1.78
   3   0  -6   33.72    1.96
   2   0  -6  222.07    7.23
  -2   0   6  223.87    7.34
   2   0  -6  228.06    7.64
   2   0  -6  215.82    7.71
  -2   0   6  221.26    7.34
  -2   0   6  216.29    7.45
   2   0  -6  218.03    7.42
  -2   0   6  216.21    7.65
  -1   0   6   82.74    3.03
  -1   0   6   80.48    3.21
  -1   0   6   81.73    3.04
  -1   0   6   80.83    2.85
   1   0  -6   83.46    3.15
  -1   0   6   79.13    3.11
   1   0  -6   77.03    3.19
   1   0  -6   79.95    2.94
   1   0  -6   76.09    3.06
   0   0  -6   12.53    0.98
   0   0   6   13.32    1.03
   0   0  -6   14.43    0.88
   0   0   6   15.87    0.99
   0   0   6   13.77    0.83
   0   0  -6   14.16    0.95
   0   0  -6   15.97    0.84
   0   0   6   13.43    0.92
   0   0   6   13.14    0.97
   0   0  -6   12.01    0.90
   0   0  -6   14.45    1.01
   0   0  -6   13.08    1.01
   1   0   6    4.43    0.59
  -1   0  -6    5.45    0.67
  -1   0  -6    5.24    0.57
   1   0   6    6.40    0.68
  -1   0  -6    5.00    0.57
   1   0   6    5.92    0.67
  -1   0  -6    5.07    0.66
  -1   0  -6    5.10    0.60
   1   0   6    6.11    0.72
   1   0   6    5.19    0.64
  -1   0  -6    3.44    0.54
   2   0   6  196.76    6.68
  -2   0  -6  207.11    6.63
  -2   0  -6  207.62    7.00
   2   0   6  200.15    6.67
   2   0   6  208.59    6.74
   2   0   6  201.67    7.04
  -2   0  -6  193.77    6.87
   3   0   6   23.28    1.43
  -3   0  -6   24.11    1.40
  -3   0  -6   21.99    1.43
   3   0   6   24.79    1.47
  -3   0  -6   16.38    1.30
  -3   0  -6   25.61    1.62
   3   0   6   24.64    1.63
   3   0   6   22.89    1.47
  -3   0  -6   22.47    1.45
   4   0   6  106.94    4.23
  -4   0  -6  105.91    4.43
  -4   0  -6  107.48    4.09
  -4   0  -6  104.91    4.22
  -4   0  -6  110.98    4.24
  -4   0  -6   98.39    4.20
   4   0   6  108.31    4.17
   4   0   6  103.93    4.45
   4   0   6  100.98    4.09
  -5   0  -6   59.05    3.11
  -5   0  -6   77.79    3.50
  -5   0  -6   68.53    3.39
   5   0   6   72.86    3.69
   5   0   6   77.93    3.55
   5   0   6   75.63    3.39
   5   0   6   71.79    3.28
  -5   0  -6   72.69    3.34
   6   0   6    0.75    0.79
  -6   0  -6    0.43    0.70
  -6   0  -6   -0.57    0.75
  -6   0  -6    0.12    0.86
   6   0   6    0.98    1.06
   6   0   6   -0.31    0.70
  -6   0  -6    1.02    0.81
   6   0   6    1.22    1.02
   7   0   6    8.86    1.72
   7   0   6   10.14    1.52
  -7   0  -6    8.15    1.43
  -7   0  -6    9.77    1.52
   8   0   6    2.78    1.45
  -8   0  -6    3.71    1.25
   8   0   6    4.08    1.30
  -8   0  -6    3.79    1.37
  -9   0  -6    7.90    1.82
   9   0   6   10.01    2.19
  10   0   6    8.10    2.36
 -10   0  -6    3.26    1.77
  -9   1   6    0.03    1.46
   9  -1  -6   -0.68    1.60
  -8   1   6    4.54    1.71
   8  -1  -6    1.88    1.57
   7  -1  -6    1.71    1.33
  -7   1   6   -0.55    1.10
  -6   1   6   19.52    2.08
   6  -1  -6   13.09    1.92
  -6   1   6   19.23    2.03
  -6   1   6   16.64    1.84
   6  -1  -6   14.90    1.63
   6  -1  -6   17.22    1.92
  -5   1   6    9.10    1.46
  -5   1   6    9.34    1.47
   5  -1  -6   10.96    1.65
   5  -1  -6    9.54    1.40
   5  -1  -6    8.86    1.23
  -5   1   6    9.51    1.31
  -4   1   6   18.46    1.57
  -4   1   6   15.35    1.55
  -4   1   6   17.56    1.54
   4  -1  -6   16.80    1.68
   4  -1  -6   18.33    1.53
  -4   1   6   17.94    1.63
   4  -1  -6   14.48    1.50
   3  -1  -6   53.66    2.90
  -3   1   6   53.98    2.76
  -3   1   6   61.90    2.86
  -3   1   6   58.43    2.68
   3  -1  -6   55.68    2.77
   3  -1  -6   55.78    2.59
  -3   1   6   53.63    2.62
   3  -1  -6   55.84    2.71
   2  -1  -6   22.84    1.53
  -2   1   6   23.97    1.55
   2  -1  -6   25.48    1.70
  -2   1   6   26.47    1.64
  -2   1   6   25.80    1.66
   2  -1  -6   26.50    1.72
  -2   1   6   22.34    1.67
  -2   1   6   23.07    1.70
   2  -1  -6   29.34    1.71
   2  -1  -6   27.03    1.80
   2  -1  -6   25.61    1.76
  -1   1   6  260.22    8.63
   1  -1  -6  263.25    8.84
  -1   1   6  257.79    8.88
  -1   1   6  266.27    8.52
   1  -1  -6  251.96    8.91
   1  -1  -6  262.76    8.47
   1  -1  -6  280.28    8.63
   1  -1  -6  247.41    8.53
  -1   1   6  263.68    8.12
   1  -1  -6  269.39    8.57
  -1   1   6  261.69    8.55
  -1   1   6  257.89    8.52
   0  -1  -6  280.62    8.82
   0   1   6  265.84    8.82
   0   1   6  275.80    8.79
   0   1   6  281.53    9.21
   0  -1  -6  278.31    8.79
   0   1   6  260.82    9.11
   0   1   6  280.18    8.78
   0  -1  -6  265.35    9.15
   0  -1  -6  285.73    9.16
   0  -1  -6  267.27    8.46
   0  -1  -6  264.07    8.71
   0   1   6  269.43    8.78
   1   1   6    0.72    0.41
   1   1   6    1.08    0.44
   1   1   6    1.14    0.52
  -1  -1  -6    1.03    0.40
   1   1   6    0.63    0.40
  -1  -1  -6    1.48    0.48
  -1  -1  -6    0.72    0.39
   1   1   6    0.28    0.44
  -1  -1  -6    0.79    0.43
  -1  -1  -6    0.66    0.45
  -2  -1  -6   69.29    2.74
   2   1   6   65.00    2.72
   2   1   6   63.73    2.88
  -2  -1  -6   65.05    2.80
   2   1   6   64.34    2.71
   2   1   6   64.46    2.72
  -2  -1  -6   67.38    2.68
  -2  -1  -6   67.80    2.76
   2   1   6   71.33    2.77
  -2  -1  -6   69.06    2.93
   3   1   6    4.36    0.76
   3   1   6    2.84    0.69
  -3  -1  -6    2.51    0.70
  -3  -1  -6    2.47    0.68
  -3  -1  -6    3.95    0.73
   3   1   6    1.85    0.75
  -3  -1  -6    2.27    0.62
  -3  -1  -6    3.29    0.70
  -3  -1  -6    3.14    0.78
   3   1   6    3.13    0.70
   4   1   6  138.69    5.42
   4   1   6  155.23    5.59
  -4  -1  -6  154.49    5.51
   4   1   6  141.57    5.85
  -4  -1  -6  152.01    5.54
  -4  -1  -6  144.67    5.64
   4   1   6  148.71    5.51
  -4  -1  -6  155.83    5.60
  -5  -1  -6  240.54    8.43
   5   1   6  238.71    8.35
   5   1   6  228.20    8.81
  -5  -1  -6  235.71    8.29
  -5  -1  -6  234.03    8.28
   5   1   6  231.57    8.24
  -5  -1  -6  226.98    8.53
   5   1   6  253.01    8.49
  -6  -1  -6    0.05    0.79
   6   1   6    0.33    0.81
   6   1   6   -1.08    0.89
  -6  -1  -6    1.26    0.81
  -6  -1  -6   -0.46    0.76
   6   1   6    0.01    0.78
  -7  -1  -6   -1.18    0.91
  -7  -1  -6    1.36    1.06
   7   1   6    3.53    1.45
  -7  -1  -6    0.94    1.00
   7   1   6    1.73    1.11
   7   1   6    0.94    1.07
   8   1   6    8.87    1.91
  -8  -1  -6    6.18    1.58
  -9  -1  -6    4.15    1.52
   9   1   6    3.45    1.81
  10   1   6    5.68    1.99
 -10  -1  -6    2.18    1.63
  -9   2   6    1.21    1.54
   9  -2  -6    0.56    1.60
   8  -2  -6   -0.23    1.35
  -8   2   6   -2.04    1.09
  -7   2   6    3.09    1.41
   7  -2  -6    5.57    1.71
  -6   2   6   -1.31    0.82
   6  -2  -6    1.05    0.96
  -6   2   6    0.44    0.95
   6  -2  -6    1.60    1.21
   5  -2  -6    1.72    1.15
   5  -2  -6    0.49    0.86
  -5   2   6    2.48    1.06
  -5   2   6    2.09    1.01
   5  -2  -6    1.11    0.93
  -5   2   6    1.45    0.99
  -4   2   6   72.93    3.51
  -4   2   6   71.43    3.41
   4  -2  -6   68.22    3.22
   4  -2  -6   68.44    3.39
   4  -2  -6   62.24    3.54
  -4   2   6   68.95    3.50
   3  -2  -6   21.31    1.84
   3  -2  -6   20.22    1.60
   3  -2  -6   22.79    1.85
  -3   2   6   20.49    1.57
  -3   2   6   18.85    1.65
  -3   2   6   20.36    1.62
   3  -2  -6   18.34    1.46
  -3   2   6   20.61    1.65
  -2   2   6  538.37   16.66
  -2   2   6  536.45   16.71
   2  -2  -6  512.36   16.50
  -2   2   6  525.25   16.59
   2  -2  -6  519.24   17.33
   2  -2  -6  550.47   16.77
   2  -2  -6  527.09   16.61
  -2   2   6  496.97   17.18
   1  -2  -6 2181.00   66.25
  -1   2   6 2272.98   66.31
  -1   2   6 2266.79   68.91
   1  -2  -6 2256.77   66.21
   1  -2  -6 2258.30   66.45
   1  -2  -6 2205.70   66.32
  -1   2   6 2106.22   68.78
  -1   2   6 2211.08   66.43
  -1   2   6 2150.95   66.22
   1  -2  -6 2188.60   68.92
  -1   2   6 2232.09   66.26
   0   2   6   15.61    1.17
   0  -2  -6   15.00    1.20
   0  -2  -6   17.74    1.31
   0   2   6   16.83    1.35
   0   2   6   19.05    1.29
   0  -2  -6   16.38    1.19
   0   2   6   18.24    1.21
   0   2   6   16.23    1.25
   0  -2  -6   15.07    1.12
   0   2   6   14.97    1.20
  -1  -2  -6   73.86    3.00
  -1  -2  -6   76.75    2.98
   1   2   6   74.46    3.02
  -1  -2  -6   71.89    3.12
   1   2   6   73.36    3.13
   1   2   6   80.87    3.07
   1   2   6   77.16    3.19
   1   2   6   74.21    3.03
  -1  -2  -6   76.27    3.04
  -2  -2  -6    2.62    0.63
   2   2   6    1.51    0.62
   2   2   6    1.99    0.63
  -2  -2  -6    2.57    0.59
   2   2   6    2.29    0.61
  -2  -2  -6    2.69    0.68
  -2  -2  -6    2.29    0.61
  -2  -2  -6    2.28    0.64
   2   2   6    2.84    0.72
   2   2   6    2.77    0.63
   3   2   6   23.25    1.69
  -3  -2  -6   25.46    1.58
   3   2   6   22.19    1.56
  -3  -2  -6   24.11    1.54
  -3  -2  -6   22.60    1.51
   3   2   6   26.94    1.62
  -3  -2  -6   24.60    1.67
   3   2   6   25.98    1.64
   3   2   6   24.06    1.59
  -4  -2  -6  295.18    9.67
   4   2   6  283.11    9.70
   4   2   6  275.48   10.17
  -4  -2  -6  288.37    9.68
  -4  -2  -6  290.97    9.67
  -4  -2  -6  293.12   10.05
   4   2   6  284.83    9.64
   5   2   6  184.49    6.65
  -5  -2  -6  178.43    6.61
  -5  -2  -6  177.13    6.90
   5   2   6  178.99    6.70
  -5  -2  -6  175.79    6.61
   5   2   6  175.20    7.07
  -6  -2  -6  120.61    5.00
  -6  -2  -6  110.40    5.08
   6   2   6  107.12    5.29
  -6  -2  -6  116.87    5.02
   6   2   6  113.03    5.00
   6   2   6  118.86    4.92
  -7  -2  -6  107.06    4.98
   7   2   6  103.45    4.98
  -7  -2  -6  104.82    5.06
  -7  -2  -6  113.68    5.06
   7   2   6  114.07    5.02
   7   2   6  104.38    5.37
   8   2   6    0.74    1.28
  -8  -2  -6    0.17    1.08
   9   2   6   18.11    2.63
  -9  -2  -6   15.68    2.26
 -10  -2  -6    0.89    1.44
  10   2   6    0.79    1.60
  -9   3   6    2.15    1.81
   9  -3  -6   -0.47    1.64
   8  -3  -6   11.11    2.48
  -8   3   6    9.93    2.11
   7  -3  -6    6.69    1.96
  -7   3   6    5.45    1.64
  -6   3   6    8.36    1.59
  -6   3   6    8.27    1.59
   6  -3  -6    5.73    1.72
   6  -3  -6    8.18    1.48
  -5   3   6  250.19    9.51
   5  -3  -6  247.21    9.80
   5  -3  -6  246.16    9.05
  -5   3   6  253.06    9.25
   4  -3  -6  239.04    8.71
  -4   3   6  241.34    8.86
   4  -3  -6  254.19    8.90
   4  -3  -6  233.09    9.32
  -4   3   6  246.37    9.18
  -4   3   6  252.96    8.99
   4  -3  -6  264.35    9.22
  -3   3   6    4.55    0.96
  -3   3   6    2.90    0.80
  -3   3   6    2.53    0.90
   3  -3  -6    3.28    0.87
   3  -3  -6    3.48    0.99
   3  -3  -6    4.20    1.09
   3  -3  -6    3.74    0.84
  -3   3   6    4.10    0.93
  -3   3   6    3.11    0.57
  -2   3   6   39.32    2.27
   2  -3  -6   42.62    2.35
  -2   3   6   48.20    2.47
  -2   3   6   44.23    2.34
  -2   3   6   44.72    2.42
   2  -3  -6   49.86    2.68
   2  -3  -6   47.30    2.59
   2  -3  -6   45.87    2.33
  -2   3   6   43.97    1.75
  -2   3   6   50.13    2.77
  -1   3   6  195.04    6.76
   1  -3  -6  197.05    7.14
  -1   3   6  202.65    7.15
  -1   3   6  184.29    6.97
   1  -3  -6  199.90    6.73
  -1   3   6  193.84    6.80
   1  -3  -6  198.59    6.88
  -1   3   6  183.80    6.73
   0  -3  -6   65.34    2.77
   0  -3  -6   62.89    2.97
   0   3   6   66.96    3.02
   0   3   6   66.51    2.97
   0  -3  -6   68.82    2.93
   0  -3  -6   65.43    2.21
   0   3   6   64.91    2.84
   0   3   6   67.23    2.85
   0   3   6   64.06    2.80
  -1  -3  -6  236.36    7.80
   1   3   6  241.18    8.11
   1   3   6  220.56    8.03
   1   3   6  232.69    7.72
  -1  -3  -6  233.49    8.10
  -1  -3  -6  225.58    7.69
   1   3   6  226.71    7.76
  -2  -3  -6  188.65    6.92
  -2  -3  -6  196.80    6.66
  -2  -3  -6  190.57    6.92
  -2  -3  -6  192.96    6.67
   2   3   6  193.83    6.96
   2   3   6  198.27    6.64
   2   3   6  189.97    6.67
  -2  -3  -6  184.66    6.61
  -2  -3  -6  190.85    6.59
   2   3   6  203.34    7.00
   3   3   6    4.78    0.85
  -3  -3  -6    4.66    0.81
  -3  -3  -6    3.79    0.86
  -3  -3  -6    4.15    0.82
  -3  -3  -6    4.95    0.90
   3   3   6    4.70    0.78
   3   3   6    6.33    1.04
   3   3   6    5.50    0.98
   4   3   6   22.13    1.72
  -4  -3  -6   21.86    1.62
   4   3   6   16.16    1.38
  -4  -3  -6   22.74    1.81
  -4  -3  -6   22.29    1.68
   4   3   6   18.75    1.47
   4   3   6   21.06    1.81
  -4  -3  -6   21.48    1.66
   5   3   6   53.53    3.24
   5   3   6   53.69    3.00
  -5  -3  -6   55.00    2.90
   5   3   6   63.92    3.09
  -5  -3  -6   58.25    3.03
  -5  -3  -6   60.43    3.06
  -5  -3  -6   57.45    3.10
  -6  -3  -6   37.56    2.45
   6   3   6   36.52    2.90
  -6  -3  -6   41.42    2.82
   6   3   6   37.43    2.60
  -6  -3  -6   37.76    2.71
   6   3   6   34.64    2.54
  -6  -3  -6   36.85    2.51
   7   3   6    4.64    1.38
  -7  -3  -6    5.01    1.36
  -7  -3  -6    5.55    1.40
   7   3   6    5.38    1.52
   8   3   6   32.90    3.02
   8   3   6   34.05    2.77
  -8  -3  -6   29.88    2.67
  -8  -3  -6   27.39    2.51
  -9  -3  -6   -0.22    1.06
   9   3   6   -1.04    1.28
 -10  -3  -6    0.58    1.46
  10   3   6    1.20    1.73
  -8   4   6    7.71    1.98
   8  -4  -6    9.60    2.45
  -7   4   6    9.84    1.93
   7  -4  -6    7.37    2.04
  -7   4   6   10.42    1.61
  -6   4   6   19.49    2.26
  -6   4   6   18.30    1.73
  -6   4   6   17.51    2.19
   6  -4  -6   21.35    2.09
   6  -4  -6   24.41    2.69
   5  -4  -6   83.74    4.80
  -5   4   6   96.55    4.61
  -5   4   6   89.44    4.55
   5  -4  -6   98.08    4.53
  -5   4   6   93.87    3.94
  -4   4   6  404.08   12.90
   4  -4  -6  417.12   13.58
  -4   4   6  398.36   13.60
  -4   4   6  381.46   13.98
   4  -4  -6  406.29   14.39
  -3   4   6   24.54    2.13
   3  -4  -6   22.99    1.83
   3  -4  -6   22.76    2.01
  -3   4   6   22.84    1.93
  -3   4   6   23.43    1.95
  -3   4   6   24.74    1.39
  -3   4   6   25.25    1.96
   3  -4  -6   21.58    1.86
   3  -4  -6   24.15    2.07
  -3   4   6   22.56    1.89
   2  -4  -6   25.26    1.98
  -2   4   6   25.16    1.78
  -2   4   6   23.36    1.74
  -2   4   6   25.65    1.83
   2  -4  -6   26.64    2.06
   2  -4  -6   21.94    1.67
  -2   4   6   25.20    1.28
  -2   4   6   28.38    2.02
   1  -4  -6  187.74    6.76
   1  -4  -6  192.68    6.97
  -1   4   6  193.42    6.88
  -1   4   6  196.95    7.14
   1  -4  -6  187.56    7.21
  -1   4   6  198.19    6.78
  -1   4   6  202.70    7.22
   0   4   6   34.38    1.99
   0   4   6   32.45    1.89
   0  -4  -6   38.19    2.16
   0   4   6   33.47    1.87
   0  -4  -6   32.28    1.43
   0  -4  -6   30.13    1.82
   0   4   6   32.53    1.97
   0  -4  -6   40.65    2.12
   0   4   6   28.36    1.81
  -1  -4  -6  398.56   12.30
  -1  -4  -6  402.09   12.74
   1   4   6  388.99   13.13
   1   4   6  394.72   12.53
   1   4   6  378.73   12.64
  -1  -4  -6  384.06   12.60
  -1  -4  -6  388.09   13.18
   1   4   6  409.66   13.18
   2   4   6   55.95    2.70
  -2  -4  -6   59.66    2.72
  -2  -4  -6   55.21    2.76
  -2  -4  -6   55.14    2.55
  -2  -4  -6   52.91    2.56
   2   4   6   58.97    2.78
   2   4   6   56.69    2.78
   2   4   6   59.80    2.59
   3   4   6  226.74    8.41
  -3  -4  -6  234.31    8.11
   3   4   6  236.96    7.98
  -3  -4  -6  233.82    7.95
   3   4   6  250.26    8.47
   3   4   6  232.08    8.14
  -3  -4  -6  229.41    8.39
  -3  -4  -6  237.45    8.12
   4   4   6   26.36    1.75
   4   4   6   24.65    1.90
   4   4   6   25.50    1.95
  -4  -4  -6   30.02    1.99
   4   4   6   32.22    2.23
  -4  -4  -6   27.93    1.85
  -4  -4  -6   26.85    1.96
  -4  -4  -6   23.67    1.79
  -5  -4  -6  205.17    7.26
  -5  -4  -6  189.94    7.37
   5   4   6  192.09    7.73
   5   4   6  221.63    7.84
   5   4   6  200.69    7.21
   5   4   6  188.01    7.39
  -5  -4  -6  207.26    7.70
  -5  -4  -6  201.01    7.36
   6   4   6   57.45    3.59
   6   4   6   66.22    3.52
  -6  -4  -6   58.82    3.37
  -6  -4  -6   64.55    3.53
   7   4   6   20.19    2.09
  -7  -4  -6   17.23    2.12
  -7  -4  -6   24.03    2.23
   7   4   6   18.78    2.19
  -8  -4  -6    0.31    0.99
   8   4   6   -0.45    1.02
   8   4   6    1.45    1.30
  -8  -4  -6   -0.58    1.03
   9   4   6    0.38    1.43
  -9  -4  -6    0.72    1.25
 -10  -4  -6    1.79    1.53
  10   4   6    0.83    1.69
  -8   5   6    5.41    1.83
   7  -5  -6    0.42    1.65
  -7   5   6    2.21    1.38
   6  -5  -6    1.17    1.08
  -6   5   6    2.67    0.99
  -6   5   6    2.00    1.37
  -6   5   6    1.78    1.27
   6  -5  -6    6.79    1.89
  -5   5   6   23.88    2.29
  -5   5   6   26.58    1.88
   5  -5  -6   22.99    2.59
   5  -5  -6   21.98    2.05
  -5   5   6   24.41    2.30
  -4   5   6    7.02    1.49
  -4   5   6   10.76    1.15
  -4   5   6   11.72    1.58
   4  -5  -6   10.76    1.51
   4  -5  -6    9.34    1.72
   3  -5  -6    0.47    1.03
  -3   5   6    1.47    0.83
   3  -5  -6    0.93    0.79
   3  -5  -6    1.42    1.00
  -3   5   6    0.20    0.47
  -3   5   6   -0.58    0.74
  -3   5   6    1.29    0.61
  -2   5   6   39.19    2.39
   2  -5  -6   38.54    2.47
  -2   5   6   36.95    1.85
   2  -5  -6   39.23    2.57
  -2   5   6   41.17    2.50
   2  -5  -6   38.56    2.23
  -2   5   6   38.19    2.40
  -2   5   6   34.36    2.28
   1  -5  -6    4.68    0.88
  -1   5   6    4.43    0.92
  -1   5   6    4.62    0.94
  -1   5   6    4.58    1.02
   1  -5  -6    6.80    1.16
   1  -5  -6    6.71    1.12
  -1   5   6    3.43    0.89
   0   5   6    9.90    1.19
   0  -5  -6   11.46    1.33
   0  -5  -6    9.60    1.08
   0   5   6   11.07    1.19
   0   5   6   10.61    1.15
   0  -5  -6   10.60    0.87
   0  -5  -6   10.86    1.24
   0   5   6    9.92    1.17
   1   5   6  353.79   11.90
  -1  -5  -6  356.49   11.92
  -1  -5  -6  381.22   11.63
   1   5   6  355.90   12.26
   1   5   6  373.71   12.29
  -1  -5  -6  367.45   12.42
  -1  -5  -6  350.64   11.82
  -2  -5  -6  375.61   12.86
  -2  -5  -6  367.54   12.35
   2   5   6  366.61   12.76
   2   5   6  372.51   12.42
  -2  -5  -6  381.87   12.44
   2   5   6  407.41   12.86
   3   5   6  113.22    4.83
  -3  -5  -6  116.12    4.89
  -3  -5  -6  124.16    4.74
  -3  -5  -6  114.75    4.67
   3   5   6  128.85    4.92
   3   5   6  108.04    4.70
  -3  -5  -6  118.59    4.88
  -3  -5  -6  126.54    4.82
   4   5   6   17.32    1.62
  -4  -5  -6   15.63    1.50
  -4  -5  -6   18.37    1.51
   4   5   6   17.12    1.61
  -4  -5  -6   17.44    1.54
   4   5   6   17.84    1.60
  -4  -5  -6   17.26    1.65
   5   5   6   84.04    4.17
   5   5   6   86.12    4.12
  -5  -5  -6   86.91    4.08
  -5  -5  -6   89.53    4.27
   5   5   6   99.49    4.36
  -5  -5  -6   87.65    4.06
  -6  -5  -6   84.27    4.26
   6   5   6   83.87    4.44
  -6  -5  -6   94.95    4.57
   6   5   6   94.58    4.46
   7   5   6   -0.29    1.21
   7   5   6   -0.13    1.08
  -7  -5  -6    0.54    1.18
  -7  -5  -6    1.63    1.16
   8   5   6    1.08    1.33
  -8  -5  -6    1.48    1.33
  -8  -5  -6    0.95    1.15
   8   5   6    1.54    1.34
  -9  -5  -6   11.21    2.07
   9   5   6    9.83    2.11
  10   5   6   -1.47    1.56
  -7   6   6    0.39    1.21
  -6   6   6   -0.05    1.07
  -6   6   6    0.87    1.35
   6  -6  -6    1.42    1.07
  -5   6   6    7.14    1.68
   5  -6  -6   13.46    1.77
  -5   6   6   13.26    1.78
   4  -6  -6   14.68    2.12
  -4   6   6   15.68    1.74
  -4   6   6   14.02    1.42
   4  -6  -6   13.51    1.67
  -4   6   6   14.53    1.83
  -3   6   6   15.69    1.36
   3  -6  -6   17.41    1.72
  -3   6   6   17.68    1.74
   3  -6  -6   17.85    2.09
  -3   6   6   13.89    1.70
   2  -6  -6   22.05    2.16
   2  -6  -6   25.67    1.88
   2  -6  -6   24.15    2.14
  -2   6   6   24.04    1.96
  -2   6   6   22.49    1.56
  -2   6   6   24.72    1.92
  -2   6   6   24.61    2.05
   1  -6  -6    5.95    1.22
  -1   6   6    5.43    1.05
   1  -6  -6    5.14    0.97
  -1   6   6    5.50    1.11
   1  -6  -6    4.78    0.81
  -1   6   6    6.46    1.07
  -1   6   6    5.23    1.12
   1  -6  -6    7.06    1.27
   0  -6  -6   46.53    2.26
   0   6   6   40.68    2.40
   0   6   6   46.47    2.57
   0   6   6   43.57    2.53
   0  -6  -6   44.25    2.60
   0  -6  -6   43.55    2.70
   0  -6  -6   47.59    2.48
  -1  -6  -6  126.86    5.26
  -1  -6  -6  128.86    5.12
   1   6   6  125.69    4.99
  -1  -6  -6  122.50    4.93
   1   6   6  123.27    5.01
  -1  -6  -6  128.70    4.79
  -2  -6  -6   13.98    1.48
  -2  -6  -6   14.73    1.39
   2   6   6   13.75    1.43
   2   6   6   14.77    1.41
  -2  -6  -6   14.82    1.48
  -3  -6  -6   -0.34    0.73
   3   6   6    0.79    0.83
  -3  -6  -6   -0.53    0.74
   3   6   6    1.13    0.73
  -3  -6  -6   -0.04    0.73
  -3  -6  -6   -0.39    0.70
   3   6   6    0.14    0.51
  -3  -6  -6    0.17    0.66
   4   6   6    7.91    1.29
   4   6   6    5.67    1.08
  -4  -6  -6    9.04    1.33
  -4  -6  -6    4.29    0.99
   4   6   6    5.15    1.17
  -4  -6  -6    6.70    1.16
  -5  -6  -6    1.10    0.89
  -5  -6  -6    1.34    0.94
   5   6   6    2.59    1.03
   5   6   6    1.10    1.00
  -6  -6  -6   36.13    2.74
   6   6   6   36.71    2.79
   6   6   6   36.77    2.73
  -6  -6  -6   33.98    2.60
  -7  -6  -6    6.53    1.51
  -7  -6  -6    7.18    1.58
   7   6   6    4.51    1.54
   7   6   6    5.25    1.50
   8   6   6    2.38    1.36
   8   6   6    3.16    1.46
  -8  -6  -6    1.54    1.37
   9   6   6   13.96    2.49
   9   6   6   12.75    2.28
  -6   7   6    0.71    1.46
  -6   7   6    1.83    1.36
   6  -7  -6    0.39    1.19
  -5   7   6   12.56    1.81
  -5   7   6   18.00    2.29
   5  -7  -6   11.93    1.80
  -4   7   6    4.97    1.39
   4  -7  -6    4.17    1.21
  -4   7   6    5.32    1.32
  -3   7   6   20.77    2.09
  -3   7   6   22.04    1.80
  -3   7   6   24.26    2.08
   3  -7  -6   24.50    2.10
  -2   7   6   11.20    1.51
  -2   7   6   12.86    1.47
   2  -7  -6   10.61    1.38
  -1   7   6   10.93    1.54
   1  -7  -6   13.06    1.43
  -1   7   6   12.96    1.54
  -1   7   6    8.91    1.27
   1  -7  -6   12.09    1.68
   0   7   6  130.60    5.53
   0  -7  -6  135.39    5.84
   0  -7  -6  135.23    5.43
   0   7   6  142.27    5.42
   0   7   6  140.01    5.42
   0  -7  -6  144.30    5.72
   0   7   6  141.67    5.68
   1   7   6    2.57    0.87
  -1  -7  -6    1.01    0.95
  -1  -7  -6    0.75    0.78
   1   7   6    2.63    0.83
   1   7   6    2.01    0.95
  -1  -7  -6   -0.42    0.97
   2   7   6   26.70    2.08
  -2  -7  -6   27.60    2.29
   2   7   6   27.77    1.88
  -2  -7  -6   26.65    2.04
   2   7   6   22.82    1.83
  -2  -7  -6   28.09    2.16
  -3  -7  -6    8.83    1.34
  -3  -7  -6    9.55    1.40
   3   7   6    8.52    1.20
  -3  -7  -6    8.93    1.30
  -3  -7  -6   11.24    1.50
   3   7   6    7.32    1.29
  -3  -7  -6    8.98    1.30
   4   7   6   35.31    2.32
   4   7   6   32.12    2.36
  -4  -7  -6   36.34    2.45
  -4  -7  -6   34.95    2.35
   5   7   6   16.13    1.83
  -5  -7  -6   15.18    1.70
   5   7   6   14.46    1.65
   6   7   6    2.76    1.14
  -6  -7  -6    3.21    1.17
   6   7   6    1.64    1.17
   7   7   6    5.33    1.61
  -7  -7  -6    5.95    1.55
   7   7   6    6.07    1.50
   8   7   6    3.93    1.73
   8   7   6    2.83    1.44
  -8  -7  -6    3.90    1.52
   9   7   6    4.54    1.99
   9   7   6    2.51    1.61
   5  -8  -6    6.72    1.56
  -5   8   6    7.01    1.89
  -5   8   6    5.58    1.52
  -4   8   6    4.65    1.24
   4  -8  -6    1.14    1.06
  -4   8   6    0.58    1.28
   3  -8  -6   17.10    1.90
  -3   8   6   16.77    1.69
  -3   8   6   17.30    2.00
  -2   8   6    0.60    0.82
   2  -8  -6   -0.75    0.75
  -2   8   6    0.33    1.00
  -1   8   6   11.63    1.29
   1  -8  -6    9.25    1.34
  -1   8   6   10.37    1.57
   0   8   6   22.98    2.10
   0  -8  -6   22.08    1.89
   0   8   6   22.44    1.65
   1   8   6  178.45    6.79
   1   8   6  166.81    6.18
  -1  -8  -6  170.88    6.61
  -2  -8  -6   29.01    2.17
   2   8   6   27.07    2.27
   2   8   6   31.51    1.93
   3   8   6   57.56    2.75
  -3  -8  -6   59.71    3.17
   3   8   6   48.40    3.10
  -4  -8  -6   29.04    2.32
   4   8   6   31.38    2.07
   4   8   6   30.25    2.45
   5   8   6    3.79    1.34
   5   8   6    9.65    1.34
  -5  -8  -6    6.00    1.34
  -6  -8  -6    9.17    1.61
   6   8   6   13.80    1.59
   6   8   6   10.89    1.80
   7   8   6    7.49    1.90
   7   8   6    4.84    1.42
  -7  -8  -6    4.78    1.53
  -8  -8  -6    1.65    1.41
   8   8   6    1.95    1.57
   8   8   6    0.42    1.25
   4  -9  -6    0.71    1.11
  -4   9   6   -0.50    1.34
  -4   9   6   -0.26    0.99
  -3   9   6    0.61    1.22
   3  -9  -6    0.00    0.98
  -3   9   6    0.49    0.87
  -2   9   6    8.17    1.64
  -2   9   6    5.32    1.01
   2  -9  -6    4.95    1.29
  -1   9   6    1.25    1.14
  -1   9   6    0.56    0.58
   1  -9  -6    1.52    0.97
   0   9   6    6.59    0.66
   0   9   6    5.77    1.46
   0  -9  -6    7.85    1.34
   1   9   6   35.16    2.63
  -1  -9  -6   33.02    2.38
  -2  -9  -6    1.51    1.03
   2   9   6    2.95    1.22
   3   9   6    2.30    1.16
  -3  -9  -6    1.10    0.96
   4   9   6   28.01    2.47
   4   9   6   27.03    1.55
  -4  -9  -6   31.35    2.43
  -5  -9  -6    5.43    1.34
   5   9   6    6.31    1.58
   5   9   6    4.62    0.91
  -6  -9  -6    0.89    1.13
   6   9   6    1.75    0.93
   6   9   6    2.28    1.36
   7   9   6   13.99    1.67
   7   9   6   10.99    2.14
  -7  -9  -6   14.04    2.08
   2 -10  -6   -0.24    0.95
  -2  10   6    3.43    1.49
  -1  10   6    8.21    1.71
   1 -10  -6    4.91    1.28
   0  10   6    5.00    1.49
   0 -10  -6    4.77    1.27
  -1 -10  -6   21.21    2.01
   1  10   6   21.27    2.25
   2  10   6   13.54    1.95
  -2 -10  -6   17.31    1.86
  -3 -10  -6   -1.05    0.83
   3  10   6    1.42    1.20
  -4 -10  -6    6.30    1.45
   4  10   6    4.28    1.55
   5  10   6    4.40    1.58
  -5 -10  -6    4.68    1.46
   5   9  -7   -0.56    0.93
  -5  -9   7    0.08    0.88
   5   9  -7   -0.40    0.94
  -4  -9   7   18.21    1.58
  -4  -9   7   19.66    1.67
   4   9  -7   19.14    1.66
   4   9  -7   23.49    1.76
   3   9  -7   31.66    1.70
   3   9  -7   27.18    1.72
  -3  -9   7   27.77    1.72
  -3  -9   7   29.07    1.56
  -1   9  -7    0.18    0.62
   1  -9   7    0.09    0.46
   1  -9   7    0.34    0.46
  -1   9  -7   -1.11    0.50
   2  -9   7   19.35    1.56
   2  -9   7   19.20    1.39
  -2   9  -7   20.41    2.69
  -2   9  -7   20.52    1.49
  -2   9  -7   20.60    1.69
  -3   9  -7   21.96    1.80
  -3   9  -7   25.17    2.12
   3  -9   7   21.32    1.65
  -3   9  -7   22.39    2.85
  -6  -8   7    1.85    1.12
   6   8  -7    4.31    1.34
  -5  -8   7   12.62    1.51
   5   8  -7    9.18    1.37
   5   8  -7    9.24    1.47
   4   8  -7    5.72    1.11
  -4  -8   7    5.02    0.91
  -4  -8   7    7.46    1.12
   4   8  -7    5.46    0.98
   3   8  -7    0.96    0.64
  -3  -8   7    0.34    0.67
   3   8  -7    0.47    0.65
  -3  -8   7    0.48    0.55
   2   8  -7   70.16    2.64
   2   8  -7   73.13    2.64
  -1   8  -7    9.67    0.81
  -1   8  -7   10.44    0.88
  -1   8  -7    9.44    1.86
   2  -8   7    0.13    0.52
  -2   8  -7   -1.20    0.98
  -2   8  -7   -0.40    0.70
   2  -8   7    0.62    0.59
  -2   8  -7    0.32    0.55
  -3   8  -7    7.31    1.21
   3  -8   7    7.88    1.01
  -3   8  -7    7.07    1.14
  -3   8  -7    7.61    1.86
   3  -8   7    7.33    1.18
  -4   8  -7   15.68    2.37
  -4   8  -7   20.80    1.84
   4  -8   7   19.04    1.65
  -5   8  -7    2.59    1.25
  -5   8  -7    0.78    1.66
   5  -8   7    2.66    1.12
  -7  -7   7   15.91    1.99
   7   7  -7   14.44    2.06
   6   7  -7    0.19    1.11
  -6  -7   7    1.29    0.94
  -5  -7   7    2.03    0.95
   5   7  -7    2.69    0.93
   5   7  -7    3.61    1.12
  -5  -7   7    3.48    0.95
   4   7  -7   -0.76    0.72
   4   7  -7   -0.38    0.67
  -4  -7   7   -0.18    0.60
  -4  -7   7   -0.27    0.68
   3   7  -7    2.38    0.73
  -3  -7   7    2.54    0.60
  -3  -7   7    2.65    0.72
   3   7  -7    3.44    0.74
   2   7  -7    3.57    0.63
   2   7  -7    4.44    0.64
  -1   7  -7   51.31    2.03
  -1   7  -7   47.24    3.27
  -1   7  -7   45.90    1.91
   2  -7   7   19.13    1.21
   2  -7   7   17.17    1.23
  -2   7  -7   21.23    1.51
  -2   7  -7   20.39    2.30
  -2   7  -7   20.04    1.34
  -3   7  -7    8.61    1.26
  -3   7  -7    9.76    1.15
  -3   7  -7   11.25    1.87
   3  -7   7    8.46    1.10
   3  -7   7    8.95    1.01
  -4   7  -7   36.49    2.99
   4  -7   7   30.30    2.06
  -4   7  -7   32.99    2.42
  -4   7  -7   32.66    2.28
   4  -7   7   34.39    2.39
   5  -7   7    1.78    0.95
  -5   7  -7    0.98    1.04
  -5   7  -7    3.70    1.54
   6  -7   7    5.68    1.32
  -6   7  -7    2.72    1.61
  -6   7  -7    1.52    1.27
   8   6  -7    2.78    1.56
  -8  -6   7    3.81    1.48
   8   6  -7    2.93    0.94
   7   6  -7    4.63    1.48
  -7  -6   7    2.64    1.23
   6   6  -7    1.71    1.11
  -6  -6   7    4.26    1.24
  -5  -6   7    1.18    0.88
   5   6  -7    2.49    0.90
  -5  -6   7    1.98    0.88
   5   6  -7    1.38    0.97
  -4  -6   7    0.59    0.62
   4   6  -7    1.34    0.81
  -4  -6   7    0.06    0.68
   4   6  -7    0.73    0.70
   3   6  -7   13.48    1.09
  -3  -6   7   13.79    1.02
  -3  -6   7   11.14    1.03
   3   6  -7   12.57    1.12
   2   6  -7   -0.44    0.41
   2   6  -7   -0.44    0.40
   0   6  -7  115.55    5.28
  -1   6  -7  183.27    5.81
  -1   6  -7  180.74    7.34
  -1   6  -7  171.94    5.73
   2  -6   7  167.85    5.67
   2  -6   7  161.34    5.69
  -2   6  -7  171.80    5.84
  -2   6  -7  182.29    7.25
  -2   6  -7  183.53    5.97
  -3   6  -7    0.60    1.06
   3  -6   7    3.03    0.79
  -3   6  -7    3.85    0.98
  -3   6  -7    3.55    0.84
   3  -6   7    3.01    0.71
  -4   6  -7    0.23    0.97
  -4   6  -7    1.03    0.84
   4  -6   7    1.03    0.85
   4  -6   7    0.50    0.70
  -4   6  -7    0.79    0.92
  -5   6  -7    2.73    1.13
   5  -6   7    2.37    0.97
  -5   6  -7    1.80    1.37
   6  -6   7   21.86    2.03
  -6   6  -7   21.84    2.21
  -6   6  -7   18.14    2.42
  -7   6  -7   17.20    2.47
  -7   6  -7   16.32    1.38
  -7   6  -7   14.17    2.05
   7  -6   7   13.31    1.87
   8   5  -7    7.98    1.45
  -8  -5   7    6.75    1.69
   8   5  -7    7.11    1.91
  -7  -5   7    6.64    1.46
   7   5  -7    5.97    1.19
   7   5  -7    5.40    1.51
   6   5  -7   12.69    1.69
   6   5  -7    9.37    1.04
  -6  -5   7    8.83    1.50
   5   5  -7   54.29    2.88
  -5  -5   7   52.96    2.73
   5   5  -7   51.83    2.94
  -5  -5   7   54.27    3.00
  -4  -5   7   30.06    1.93
   4   5  -7   29.60    1.87
  -4  -5   7   31.32    1.80
   4   5  -7   27.84    1.94
  -3  -5   7   -0.32    0.47
   3   5  -7   -0.19    0.51
  -3  -5   7   -0.05    0.52
   3   5  -7   -0.58    0.57
  -2  -5   7   14.87    0.84
  -2  -5   7   16.41    1.16
   2   5  -7   14.33    1.07
   2   5  -7   19.35    1.09
  -2  -5   7   14.78    0.92
   1   5  -7   44.94    1.74
   1   5  -7   47.05    1.74
   0   5  -7  108.89    4.83
   0   5  -7  108.35    3.53
   1  -5   7    2.90    0.61
  -1   5  -7    3.22    0.51
  -1   5  -7    3.30    1.06
  -1   5  -7    2.86    0.47
  -2   5  -7  549.07   18.31
  -2   5  -7  579.49   17.12
  -2   5  -7  546.50   17.06
   2  -5   7  525.04   16.91
   2  -5   7  568.87   17.79
   2  -5   7  548.90   16.92
  -3   5  -7  271.26    8.88
   3  -5   7  263.00    8.74
  -3   5  -7  261.06    9.78
   3  -5   7  263.36    8.67
  -3   5  -7  261.20    8.80
  -4   5  -7    0.05    0.97
  -4   5  -7   -0.07    0.81
   4  -5   7   -0.25    0.79
   4  -5   7    0.12    0.64
  -4   5  -7    0.32    0.78
  -5   5  -7    8.10    1.40
  -5   5  -7    7.27    0.79
   5  -5   7    8.11    1.27
  -5   5  -7    5.71    1.51
  -5   5  -7    5.88    0.76
  -5   5  -7    7.54    1.40
  -6   5  -7    1.57    1.07
  -6   5  -7    0.10    1.07
   6  -5   7    0.47    0.95
  -6   5  -7    0.94    0.73
  -7   5  -7   14.42    1.96
  -7   5  -7   13.30    1.47
  -7   5  -7   11.36    2.10
   7  -5   7   11.81    1.75
  -8   5  -7   10.39    1.95
  -8   5  -7    7.42    2.14
   8  -5   7    5.23    1.55
  -8   5  -7    5.02    1.30
   9   4  -7    7.78    1.85
  -9  -4   7    7.43    2.07
   9   4  -7    8.78    2.21
   8   4  -7    4.57    1.45
   8   4  -7    5.06    1.73
  -8  -4   7    4.54    1.57
   7   4  -7    2.17    1.17
  -7  -4   7    1.55    1.18
   7   4  -7    2.24    1.30
   6   4  -7    1.17    0.96
   6   4  -7    1.60    1.18
  -6  -4   7    1.86    1.12
   5   4  -7   87.36    3.54
  -5  -4   7   87.45    3.86
   5   4  -7   85.73    3.63
   5   4  -7   83.10    3.98
  -5  -4   7   80.30    3.94
   5   4  -7   90.08    3.97
  -5  -4   7   82.21    3.97
  -4  -4   7    0.32    0.60
  -4  -4   7   -0.04    0.67
   4   4  -7   -0.38    0.49
  -4  -4   7   -0.44    0.66
   4   4  -7    0.41    0.67
   4   4  -7   -0.91    0.66
   4   4  -7   -0.52    0.42
  -3  -4   7  120.42    4.52
   3   4  -7  121.43    4.39
   3   4  -7  116.08    4.43
  -3  -4   7  119.13    4.24
  -3  -4   7  115.00    4.37
  -2  -4   7   13.89    1.06
   2   4  -7   12.16    1.03
  -2  -4   7   13.84    0.96
   2   4  -7   14.52    1.01
  -2  -4   7   13.56    0.88
   1   4  -7    0.28    0.34
  -1  -4   7   -0.22    0.33
   1   4  -7   -0.66    0.31
   0  -4   7  347.01   10.91
   0   4  -7  350.62   10.56
   0   4  -7  333.46   10.54
   0   4  -7  337.34   11.63
   1  -4   7  189.65    6.15
  -1   4  -7  174.55    6.83
  -1   4  -7  179.77    5.87
  -2   4  -7   49.31    2.13
  -2   4  -7   49.64    2.19
   2  -4   7   53.44    2.36
   2  -4   7   49.45    2.00
  -2   4  -7   50.37    2.82
   2  -4   7   49.01    2.02
   3  -4   7  230.40    7.94
   3  -4   7  217.74    7.39
  -3   4  -7  219.64    7.49
  -3   4  -7  217.19    8.25
   3  -4   7  220.99    7.46
  -3   4  -7  228.28    7.61
  -4   4  -7   87.06    4.30
  -4   4  -7   87.24    3.31
   4  -4   7   89.38    4.10
  -4   4  -7   90.58    3.36
   4  -4   7   87.75    3.69
  -4   4  -7   87.78    3.83
   4  -4   7   88.91    3.79
  -4   4  -7   84.64    3.77
  -5   4  -7    4.33    1.28
   5  -4   7    5.36    1.23
  -5   4  -7    4.90    1.20
  -5   4  -7    5.38    1.14
  -5   4  -7    4.89    0.88
   5  -4   7    5.58    1.10
  -5   4  -7    5.19    0.89
  -6   4  -7    4.13    1.30
  -6   4  -7    4.24    0.94
   6  -4   7    3.57    1.05
  -6   4  -7    3.68    1.18
  -7   4  -7   23.55    2.00
  -7   4  -7   23.72    2.25
  -7   4  -7   22.16    2.51
   7  -4   7   20.61    2.14
  -8   4  -7    6.99    1.73
  -8   4  -7    8.17    2.05
   8  -4   7    8.64    1.72
  -8   4  -7    8.97    1.58
  -9   4  -7   -0.25    1.09
  -9   4  -7    0.00    1.56
  -9   4  -7   -1.41    1.46
   9   3  -7   -0.49    1.12
   9   3  -7    0.74    1.70
   8   3  -7    1.11    1.21
   8   3  -7    0.59    1.37
  -8  -3   7   -0.55    1.10
  -7  -3   7   93.67    4.84
   7   3  -7   87.60    4.63
  -7  -3   7  107.27    5.06
   7   3  -7   92.98    4.82
   6   3  -7   69.72    3.80
  -6  -3   7   71.24    3.80
  -6  -3   7   68.04    3.79
   6   3  -7   69.27    3.63
  -5  -3   7   12.30    1.35
  -5  -3   7   13.70    1.54
  -5  -3   7   11.73    1.45
   5   3  -7   12.88    1.40
   5   3  -7    8.80    1.36
   5   3  -7   11.32    1.36
  -4  -3   7   14.41    1.43
  -4  -3   7   19.22    1.53
   4   3  -7   17.65    1.49
   4   3  -7   18.98    1.52
  -4  -3   7   20.91    1.72
   4   3  -7   18.44    1.34
   4   3  -7   18.68    1.56
  -3  -3   7   33.80    1.90
   3   3  -7   34.38    1.85
   3   3  -7   32.09    1.65
   3   3  -7   32.61    1.58
  -3  -3   7   35.53    1.78
  -3  -3   7   36.08    1.93
   3   3  -7   32.62    1.90
   2   3  -7  208.65    7.17
  -2  -3   7  219.02    7.14
  -2  -3   7  224.17    7.42
   2   3  -7  214.44    7.14
  -2  -3   7  222.15    7.03
  -1  -3   7   71.00    2.46
   1   3  -7   68.43    2.55
  -1  -3   7   70.02    2.67
   1   3  -7   67.99    2.57
  -1  -3   7   65.07    2.37
   0   3  -7   15.26    1.37
   0  -3   7   10.85    0.62
   0  -3   7   14.82    0.70
   0   3  -7   11.47    0.82
   0  -3   7   13.04    0.91
   0   3  -7   12.74    0.85
  -1   3  -7   44.78    1.84
  -1   3  -7   45.69    2.41
   1  -3   7   43.29    1.65
   1  -3   7   43.33    1.66
   1  -3   7   44.51    1.94
   2  -3   7   64.99    2.43
  -2   3  -7   56.87    2.97
  -2   3  -7   60.07    2.50
  -2   3  -7   64.05    2.57
   2  -3   7   66.04    2.73
   2  -3   7   63.80    2.46
  -3   3  -7  233.62    7.83
  -3   3  -7  248.70    7.78
  -3   3  -7  226.15    7.69
  -3   3  -7  229.93    8.40
   3  -3   7  222.61    7.68
   3  -3   7  240.26    8.25
  -3   3  -7  234.56    7.87
   3  -3   7  229.05    7.78
  -4   3  -7   18.96    1.58
   4  -3   7   17.35    1.39
  -4   3  -7   17.32    1.34
   4  -3   7   19.29    1.69
  -4   3  -7   14.86    1.59
  -4   3  -7   14.85    1.35
  -4   3  -7   16.37    1.29
   4  -3   7   17.31    1.48
   5  -3   7   49.88    2.85
  -5   3  -7   51.75    2.83
  -5   3  -7   47.28    2.98
   5  -3   7   47.61    2.60
  -5   3  -7   47.65    2.51
  -5   3  -7   49.35    2.75
   5  -3   7   48.41    3.03
  -6   3  -7    4.65    1.23
  -6   3  -7    4.67    1.31
  -6   3  -7    4.77    1.05
   6  -3   7    4.91    1.16
   6  -3   7    7.25    1.51
  -7   3  -7   23.96    2.12
  -7   3  -7   20.54    2.15
   7  -3   7   25.35    2.64
  -7   3  -7   24.39    2.52
   7  -3   7   23.39    2.15
  -8   3  -7    0.72    1.25
  -8   3  -7    1.49    1.15
  -8   3  -7    0.53    1.17
   8  -3   7    0.51    1.00
  -9   3  -7    2.46    1.62
  -9   3  -7    0.65    1.45
  -9   3  -7    1.63    1.33
   9   2  -7   -2.08    1.27
   8   2  -7   18.11    2.38
  -8  -2   7   19.55    2.40
  -8  -2   7   18.58    2.39
   8   2  -7   15.25    2.19
   7   2  -7   23.97    2.38
  -7  -2   7   20.81    2.32
   7   2  -7   23.81    2.40
  -7  -2   7   27.66    2.53
  -6  -2   7   46.62    3.06
  -6  -2   7   42.08    2.93
   6   2  -7   50.27    3.11
   6   2  -7   47.12    3.02
  -5  -2   7   93.43    4.39
   5   2  -7  102.78    4.27
   5   2  -7   99.32    4.44
   5   2  -7   99.61    4.29
  -5  -2   7   99.43    4.46
  -5  -2   7   98.88    4.21
   5   2  -7   91.68    4.34
   4   2  -7   12.00    1.30
  -4  -2   7   13.83    1.27
   4   2  -7   11.11    1.14
  -4  -2   7   12.33    1.32
   4   2  -7   10.48    1.25
   4   2  -7   14.07    1.30
  -4  -2   7   13.91    1.37
  -3  -2   7   67.50    3.00
  -3  -2   7   65.93    2.81
   3   2  -7   64.25    2.88
  -3  -2   7   67.12    2.96
   3   2  -7   66.59    2.91
   3   2  -7   64.49    2.95
  -2  -2   7  275.86    9.20
  -2  -2   7  300.24    9.54
   2   2  -7  283.15    9.29
   2   2  -7  274.93    9.34
   2   2  -7  289.97    9.20
  -2  -2   7  292.70    9.54
   2   2  -7  275.07    9.22
  -2  -2   7  282.01    9.09
  -1  -2   7  560.80   17.54
   1   2  -7  560.55   17.56
   1   2  -7  570.30   17.97
  -1  -2   7  581.63   18.21
   1   2  -7  570.93   18.03
   1   2  -7  585.20   17.55
   1   2  -7  562.42   18.02
  -1  -2   7  594.95   18.01
  -1  -2   7  561.77   17.44
   0  -2   7  130.67    4.33
   0  -2   7  129.08    4.56
   0  -2   7  135.01    4.82
   0   2  -7  128.94    4.41
   0   2  -7  133.80    4.85
   0  -2   7  128.62    4.27
   0   2  -7  125.83    4.29
   0   2  -7  131.79    4.42
   0   2  -7  131.66    4.29
  -1   2  -7    4.16    0.59
   1  -2   7    7.08    0.93
  -1   2  -7    5.60    0.48
   1  -2   7    5.57    0.69
  -1   2  -7    5.04    0.80
  -1   2  -7    5.57    0.48
   1  -2   7    5.19    0.55
   1  -2   7    5.91    0.59
  -2   2  -7   10.51    0.88
  -2   2  -7   11.19    0.82
   2  -2   7    9.13    0.95
  -2   2  -7    9.46    1.05
  -2   2  -7    9.85    0.77
   2  -2   7   10.08    0.83
   2  -2   7    9.40    0.80
   3  -2   7   65.87    2.97
   3  -2   7   64.81    2.73
   3  -2   7   66.00    2.68
  -3   2  -7   51.27    2.56
  -3   2  -7   63.74    3.00
  -3   2  -7   66.49    2.64
  -3   2  -7   62.13    2.73
  -3   2  -7   68.73    2.81
  -4   2  -7   81.67    3.40
   4  -2   7   76.39    3.65
  -4   2  -7   85.91    3.54
   4  -2   7   84.87    3.58
  -4   2  -7   83.70    3.60
   4  -2   7   81.42    3.43
  -4   2  -7   79.96    3.74
  -4   2  -7   76.50    3.42
  -5   2  -7   26.88    1.97
   5  -2   7   26.77    1.90
   5  -2   7   26.13    2.25
  -5   2  -7   29.39    2.17
  -5   2  -7   23.61    1.82
  -5   2  -7   29.47    2.04
  -5   2  -7   28.15    2.10
   5  -2   7   24.32    2.07
  -6   2  -7    2.41    1.04
  -6   2  -7    5.00    1.27
  -6   2  -7    3.85    1.00
   6  -2   7    3.61    1.04
   6  -2   7    3.49    1.30
   7  -2   7   12.41    1.97
  -7   2  -7   13.22    1.77
  -7   2  -7   12.37    1.63
   7  -2   7   13.67    1.68
  -8   2  -7    0.99    1.11
  -8   2  -7   -0.36    1.03
   8  -2   7   -0.23    0.99
   8  -2   7   -0.24    1.33
  -9   2  -7   17.60    2.30
   9  -2   7   18.68    2.79
  -9  -1   7   -0.35    1.39
   9   1  -7    0.23    1.49
   8   1  -7   11.66    2.19
  -8  -1   7   10.83    2.02
   7   1  -7    2.79    1.50
   7   1  -7    3.88    1.41
  -7  -1   7    5.91    1.57
  -7  -1   7    6.24    1.56
   6   1  -7   36.93    2.65
  -6  -1   7   32.10    2.55
   6   1  -7   34.02    2.74
  -6  -1   7   31.21    2.60
   5   1  -7   10.08    1.17
   5   1  -7   10.16    1.36
   5   1  -7    8.74    1.35
  -5  -1   7    9.92    1.43
   5   1  -7    9.63    1.48
  -5  -1   7   11.06    1.34
  -5  -1   7    8.51    1.22
   5   1  -7   11.80    1.38
  -5  -1   7   10.06    1.39
   4   1  -7    0.03    0.32
  -4  -1   7    0.16    0.62
   4   1  -7    0.80    0.67
  -4  -1   7    0.56    0.63
  -4  -1   7   -0.08    0.60
   4   1  -7    0.04    0.54
  -4  -1   7    0.78    0.70
   4   1  -7    0.95    0.60
   4   1  -7    0.89    0.78
  -3  -1   7  279.60    9.65
   3   1  -7  266.97    9.63
   3   1  -7  285.68    9.35
  -3  -1   7  279.17    9.42
   3   1  -7  285.28    9.55
   3   1  -7  280.22    9.02
  -3  -1   7  279.06    9.17
   3   1  -7  275.02    9.38
  -3  -1   7  276.07    9.22
  -2  -1   7  341.67   10.93
  -2  -1   7  334.78   10.72
   2   1  -7  341.63   10.85
  -2  -1   7  337.85   11.26
   2   1  -7  333.46   10.55
   2   1  -7  346.71   11.14
  -2  -1   7  338.72   10.77
  -2  -1   7  336.12   10.84
   2   1  -7  335.50   10.91
   2   1  -7  325.39   11.20
  -1  -1   7  336.71   10.92
   1   1  -7  353.97   10.79
  -1  -1   7  357.30   11.51
   1   1  -7  350.01   11.05
   1   1  -7  344.36   11.08
  -1  -1   7  339.71   11.09
  -1  -1   7  359.42   11.17
   1   1  -7  345.12   11.41
  -1  -1   7  362.84   11.02
   0   1  -7  913.45   28.04
   0  -1   7  930.85   28.07
   0  -1   7  914.74   29.09
   0   1  -7  906.86   29.01
   0  -1   7  963.22   28.31
   0   1  -7  926.84   27.81
   0   1  -7  906.23   28.30
   0   1  -7  925.49   29.03
   0   1  -7  943.20   28.04
   0  -1   7  924.81   27.98
   0  -1   7  932.81   27.91
  -1   1  -7  162.26    5.08
   1  -1   7  161.97    5.26
   1  -1   7  157.56    5.59
  -1   1  -7  162.60    5.39
   1  -1   7  161.65    5.51
   1  -1   7  159.03    5.29
   1  -1   7  159.16    5.32
  -1   1  -7  151.37    5.41
  -1   1  -7  154.55    5.51
   2  -1   7  226.78    7.30
   2  -1   7  219.71    7.66
   2  -1   7  218.61    7.20
  -2   1  -7  195.79    7.46
  -2   1  -7  219.45    7.46
   2  -1   7  221.32    7.28
  -2   1  -7  231.62    7.07
  -2   1  -7  240.48    7.37
  -2   1  -7  220.99    7.50
   3  -1   7   76.43    3.32
  -3   1  -7   71.12    3.06
  -3   1  -7   77.34    3.17
  -3   1  -7   71.12    3.24
  -3   1  -7   72.88    3.08
   3  -1   7   76.28    3.13
  -3   1  -7   78.41    2.91
   3  -1   7   74.38    3.05
   3  -1   7   72.60    3.00
  -3   1  -7   78.08    3.20
  -4   1  -7   78.95    3.19
   4  -1   7   80.00    3.71
   4  -1   7   79.04    3.36
   4  -1   7   84.55    3.38
  -4   1  -7   80.80    3.56
  -4   1  -7   78.95    3.45
  -4   1  -7   77.19    3.44
   4  -1   7   86.14    3.54
  -4   1  -7   72.00    3.34
  -5   1  -7   22.58    1.70
  -5   1  -7   20.10    1.71
   5  -1   7   19.47    1.85
  -5   1  -7   21.11    1.81
   5  -1   7   23.68    1.94
   5  -1   7   21.76    1.71
   5  -1   7   20.85    1.70
  -5   1  -7   21.67    1.59
  -6   1  -7  127.03    5.53
   6  -1   7  131.26    6.01
  -6   1  -7  149.53    5.77
  -6   1  -7  138.38    5.34
   6  -1   7  132.43    5.48
  -6   1  -7  128.84    5.51
   7  -1   7    2.55    1.06
   7  -1   7    2.90    1.31
  -7   1  -7    2.74    1.12
  -7   1  -7    3.73    1.23
   8  -1   7   -0.51    0.91
   8  -1   7    1.44    1.42
  -8   1  -7    0.20    1.01
  -8   1  -7   -0.60    1.08
  -9   1  -7   -0.98    1.09
   9  -1   7    0.20    1.49
 -10   1  -7   -0.36    1.55
  10  -1   7    0.39    1.81
   9   0  -7   -0.80    1.47
  -9   0   7   -1.51    1.31
  -8   0   7   -0.83    1.23
   8   0  -7   -0.67    1.32
  -7   0   7    6.18    1.59
   7   0  -7    5.87    1.58
  -7   0   7    9.76    1.81
   7   0  -7    4.31    1.51
  -6   0   7   20.25    2.13
  -6   0   7   20.03    2.06
   6   0  -7   22.14    2.26
   6   0  -7   18.14    1.99
   5   0  -7  164.36    6.12
   5   0  -7  162.44    6.40
   5   0  -7  156.96    6.68
  -5   0   7  176.39    6.46
  -5   0   7  161.23    6.59
  -5   0   7  159.63    6.27
  -5   0   7  152.08    6.44
   5   0  -7  162.05    6.46
  -4   0   7    9.42    1.16
   4   0  -7    8.97    1.20
  -4   0   7    8.16    1.18
   4   0  -7    8.54    1.23
   4   0  -7    6.59    1.19
  -4   0   7   10.45    1.18
   4   0  -7    9.97    1.06
  -4   0   7    9.75    1.26
   3   0  -7  141.14    5.43
   3   0  -7  140.13    5.15
   3   0  -7  143.87    5.64
  -3   0   7  152.79    5.36
  -3   0   7  144.29    5.59
   3   0  -7  148.14    5.52
  -3   0   7  135.48    5.24
  -3   0   7  141.50    5.48
   3   0  -7  145.21    5.39
  -2   0   7  544.39   18.09
   2   0  -7  567.97   18.04
  -2   0   7  550.50   17.56
   2   0  -7  557.26   17.50
   2   0  -7  549.56   18.16
  -2   0   7  557.54   17.37
  -2   0   7  565.71   17.41
   2   0  -7  566.44   17.28
  -1   0   7    0.99    0.50
  -1   0   7    0.89    0.49
   1   0  -7    0.23    0.40
  -1   0   7    0.66    0.46
   1   0  -7    1.45    0.59
  -1   0   7    0.92    0.37
   1   0  -7    0.15    0.28
  -1   0   7    1.77    0.58
   1   0  -7    0.25    0.39
   1   0  -7    0.37    0.46
   0   0   7    0.36    0.41
   0   0   7    0.71    0.42
   0   0   7    0.55    0.46
   0   0  -7    1.31    0.43
   0   0  -7    0.28    0.30
   0   0  -7    0.74    0.36
   0   0   7    0.37    0.40
   0   0  -7    0.05    0.45
   0   0   7    0.51    0.32
   0   0  -7    0.68    0.40
  -1   0  -7    5.28    0.59
   1   0   7    4.47    0.63
   1   0   7    3.71    0.59
   1   0   7    3.60    0.62
  -1   0  -7    3.53    0.61
  -1   0  -7    4.21    0.62
  -1   0  -7    3.60    0.58
   1   0   7    4.59    0.66
   1   0   7    4.85    0.71
  -1   0  -7    4.10    0.55
  -2   0  -7   99.57    3.73
   2   0   7   99.12    3.76
   2   0   7  101.98    4.01
  -2   0  -7  107.04    3.96
   2   0   7   96.43    3.74
   2   0   7   99.65    3.72
  -2   0  -7  100.73    3.87
  -2   0  -7  100.67    3.65
  -3   0  -7   75.47    3.28
   3   0   7   77.91    3.23
  -3   0  -7   80.44    3.44
   3   0   7   84.47    3.36
  -3   0  -7   79.76    3.16
   3   0   7   82.79    3.27
  -3   0  -7   75.44    3.25
   3   0   7   83.06    3.58
  -4   0  -7   96.40    4.04
  -4   0  -7   92.76    3.64
   4   0   7   87.38    3.70
   4   0   7   89.77    3.74
  -4   0  -7   91.17    3.84
  -4   0  -7   86.23    3.74
   4   0   7   86.38    4.02
  -4   0  -7   93.66    3.86
   4   0   7   91.42    3.82
   5   0   7   -0.67    0.63
   5   0   7    0.07    0.74
  -5   0  -7    0.08    0.67
  -5   0  -7   -0.63    0.58
   5   0   7    0.27    0.62
  -5   0  -7    0.39    0.68
  -5   0  -7    0.24    0.66
   5   0   7   -0.76    0.75
   6   0   7    5.25    1.10
   6   0   7    4.14    1.36
  -6   0  -7    3.89    1.04
  -6   0  -7    4.81    1.11
  -6   0  -7    3.64    1.06
  -6   0  -7    6.18    1.29
   6   0   7    5.40    1.35
   6   0   7    4.98    1.09
   7   0   7    2.05    1.04
  -7   0  -7    0.99    0.95
   7   0   7    0.45    1.09
  -7   0  -7    1.31    1.03
  -8   0  -7    0.98    1.09
  -8   0  -7    0.58    1.17
   8   0   7   -0.75    1.24
   8   0   7   -0.82    0.90
  -9   0  -7   10.38    2.03
   9   0   7    9.50    2.23
  10   0   7    1.48    1.83
 -10   0  -7   -0.37    1.46
   9  -1  -7    2.08    1.68
  -9   1   7    6.07    1.97
   8  -1  -7    0.88    1.52
  -8   1   7   -0.19    1.33
   7  -1  -7   21.01    2.56
  -7   1   7   19.70    2.39
  -6   1   7   73.45    4.03
   6  -1  -7   72.77    4.11
  -6   1   7   80.28    4.24
   6  -1  -7   71.55    4.23
  -5   1   7   49.44    3.07
   5  -1  -7   50.18    3.23
   5  -1  -7   58.96    2.95
   5  -1  -7   55.74    3.19
  -5   1   7   52.64    3.00
  -5   1   7   51.03    3.24
   4  -1  -7    5.09    0.97
  -4   1   7    6.04    1.18
   4  -1  -7    4.74    1.21
  -4   1   7    5.50    1.12
   4  -1  -7    6.43    1.19
  -4   1   7    4.73    0.97
   4  -1  -7    4.42    1.05
  -4   1   7    5.09    1.15
   3  -1  -7    4.49    1.09
   3  -1  -7    6.56    0.89
   3  -1  -7    7.99    1.07
  -3   1   7    4.34    0.93
   3  -1  -7    5.86    0.97
  -3   1   7    5.61    0.91
  -3   1   7    5.29    0.90
  -3   1   7    6.52    1.04
  -2   1   7 1630.09   47.61
   2  -1  -7 1543.72   47.61
  -2   1   7 1543.56   49.43
  -2   1   7 1521.56   47.50
   2  -1  -7 1583.39   47.52
   2  -1  -7 1613.01   47.56
  -2   1   7 1586.12   47.77
   1  -1  -7  219.48    7.84
  -1   1   7  216.74    7.79
   1  -1  -7  231.96    7.78
   1  -1  -7  217.45    7.51
  -1   1   7  220.58    6.95
   1  -1  -7  228.37    7.52
   1  -1  -7  230.66    7.56
  -1   1   7  226.93    7.50
  -1   1   7  231.74    7.49
   1  -1  -7  199.39    7.33
  -1   1   7  232.12    7.63
   0   1   7  195.39    6.50
   0   1   7  191.53    6.78
   0   1   7  184.84    6.53
   0   1   7  188.26    6.50
   0  -1  -7  185.47    6.76
   0  -1  -7  201.88    6.80
   0  -1  -7  199.73    6.54
   0   1   7  196.50    6.50
   0  -1  -7  197.23    6.52
   0  -1  -7  185.03    6.04
   1   1   7  361.81   11.67
  -1  -1  -7  377.24   11.68
  -1  -1  -7  355.20   12.06
  -1  -1  -7  362.59   11.36
   1   1   7  345.02   12.09
   1   1   7  390.92   11.70
   1   1   7  347.83   11.59
  -1  -1  -7  375.89   11.64
  -1  -1  -7  377.92   12.13
   2   1   7   38.80    1.99
  -2  -1  -7   43.12    2.18
   2   1   7   43.99    2.08
   2   1   7   40.99    2.02
  -2  -1  -7   42.61    2.10
  -2  -1  -7   40.74    2.07
   2   1   7   38.78    2.14
   2   1   7   36.99    2.00
  -2  -1  -7   43.73    2.04
  -3  -1  -7 1087.23   34.50
   3   1   7 1131.47   34.60
  -3  -1  -7 1204.34   36.01
   3   1   7 1182.77   34.67
  -3  -1  -7 1165.25   34.61
  -3  -1  -7 1111.67   34.51
   3   1   7 1125.39   34.54
   3   1   7 1111.02   35.99
  -3  -1  -7 1093.32   35.80
  -4  -1  -7   14.13    1.26
   4   1   7   16.37    1.42
  -4  -1  -7   14.92    1.34
   4   1   7   14.54    1.35
  -4  -1  -7   18.33    1.50
  -4  -1  -7   14.23    1.39
   4   1   7   12.63    1.34
   4   1   7   12.09    1.43
   5   1   7    0.21    0.91
   5   1   7    0.61    0.69
  -5  -1  -7   -0.59    0.67
  -5  -1  -7    1.06    0.90
   5   1   7   -0.81    0.73
  -5  -1  -7   -0.49    0.70
  -5  -1  -7    0.13    0.68
   5   1   7   -0.20    0.71
  -6  -1  -7   -0.25    0.82
   6   1   7   -0.35    0.88
  -6  -1  -7   -0.42    0.73
   6   1   7   -0.55    0.84
  -6  -1  -7    0.50    0.85
   6   1   7    0.49    0.76
   7   1   7   21.30    2.35
  -7  -1  -7   23.02    2.21
   7   1   7   20.08    1.98
  -7  -1  -7   23.31    2.22
  -8  -1  -7    4.20    1.45
   8   1   7    2.33    1.47
   9   1   7    5.79    1.92
  -9  -1  -7    3.31    1.58
 -10  -1  -7    0.62    1.45
  10   1   7    4.30    2.01
  -9   2   7    3.91    1.80
   9  -2  -7    0.87    1.64
  -8   2   7    1.32    1.58
   8  -2  -7    0.83    1.61
  -7   2   7    2.97    1.46
   7  -2  -7   -0.48    1.35
   6  -2  -7   13.64    2.13
  -6   2   7   12.43    1.82
   5  -2  -7    0.80    0.94
  -5   2   7    1.95    0.96
  -5   2   7    1.14    1.00
  -5   2   7    0.01    0.99
   5  -2  -7    1.05    1.13
   5  -2  -7    1.01    0.86
  -4   2   7   32.66    2.23
   4  -2  -7   37.02    2.37
   4  -2  -7   31.40    2.42
  -4   2   7   34.38    2.37
  -4   2   7   31.28    2.33
   4  -2  -7   35.09    2.19
  -3   2   7  235.88    8.57
   3  -2  -7  253.82    8.65
  -3   2   7  244.38    8.55
   3  -2  -7  251.70    8.47
  -3   2   7  242.02    8.89
   3  -2  -7  237.78    8.99
   2  -2  -7   70.73    3.25
   2  -2  -7   69.46    3.15
  -2   2   7   67.37    3.10
   2  -2  -7   69.50    3.36
  -2   2   7   72.23    3.33
   2  -2  -7   71.34    3.08
  -2   2   7   74.34    3.26
  -2   2   7   70.20    3.19
   1  -2  -7   54.76    2.59
  -1   2   7   55.21    2.73
   1  -2  -7   57.98    2.57
   1  -2  -7   56.38    2.74
  -1   2   7   58.84    2.63
  -1   2   7   59.88    2.64
   1  -2  -7   55.08    2.61
  -1   2   7   54.14    2.64
   1  -2  -7   54.45    2.80
  -1   2   7   55.72    2.64
   0   2   7   81.25    3.39
   0   2   7   81.92    3.54
   0  -2  -7   82.47    3.55
   0   2   7   86.99    3.65
   0   2   7   88.83    3.40
   0  -2  -7   86.97    3.40
   0  -2  -7   86.25    3.48
   0  -2  -7   83.13    3.32
   0   2   7   82.54    3.38
   0   2   7   85.69    3.45
  -1  -2  -7    7.03    0.78
  -1  -2  -7    8.76    0.95
   1   2   7    6.10    0.86
   1   2   7    5.50    0.83
   1   2   7    7.71    1.02
   1   2   7    6.44    0.83
  -1  -2  -7    7.11    0.90
  -1  -2  -7    4.15    0.80
   1   2   7    6.96    0.84
  -2  -2  -7 1156.60   37.10
   2   2   7 1152.61   37.19
  -2  -2  -7 1226.66   35.80
   2   2   7 1145.05   35.78
  -2  -2  -7 1177.97   35.76
   2   2   7 1215.24   35.79
  -2  -2  -7 1138.27   37.07
  -2  -2  -7 1218.91   35.75
   2   2   7 1155.07   35.74
  -3  -2  -7  157.76    5.72
   3   2   7  169.38    5.86
  -3  -2  -7  158.61    5.73
   3   2   7  156.05    6.09
   3   2   7  157.88    5.75
   3   2   7  155.43    5.71
   3   2   7  159.74    5.76
  -3  -2  -7  152.73    5.91
  -3  -2  -7  162.51    5.82
  -3  -2  -7  159.17    5.73
   4   2   7 1604.60   51.27
  -4  -2  -7 1616.45   49.17
   4   2   7 1617.34   49.25
  -4  -2  -7 1607.27   49.28
   4   2   7 1644.98   49.28
  -4  -2  -7 1583.77   51.06
  -4  -2  -7 1690.50   49.27
  -5  -2  -7  278.14    9.59
  -5  -2  -7  270.24    9.89
  -5  -2  -7  279.79    9.55
   5   2   7  282.75    9.59
   5   2   7  273.34   10.10
   5   2   7  267.69    9.60
   6   2   7  188.58    7.75
  -6  -2  -7  189.00    7.17
   6   2   7  188.64    7.25
   6   2   7  181.86    7.10
  -6  -2  -7  190.59    7.17
  -6  -2  -7  183.70    7.41
   7   2   7    5.48    1.49
   7   2   7    4.78    1.38
  -7  -2  -7    1.59    1.25
  -7  -2  -7    3.64    1.40
   7   2   7    3.86    1.57
  -7  -2  -7    3.64    1.37
  -8  -2  -7    0.66    1.10
   8   2   7    0.05    1.28
  -9  -2  -7    5.32    1.62
   9   2   7    5.15    1.84
  10   2   7    5.13    2.04
 -10  -2  -7    0.23    1.45
  -8   3   7    0.92    1.45
   8  -3  -7    4.73    2.05
   7  -3  -7   11.02    2.21
  -7   3   7   12.02    2.02
   6  -3  -7    3.24    1.60
  -6   3   7    3.70    1.46
  -6   3   7    4.45    1.44
  -5   3   7  275.45    9.91
   5  -3  -7  287.06    9.83
  -5   3   7  256.88   10.15
   5  -3  -7  257.55   10.39
   4  -3  -7   44.67    3.06
   4  -3  -7   49.75    2.85
   4  -3  -7   50.34    2.91
  -4   3   7   47.87    2.85
  -4   3   7   45.62    2.98
   3  -3  -7    6.32    1.34
  -3   3   7    7.27    0.70
   3  -3  -7    7.59    1.16
   3  -3  -7    8.62    1.16
  -3   3   7    8.06    1.25
  -3   3   7    5.51    1.09
   3  -3  -7    8.12    1.39
  -3   3   7    6.48    1.18
  -2   3   7  421.86   13.09
   2  -3  -7  431.79   13.88
   2  -3  -7  460.38   14.12
  -2   3   7  416.34   13.84
   2  -3  -7  409.06   14.49
  -2   3   7  449.56   14.02
  -2   3   7  404.09   14.32
   2  -3  -7  421.62   13.80
  -1   3   7 1078.03   32.23
   1  -3  -7 1024.57   32.12
   1  -3  -7 1020.95   33.49
   1  -3  -7 1091.83   32.34
  -1   3   7 1027.74   32.16
  -1   3   7 1085.88   33.55
  -1   3   7 1022.59   33.39
   0   3   7    2.92    0.82
   0   3   7    3.67    0.76
   0   3   7    3.62    0.77
   0   3   7    2.77    0.76
   0  -3  -7    2.58    0.69
   0  -3  -7    2.75    0.84
   0  -3  -7    2.91    0.81
   1   3   7    5.15    0.80
   1   3   7    3.71    0.81
  -1  -3  -7    3.24    0.75
  -1  -3  -7    4.89    0.73
   1   3   7    4.46    0.88
  -1  -3  -7    3.95    0.79
  -2  -3  -7   11.23    1.16
  -2  -3  -7    8.24    1.06
  -2  -3  -7   12.21    1.15
   2   3   7    9.46    1.04
   2   3   7   10.12    1.14
   2   3   7   10.75    1.21
  -2  -3  -7   11.03    1.14
  -2  -3  -7   10.12    1.05
   3   3   7  390.80   12.73
  -3  -3  -7  376.40   13.13
   3   3   7  409.76   13.28
  -3  -3  -7  390.70   12.62
  -3  -3  -7  402.77   12.71
   3   3   7  371.35   13.21
  -3  -3  -7  383.56   12.65
   4   3   7    8.91    1.26
  -4  -3  -7    4.30    1.04
  -4  -3  -7    7.23    1.13
   4   3   7    6.67    1.09
  -4  -3  -7    4.85    0.96
  -4  -3  -7    6.73    1.04
  -5  -3  -7  132.10    5.40
   5   3   7  135.19    5.73
  -5  -3  -7  130.99    5.60
  -5  -3  -7  136.43    5.34
  -5  -3  -7  138.83    5.45
   5   3   7  134.58    5.50
  -6  -3  -7   55.52    3.18
   6   3   7   52.74    3.47
  -6  -3  -7   56.69    3.36
  -6  -3  -7   57.78    3.23
   6   3   7   62.22    3.42
  -7  -3  -7   40.73    2.92
   7   3   7   39.31    2.91
   7   3   7   39.67    3.13
  -7  -3  -7   40.20    2.92
   8   3   7    3.41    1.55
  -8  -3  -7    3.19    1.30
  -9  -3  -7   10.84    2.04
   9   3   7   10.06    2.16
  10   3   7   -0.08    1.62
 -10  -3  -7   -2.10    1.14
   8  -4  -7   10.76    2.60
  -8   4   7    7.31    2.05
  -7   4   7   34.35    3.09
   7  -4  -7   28.27    3.13
  -6   4   7   35.33    2.84
  -6   4   7   33.63    2.81
  -6   4   7   33.47    2.25
   6  -4  -7   30.62    3.00
   6  -4  -7   32.51    2.65
   5  -4  -7   28.68    2.69
  -5   4   7   28.54    1.84
  -5   4   7   28.09    2.46
   5  -4  -7   28.17    2.38
  -5   4   7   22.59    2.24
  -4   4   7    5.15    1.34
  -4   4   7    7.95    0.92
  -4   4   7    4.13    1.36
   4  -4  -7    6.80    1.61
   4  -4  -7    5.08    1.33
  -3   4   7   59.17    3.16
  -3   4   7   56.29    2.33
   3  -4  -7   56.44    3.09
   3  -4  -7   56.21    3.40
  -3   4   7   59.31    3.11
   3  -4  -7   63.64    3.37
  -3   4   7   53.91    3.08
   3  -4  -7   56.78    2.96
  -3   4   7   53.35    3.11
   2  -4  -7   15.68    1.53
  -2   4   7   15.59    1.51
   2  -4  -7   11.81    1.28
  -2   4   7   13.74    1.46
   1  -4  -7  163.37    6.57
  -1   4   7  177.83    6.24
   1  -4  -7  174.56    6.22
   1  -4  -7  173.51    6.41
  -1   4   7  177.07    6.63
  -1   4   7  160.12    6.25
  -1   4   7  167.19    6.49
  -1   4   7  168.68    6.28
   0  -4  -7  100.14    4.17
   0   4   7   97.60    4.22
   0   4   7  100.15    4.09
   0  -4  -7   99.94    3.35
   0   4   7  102.35    4.32
   0  -4  -7  105.63    4.38
   0   4   7  104.17    4.04
   0  -4  -7   91.97    3.95
  -1  -4  -7    5.20    0.94
   1   4   7    4.05    0.84
  -1  -4  -7    2.73    0.85
   1   4   7    6.41    1.04
   1   4   7    2.76    0.78
  -1  -4  -7    3.36    0.77
   1   4   7    3.70    0.79
  -2  -4  -7   50.74    2.62
   2   4   7   47.62    2.51
   2   4   7   47.22    2.38
  -2  -4  -7   47.08    2.51
   2   4   7   46.23    2.53
   2   4   7   48.89    2.59
  -2  -4  -7   50.22    2.47
   3   4   7   -0.06    0.75
  -3  -4  -7    0.07    0.61
   3   4   7   -0.92    0.55
  -3  -4  -7    0.35    0.63
   3   4   7    0.41    0.72
  -3  -4  -7    0.75    0.59
   3   4   7    0.91    0.70
  -3  -4  -7    1.11    0.64
   4   4   7    1.50    0.74
   4   4   7    2.73    1.04
  -4  -4  -7    2.11    0.78
  -4  -4  -7    2.06    0.87
  -4  -4  -7    0.49    0.67
   4   4   7    1.14    0.81
  -4  -4  -7    1.06    0.83
   4   4   7    2.34    0.81
  -5  -4  -7    1.25    0.74
   5   4   7    1.34    0.77
  -5  -4  -7    0.88    0.83
   5   4   7    1.92    0.91
  -5  -4  -7    1.80    0.92
  -5  -4  -7    1.14    0.94
   5   4   7    2.28    1.09
   6   4   7    9.23    1.71
   6   4   7   12.14    1.62
  -6  -4  -7   13.65    1.71
  -6  -4  -7   14.43    1.66
  -7  -4  -7   34.82    2.92
   7   4   7   32.37    2.86
   7   4   7   42.45    2.95
  -7  -4  -7   41.21    2.88
  -8  -4  -7    3.18    1.39
   8   4   7    1.76    1.47
   8   4   7    2.27    1.35
  -8  -4  -7    0.67    1.22
   9   4   7    4.33    1.72
  -9  -4  -7    4.89    1.65
 -10  -4  -7   -0.86    1.35
  10   4   7    1.82    1.65
  -7   5   7   13.19    2.25
   7  -5  -7   17.19    2.70
  -6   5   7   24.77    2.57
  -6   5   7   20.92    2.43
   6  -5  -7   22.25    2.75
  -5   5   7    1.06    1.17
  -5   5   7    0.32    0.98
  -5   5   7   -0.94    0.61
   5  -5  -7    0.04    0.76
   5  -5  -7    0.08    1.20
  -4   5   7   35.25    1.96
  -4   5   7   36.11    2.64
   4  -5  -7   31.89    2.47
  -4   5   7   36.61    2.72
   4  -5  -7   32.18    2.87
  -3   5   7   11.77    1.04
   3  -5  -7   12.72    1.76
   3  -5  -7   12.25    1.49
  -3   5   7   13.23    1.60
  -3   5   7   10.68    1.50
   2  -5  -7    7.13    1.09
  -2   5   7    4.62    1.05
  -2   5   7    3.23    1.02
   2  -5  -7    4.52    1.30
   2  -5  -7    6.33    1.24
  -2   5   7    4.27    0.67
  -2   5   7    4.26    1.21
  -1   5   7  256.57    9.09
   1  -5  -7  259.84    9.50
  -1   5   7  264.04    9.39
   1  -5  -7  260.53    8.93
  -1   5   7  246.57    9.22
   1  -5  -7  270.40    9.18
  -1   5   7  246.43    8.98
   0  -5  -7  139.22    4.61
   0   5   7  133.94    5.30
   0  -5  -7  134.08    5.50
   0  -5  -7  135.45    5.32
   0   5   7  132.19    5.25
   0   5   7  129.37    5.32
   0  -5  -7  129.74    5.10
   0   5   7  137.77    5.44
  -1  -5  -7   31.78    2.16
   1   5   7   29.10    1.98
  -1  -5  -7   33.92    2.00
   1   5   7   34.79    2.18
   1   5   7   30.57    2.06
  -1  -5  -7   29.58    2.20
  -1  -5  -7   33.67    1.66
  -2  -5  -7   62.05    3.02
   2   5   7   61.02    3.03
   2   5   7   56.33    2.93
  -2  -5  -7   54.16    2.97
  -2  -5  -7   58.60    2.75
   2   5   7   55.80    2.95
  -2  -5  -7   60.82    2.92
  -3  -5  -7  112.73    4.89
   3   5   7  125.97    4.90
  -3  -5  -7  115.07    4.74
  -3  -5  -7  116.88    4.71
   3   5   7  112.28    4.71
  -3  -5  -7  104.98    4.58
  -3  -5  -7  114.83    4.86
   3   5   7  109.62    4.81
  -3  -5  -7  118.88    4.54
  -4  -5  -7   19.55    1.74
   4   5   7   20.05    1.85
   4   5   7   17.71    1.73
  -4  -5  -7   20.04    1.64
   4   5   7   18.11    1.70
  -4  -5  -7   18.88    1.61
  -4  -5  -7   16.10    1.64
   5   5   7   19.48    1.93
  -5  -5  -7   18.53    1.91
  -5  -5  -7   18.23    1.76
   5   5   7   21.47    1.89
   6   5   7    2.89    1.14
   6   5   7    1.57    1.19
  -6  -5  -7    3.03    1.24
  -6  -5  -7    2.42    1.10
  -7  -5  -7    9.90    1.73
   7   5   7   11.54    1.84
  -7  -5  -7    9.77    1.81
   7   5   7    8.57    1.71
   8   5   7   29.78    2.92
  -8  -5  -7   32.50    2.83
   8   5   7   33.93    2.94
  -8  -5  -7   31.35    2.87
   9   5   7   16.83    2.50
  -9  -5  -7   18.79    2.48
  10   5   7    0.64    1.68
 -10  -5  -7    1.65    1.53
  -7   6   7    9.47    2.00
  -6   6   7   22.53    2.42
  -6   6   7   19.53    2.56
   5  -6  -7   14.64    2.29
   5  -6  -7   12.19    1.82
  -5   6   7   17.06    2.21
  -5   6   7   14.45    1.88
  -4   6   7    6.95    1.07
  -4   6   7    6.87    1.51
  -4   6   7    5.65    1.34
   4  -6  -7    7.89    1.40
   4  -6  -7    6.58    1.71
   3  -6  -7   15.99    2.02
   3  -6  -7    9.18    1.38
  -3   6   7    7.89    1.43
  -3   6   7    9.12    1.44
  -2   6   7    1.95    1.02
   2  -6  -7    2.40    1.12
   2  -6  -7    1.70    0.89
  -2   6   7    3.15    1.10
  -1   6   7    6.01    1.19
  -1   6   7    6.18    1.17
   1  -6  -7    5.55    1.06
   1  -6  -7    5.13    1.30
  -1   6   7    7.56    1.24
  -1   6   7    8.74    1.29
   1  -6  -7    8.29    1.45
   0   6   7   81.72    3.76
   0   6   7   76.48    3.68
   0  -6  -7   81.29    3.21
   0   6   7   80.60    3.83
   0  -6  -7   80.55    3.83
   0  -6  -7   78.34    3.97
   0  -6  -7   80.51    3.65
   0   6   7   82.46    3.81
   1   6   7  160.04    6.09
  -1  -6  -7  157.17    6.10
  -1  -6  -7  151.40    5.93
   1   6   7  148.28    6.05
  -1  -6  -7  156.94    6.30
   1   6   7  162.60    6.14
  -1  -6  -7  161.34    5.63
  -2  -6  -7   63.89    3.14
   2   6   7   62.64    3.13
   2   6   7   55.54    3.06
  -2  -6  -7   64.81    2.96
  -2  -6  -7   65.05    3.27
  -2  -6  -7   64.05    3.33
   2   6   7   57.87    3.14
   3   6   7   -0.34    0.62
   3   6   7    0.13    0.79
  -3  -6  -7   -0.19    0.80
  -3  -6  -7   -0.82    0.78
  -3  -6  -7   -0.04    0.86
  -3  -6  -7   -0.65    0.71
  -3  -6  -7   -1.56    0.57
   3   6   7   -0.58    0.71
  -4  -6  -7   15.20    1.56
   4   6   7   12.71    1.57
  -4  -6  -7   15.80    1.67
   4   6   7   15.31    1.64
  -4  -6  -7   14.03    1.65
   5   6   7    0.44    0.93
  -5  -6  -7   -0.24    0.69
   5   6   7    0.60    0.96
  -5  -6  -7    0.53    0.91
   6   6   7   28.87    2.46
  -6  -6  -7   23.67    2.23
   6   6   7   25.69    2.34
  -6  -6  -7   30.59    2.61
  -7  -6  -7    0.27    1.16
   7   6   7    2.53    1.33
  -7  -6  -7    1.28    1.08
   7   6   7    1.77    1.27
  -8  -6  -7    5.46    1.61
   8   6   7    0.63    1.23
   8   6   7    3.22    1.46
   9   6   7    0.39    1.39
  -6   7   7   -0.03    1.26
  -6   7   7   -0.36    1.55
   5  -7  -7    3.94    1.43
  -5   7   7    5.76    1.53
  -5   7   7    5.96    1.67
  -4   7   7   12.68    1.92
  -4   7   7   12.32    1.74
   4  -7  -7    8.86    1.58
  -3   7   7   41.90    2.79
  -3   7   7   36.53    2.81
   3  -7  -7   41.13    2.72
   2  -7  -7    0.35    0.79
  -2   7   7    1.45    0.91
  -2   7   7    0.89    0.97
   1  -7  -7   73.19    3.62
  -1   7   7   69.16    3.69
   1  -7  -7   77.58    4.11
  -1   7   7   74.32    3.63
   0  -7  -7   29.66    2.19
   0   7   7   30.86    2.21
   0   7   7   36.83    2.54
   0  -7  -7   30.83    2.54
   0   7   7   35.13    2.48
   1   7   7   10.14    1.48
   1   7   7   12.27    1.40
  -1  -7  -7   14.06    1.71
  -1  -7  -7   14.75    1.68
  -1  -7  -7   10.77    1.38
  -2  -7  -7   33.19    2.46
  -2  -7  -7   33.48    2.30
   2   7   7   33.95    2.41
   2   7   7   36.60    2.37
  -2  -7  -7   38.49    2.61
  -3  -7  -7   50.21    3.11
   3   7   7   53.99    3.06
  -3  -7  -7   53.43    3.11
  -3  -7  -7   45.71    2.81
   3   7   7   48.89    2.86
  -4  -7  -7   14.74    1.63
   4   7   7   15.51    1.69
   4   7   7   14.86    1.72
  -4  -7  -7   10.23    1.59
   5   7   7   -0.34    0.89
   5   7   7    2.21    1.07
  -5  -7  -7    1.25    0.92
   6   7   7    4.48    1.38
  -6  -7  -7    5.11    1.31
   6   7   7    6.85    1.52
  -7  -7  -7   -0.05    0.99
   7   7   7    0.54    1.21
   7   7   7   -0.24    1.06
  -8  -7  -7    5.72    1.65
   8   7   7    7.63    1.93
   8   7   7   10.90    1.92
   9   7   7    0.24    1.33
   9   7   7    0.97    1.65
  -5   8   7   27.42    2.96
  -5   8   7   25.41    2.45
   5  -8  -7   20.57    2.45
  -4   8   7   12.93    1.80
  -4   8   7   12.38    2.05
   4  -8  -7   14.91    1.96
  -3   8   7   -1.33    0.90
  -3   8   7    1.16    0.94
   3  -8  -7    0.59    0.95
  -2   8   7    2.23    1.18
   2  -8  -7   -0.15    0.78
  -2   8   7    1.75    0.95
  -1   8   7   27.62    2.11
   1  -8  -7   25.07    2.12
  -1   8   7   30.38    2.47
   0   8   7   86.93    4.32
   0  -8  -7   90.16    4.19
   0   8   7   85.32    3.88
   1   8   7    2.80    1.13
  -1  -8  -7    1.37    0.92
   1   8   7    2.55    0.99
  -2  -8  -7   10.55    1.45
   2   8   7   10.77    1.61
   2   8   7   12.34    1.45
  -3  -8  -7   36.67    2.64
   3   8   7   43.53    2.87
   3   8   7   38.64    2.45
  -4  -8  -7    2.52    1.13
   4   8   7    3.10    1.11
   4   8   7    2.78    1.28
  -5  -8  -7   -0.96    0.82
   5   8   7    0.23    0.99
   5   8   7   -0.17    0.95
   6   8   7   13.29    1.93
  -6  -8  -7   12.27    1.82
   6   8   7   11.57    1.67
   7   8   7   -0.97    1.24
   7   8   7    2.33    1.32
  -7  -8  -7   -0.64    1.03
   8   8   7    4.33    1.48
   8   8   7    5.34    1.98
  -8  -8  -7    3.10    1.60
  -3   9   7    3.58    1.15
   3  -9  -7    2.37    1.27
  -3   9   7    4.17    1.52
  -2   9   7   -0.31    1.05
  -2   9   7   -0.38    0.80
   2  -9  -7    0.54    0.98
  -1   9   7    5.85    1.49
   1  -9  -7    3.86    1.21
  -1   9   7    5.93    1.05
   0   9   7    0.37    0.73
   0   9   7   -0.22    0.97
   0  -9  -7   -0.25    0.76
   1   9   7   16.91    2.01
  -1  -9  -7   18.90    1.92
   1   9   7   18.97    1.48
  -2  -9  -7   13.08    1.68
   2   9   7   15.01    1.90
   2   9   7   16.63    1.41
   3   9   7    0.62    0.79
  -3  -9  -7   -0.39    0.95
   3   9   7   -0.22    1.07
  -4  -9  -7    7.05    1.50
   4   9   7    8.27    1.67
   4   9   7    8.22    1.19
   5   9   7   -1.13    0.77
  -5  -9  -7   -1.01    0.89
   5   9   7    0.98    1.22
  -6  -9  -7    6.26    1.55
   6   9   7    3.91    1.23
   6   9   7    4.58    1.67
   7   9   7    1.09    1.56
   7   9   7    2.10    1.24
  -7  -9  -7    2.07    1.47
   1 -10  -7    7.08    1.48
  -1  10   7    8.41    1.82
   0  10   7   10.19    1.80
   0 -10  -7   12.52    1.73
   1  10   7    8.24    1.75
  -1 -10  -7   11.05    1.62
[truncated: 325,809 more chars]
