# Supplementary material for: Crystal structure of methyl (2Z)-2-{[N-(2-formyl­phen­yl)-4-methyl­benzene­sulfonamido]­meth­yl}-3-(4-meth­oxy­phen­yl)prop-2-enoate
Source: Acta Crystallogr E Crystallogr Commun. 2015 Dec 31;71(Pt 12):o1088–9. doi: 10.1107/S2056989015024172 (PMC4719993; doi:10.1107/S2056989015024172)
Supplement: Supplementary file 2 [file e-71-o1088-Isup2.hkl]

data_I                                                                          
_shelx_title ' MALA4 in P-1'                                                    
_shelx_refln_list_code          4                                               
_shelx_F_calc_maximum      149.29                                               
_exptl_crystal_F_000       504.00                                               
_reflns_d_resolution_high  0.7685                                               
                                                                                
loop_                                                                           
 _space_group_symop_operation_xyz                                               
 'x, y, z'                                                                      
 '-x, -y, -z'                                                                   
                                                                                
_cell_length_a     8.3501                                                       
_cell_length_b     8.4859                                                       
_cell_length_c    17.6814                                                       
_cell_angle_alpha  84.424                                                       
_cell_angle_beta   80.952                                                       
_cell_angle_gamma  80.954                                                       
                                                                                
_shelx_F_squared_multiplier     1.000                                           
                                                                                
loop_                                                                           
 _refln_index_h                                                                 
 _refln_index_k                                                                 
 _refln_index_l                                                                 
 _refln_F_squared_calc                                                          
 _refln_F_squared_meas                                                          
 _refln_F_squared_sigma                                                         
 _refln_observed_status                                                         
   1   0   0       3747.36       3323.81        87.28 o                         
   2   0   0        434.68        452.40         4.21 o                         
   3   0   0        138.81        161.51         1.83 o                         
   4   0   0         37.15         53.40         1.09 o                         
   5   0   0          7.22         13.80         0.88 o                         
   6   0   0         10.49         11.11         1.05 o                         
   7   0   0         26.61         22.35         1.35 o                         
   8   0   0         62.96         65.07         4.18 o                         
   9   0   0          0.34          0.50         1.86 o                         
  10   0   0          6.87          4.55         2.82 o                         
 -10   1   0          3.30         11.36         3.06 o                         
  -9   1   0          3.86          3.98         2.28 o                         
  -8   1   0          0.38          4.73         1.95 o                         
  -7   1   0         17.70         17.43         1.59 o                         
  -6   1   0        367.67        377.69         5.94 o                         
  -5   1   0        142.82        134.11         2.84 o                         
  -4   1   0        223.66        205.30         3.37 o                         
  -3   1   0        388.42        419.17         4.73 o                         
  -2   1   0          7.54          8.38         0.33 o                         
  -1   1   0        127.09        142.23         1.40 o                         
   0   1   0       2173.29       1887.38        79.36 o                         
   1   1   0       5231.10       4851.88        44.68 o                         
   2   1   0       2916.27       2918.35        26.69 o                         
   3   1   0        188.70        189.58         2.26 o                         
   4   1   0        435.75        445.88         5.44 o                         
   5   1   0         19.53         20.49         0.85 o                         
   6   1   0        281.38        316.15         4.73 o                         
   7   1   0          5.12          2.23         0.85 o                         
   8   1   0          1.45          2.63         1.40 o                         
   9   1   0         16.08         16.79         2.81 o                         
  10   1   0         17.02         19.27         3.16 o                         
 -10   2   0          0.65         -2.22         2.22 o                         
  -9   2   0         25.96         25.96         3.39 o                         
  -8   2   0         26.96         22.27         2.34 o                         
  -7   2   0         18.63         14.76         1.56 o                         
  -6   2   0         17.93         18.29         1.23 o                         
  -5   2   0        277.54        272.01         3.85 o                         
  -4   2   0        319.93        335.93         4.43 o                         
  -3   2   0         22.21         35.52         0.86 o                         
  -2   2   0          3.47          3.88         0.29 o                         
  -1   2   0        212.86        213.75         2.06 o                         
   0   2   0        972.45        985.08        13.71 o                         
   1   2   0       4345.43       4269.74        41.43 o                         
   2   2   0        468.57        449.56         4.55 o                         
   3   2   0        228.15        220.46         2.66 o                         
   4   2   0         22.22         16.79         0.80 o                         
   5   2   0          2.70          0.90         0.43 o                         
   6   2   0         56.04         68.12         1.63 o                         
   7   2   0         68.96         69.89         2.64 o                         
   8   2   0          0.84          1.20         1.27 o                         
   9   2   0          4.38          1.77         2.05 o                         
  10   2   0          5.42          3.77         3.11 o                         
  -9   3   0          0.31          0.71         2.61 o                         
  -8   3   0         26.78         29.79         2.20 o                         
  -7   3   0         69.62         65.67         3.50 o                         
  -6   3   0        194.36        194.41         4.72 o                         
  -5   3   0        228.09        230.96         3.88 o                         
  -4   3   0       1088.73       1058.53        10.78 o                         
  -3   3   0          0.19         -0.11         0.31 o                         
  -2   3   0       1565.68       1671.77        18.16 o                         
  -1   3   0        414.28        387.45         4.21 o                         
   0   3   0         67.68         70.86         1.18 o                         
   1   3   0        618.21        604.90         7.17 o                         
   2   3   0        612.52        591.94         7.09 o                         
   3   3   0        932.76        897.16        10.68 o                         
   4   3   0         47.00         35.02         0.94 o                         
   5   3   0          1.85          1.80         0.44 o                         
   6   3   0         26.31         26.49         1.05 o                         
   7   3   0         35.84         39.46         2.12 o                         
   8   3   0         49.92         41.75         2.36 o                         
   9   3   0          5.40          7.18         2.51 o                         
  10   3   0          2.64          3.48         2.74 o                         
  -9   4   0          4.98          4.30         2.15 o                         
  -8   4   0         12.30         17.14         1.67 o                         
  -7   4   0          5.83          5.17         1.14 o                         
  -6   4   0         52.66         48.09         2.59 o                         
  -5   4   0         37.32         34.99         1.36 o                         
  -4   4   0         26.42         23.28         0.92 o                         
  -3   4   0         13.28         12.51         0.68 o                         
  -2   4   0         90.73        103.29         1.54 o                         
  -1   4   0        746.85        732.25         7.74 o                         
   0   4   0       1283.19       1339.79        16.83 o                         
   1   4   0         44.34         48.62         1.03 o                         
   2   4   0          1.07          0.60         0.23 o                         
   3   4   0          0.90          1.53         0.36 o                         
   4   4   0         84.10         79.78         2.44 o                         
   5   4   0        407.77        409.79         5.61 o                         
   6   4   0         49.15         46.43         1.52 o                         
   7   4   0         11.76         12.00         1.49 o                         
   8   4   0          7.88         10.12         1.58 o                         
   9   4   0        135.82        154.97         4.71 o                         
  10   4   0         12.87         12.35         3.99 o                         
  -8   5   0          2.21          1.19         1.25 o                         
  -7   5   0          2.03          0.74         1.08 o                         
  -6   5   0          1.36          1.18         0.97 o                         
  -5   5   0        235.84        216.61         4.39 o                         
  -4   5   0        195.10        194.60         3.03 o                         
  -3   5   0        132.41        132.72         2.40 o                         
  -2   5   0         85.70         85.08         1.46 o                         
  -1   5   0        389.62        419.33         5.74 o                         
   0   5   0        162.94        204.21         3.28 o                         
   1   5   0         70.28         60.61         1.38 o                         
   2   5   0        248.99        232.41         3.50 o                         
   3   5   0         71.70         82.48         1.43 o                         
   4   5   0         19.07         20.75         0.81 o                         
   5   5   0          8.61          7.74         0.79 o                         
   6   5   0         84.44         81.75         2.16 o                         
   7   5   0          7.22          4.10         1.47 o                         
   8   5   0         57.37         60.60         3.13 o                         
   9   5   0         18.03         18.85         2.34 o                         
  10   5   0         10.23          6.88         3.31 o                         
  -8   6   0          8.25         15.23         5.86 o                         
  -7   6   0          8.73          6.11         1.42 o                         
  -6   6   0         34.44         35.08         3.40 o                         
  -5   6   0         26.92         22.65         1.54 o                         
  -4   6   0        595.42        559.33         8.07 o                         
  -3   6   0         14.90         13.31         1.31 o                         
  -2   6   0         23.18         20.31         0.94 o                         
  -1   6   0        135.27        139.09         2.43 o                         
   0   6   0          4.08          3.52         0.53 o                         
   1   6   0         51.86         57.40         1.90 o                         
   2   6   0         27.43         19.28         0.91 o                         
   3   6   0         28.33         25.67         0.93 o                         
   4   6   0         68.13         58.29         1.42 o                         
   5   6   0        198.68        197.26         3.36 o                         
   6   6   0         17.44         16.82         1.57 o                         
   7   6   0          8.55          4.58         1.36 o                         
   8   6   0         10.68         11.95         1.77 o                         
   9   6   0         15.99         16.96         2.28 o                         
  -7   7   0          0.13          0.96         1.21 o                         
  -6   7   0         33.02         37.63         2.06 o                         
  -5   7   0         10.54          7.58         1.16 o                         
  -4   7   0        186.69        181.70         4.08 o                         
  -3   7   0         96.55        102.07         2.77 o                         
  -2   7   0         23.26         20.69         1.12 o                         
  -1   7   0         16.04         13.58         0.89 o                         
   0   7   0         57.72         56.67         1.72 o                         
   1   7   0        309.88        267.58         5.47 o                         
   2   7   0       1233.27       1216.16        21.76 o                         
   3   7   0          1.48          2.23         0.78 o                         
   4   7   0         91.77         91.07         2.52 o                         
   5   7   0         35.14         38.49         2.50 o                         
   6   7   0          1.71          1.34         1.90 o                         
   7   7   0          8.15          7.62         1.86 o                         
   8   7   0          2.03          3.52         1.46 o                         
   9   7   0          5.42          5.62         1.76 o                         
  -6   8   0          0.12          1.14         1.00 o                         
  -5   8   0         11.25          7.97         1.62 o                         
  -4   8   0         30.09         31.35         2.18 o                         
  -3   8   0         43.89         49.03         3.27 o                         
  -2   8   0         48.78         55.04         2.32 o                         
  -1   8   0          3.30          2.33         0.79 o                         
   0   8   0         20.71         16.81         1.06 o                         
   1   8   0         25.07         25.43         1.38 o                         
   2   8   0         75.13         67.93         2.25 o                         
   3   8   0        104.02         94.73         2.47 o                         
   4   8   0          9.56          9.86         2.07 o                         
   5   8   0          2.56          3.80         1.17 o                         
   6   8   0         23.08         27.54         2.49 o                         
   7   8   0          0.31          1.64         1.72 o                         
   8   8   0          0.40          0.95         1.26 o                         
  -4   9   0         31.16         34.38         2.99 o                         
  -3   9   0        142.52        133.70         5.76 o                         
  -2   9   0         64.27         66.05         2.75 o                         
  -1   9   0         13.55         16.08         1.23 o                         
   0   9   0         42.06         35.84         1.86 o                         
   1   9   0         21.60         21.71         1.51 o                         
   2   9   0          0.06          1.27         0.82 o                         
   3   9   0          1.61          0.67         0.79 o                         
   4   9   0         28.21         32.35         1.86 o                         
   5   9   0          2.09          0.68         1.42 o                         
   6   9   0          3.76          2.42         1.64 o                         
   7   9   0          1.53          2.14         1.77 o                         
  -2  10   0         36.70         40.68         5.16 o                         
  -1  10   0          4.37          4.70         1.40 o                         
   0  10   0         19.96         19.02         2.09 o                         
   1  10   0         29.18         25.73         1.44 o                         
   2  10   0          3.06          4.58         1.05 o                         
   3  10   0          9.14          8.86         1.87 o                         
   4  10   0          0.51          1.62         2.43 o                         
   5  10   0          2.04          1.77         1.50 o                         
  -5 -10   1          0.51         -1.39         1.39 o                         
  -4 -10   1          3.85          2.76         1.42 o                         
  -3 -10   1          8.21         12.12         1.50 o                         
  -2 -10   1         14.31         15.98         1.32 o                         
  -1 -10   1         25.82         23.93         1.33 o                         
   0 -10   1          9.30         10.00         1.08 o                         
   1 -10   1         29.91         34.57         3.39 o                         
   2 -10   1         12.67         10.70         1.74 o                         
  -7  -9   1          0.17         -0.67         1.53 o                         
  -6  -9   1          9.73          9.45         1.98 o                         
  -5  -9   1          6.65          6.94         2.78 o                         
  -4  -9   1          0.94         -0.33         1.46 o                         
  -3  -9   1         78.93         83.46         2.34 o                         
  -2  -9   1         39.07         34.83         1.66 o                         
  -1  -9   1         11.34          9.61         1.08 o                         
   0  -9   1          1.15          0.38         0.70 o                         
   1  -9   1         86.88         84.08         2.42 o                         
   2  -9   1         48.01         49.27         1.88 o                         
   3  -9   1          0.41          0.80         1.13 o                         
   4  -9   1          1.12          1.01         1.93 o                         
  -8  -8   1          4.64          7.64         2.25 o                         
  -7  -8   1          3.20          5.79         2.75 o                         
  -6  -8   1         20.74         18.98         2.23 o                         
  -5  -8   1         22.32         19.20         1.94 o                         
  -4  -8   1         28.08         26.73         1.40 o                         
  -3  -8   1          0.36          0.15         0.65 o                         
  -2  -8   1          6.08          7.69         0.88 o                         
  -1  -8   1         17.17         14.86         1.03 o                         
   0  -8   1         14.00         10.98         0.86 o                         
   1  -8   1        107.77        112.47         2.71 o                         
   2  -8   1        149.39        132.86         2.96 o                         
   3  -8   1        165.98        164.72         4.05 o                         
   4  -8   1          0.42          0.67         1.15 o                         
   5  -8   1          4.15          3.28         1.37 o                         
   6  -8   1          1.67          0.45         1.47 o                         
  -9  -7   1          0.01          1.79         1.59 o                         
  -8  -7   1          0.04         -0.20         1.19 o                         
  -7  -7   1         13.96         17.81         1.61 o                         
  -6  -7   1         21.85         23.38         2.28 o                         
  -5  -7   1          1.98          1.66         0.88 o                         
  -4  -7   1        197.82        202.42         4.86 o                         
  -3  -7   1        899.39        860.81        14.35 o                         
  -2  -7   1        292.33        272.51         5.53 o                         
  -1  -7   1        189.50        170.61         3.66 o                         
   0  -7   1        394.35        395.68         6.59 o                         
   1  -7   1         22.99         24.91         1.18 o                         
   2  -7   1        140.49        145.00         4.00 o                         
   3  -7   1          7.04          5.64         1.16 o                         
   4  -7   1         24.29         26.38         2.21 o                         
   5  -7   1          0.02         -0.80         0.80 o                         
   6  -7   1          3.26          3.56         1.15 o                         
   7  -7   1          0.01          0.30         1.14 o                         
  -9  -6   1         20.20         17.40         2.85 o                         
  -8  -6   1          9.08          7.99         1.69 o                         
  -7  -6   1          0.58          1.72         1.18 o                         
  -6  -6   1         40.62         41.69         2.11 o                         
  -5  -6   1          0.43          0.64         0.56 o                         
  -4  -6   1        114.77        117.35         2.52 o                         
  -3  -6   1        104.53        109.96         2.21 o                         
  -2  -6   1        523.15        495.35         7.96 o                         
  -1  -6   1        244.76        231.62         3.95 o                         
   0  -6   1          0.92          0.33         0.39 o                         
   1  -6   1        448.51        452.47         6.21 o                         
   2  -6   1         11.57         11.95         0.78 o                         
   3  -6   1        105.09         91.58         1.90 o                         
   4  -6   1          8.51         18.00         1.02 o                         
   5  -6   1          0.72          1.04         0.94 o                         
   6  -6   1          0.02         -0.32         0.91 o                         
   7  -6   1         10.69         12.20         1.87 o                         
   8  -6   1          9.56         11.82         2.35 o                         
 -10  -5   1          1.20         -2.77         2.87 o                         
  -9  -5   1         24.13         24.68         3.05 o                         
  -8  -5   1         82.04         79.95         3.61 o                         
  -7  -5   1          0.69          0.80         1.21 o                         
  -6  -5   1          8.93          8.48         0.92 o                         
  -5  -5   1        113.51        124.35         2.28 o                         
  -4  -5   1         93.97         97.70         2.06 o                         
  -3  -5   1        871.34        950.60        13.37 o                         
  -2  -5   1        341.28        340.28         5.01 o                         
  -1  -5   1        115.52        112.88         3.06 o                         
   0  -5   1        280.31        280.15         8.49 o                         
   1  -5   1          8.00          9.14         0.55 o                         
   2  -5   1         47.58         46.03         1.22 o                         
   3  -5   1         14.91         10.58         0.66 o                         
   4  -5   1        335.92        357.38         7.25 o                         
   5  -5   1        178.09        170.80         3.73 o                         
   6  -5   1         36.39         39.08         1.99 o                         
   7  -5   1          3.51          2.03         1.10 o                         
   8  -5   1          0.25         -1.24         1.67 o                         
 -10  -4   1          2.83          0.31         3.41 o                         
  -9  -4   1         10.09          6.99         1.96 o                         
  -8  -4   1        123.57        129.38         4.00 o                         
  -7  -4   1        415.73        422.05         8.32 o                         
  -6  -4   1         76.05         65.50         1.76 o                         
  -5  -4   1         47.91         38.46         1.44 o                         
  -4  -4   1         60.70         58.95         1.23 o                         
  -3  -4   1          0.04          0.04         0.30 o                         
  -2  -4   1        542.73        525.57         7.44 o                         
  -1  -4   1         10.93         17.70         0.66 o                         
   0  -4   1         11.54          8.97         1.06 o                         
   1  -4   1        151.02        138.73         2.00 o                         
   2  -4   1        280.03        326.98         3.77 o                         
   3  -4   1          7.32          6.59         0.52 o                         
   4  -4   1         38.40         38.99         1.28 o                         
   5  -4   1         12.65         12.94         1.08 o                         
   6  -4   1        114.99        104.39         2.90 o                         
   7  -4   1          0.13         -0.88         0.88 o                         
   8  -4   1         37.51         47.68         3.37 o                         
   9  -4   1          1.49         -1.66         1.77 o                         
 -10  -3   1          8.28          7.51         2.67 o                         
  -9  -3   1         35.37         41.35         2.98 o                         
  -8  -3   1          9.45          6.18         1.52 o                         
  -7  -3   1        158.48        167.02         4.37 o                         
  -6  -3   1         39.50         37.61         1.44 o                         
  -5  -3   1         33.03         30.60         1.15 o                         
  -4  -3   1         14.82         20.79         0.72 o                         
  -3  -3   1        351.70        326.07         4.22 o                         
  -2  -3   1       1716.78       1708.27        19.79 o                         
  -1  -3   1       2902.26       3083.60        42.17 o                         
   0  -3   1        138.52        145.65         2.32 o                         
   1  -3   1        638.06        614.88         6.87 o                         
   2  -3   1       2522.29       2597.64        28.04 o                         
   3  -3   1        550.42        548.79         6.91 o                         
   4  -3   1         14.19         21.89         1.21 o                         
   5  -3   1          0.60          0.13         0.50 o                         
   6  -3   1        146.27        140.82         3.76 o                         
   7  -3   1         58.41         52.29         2.43 o                         
   8  -3   1          1.62          2.68         1.25 o                         
   9  -3   1          0.19         -0.35         2.28 o                         
 -10  -2   1          0.77          0.44         2.34 o                         
  -9  -2   1          2.61          3.12         2.05 o                         
  -8  -2   1          0.52         -0.02         1.13 o                         
  -7  -2   1          2.82          0.88         1.02 o                         
  -6  -2   1          0.84          0.23         0.50 o                         
  -5  -2   1         64.33         56.28         1.26 o                         
  -4  -2   1          6.68         10.14         0.59 o                         
  -3  -2   1         49.81         53.75         0.97 o                         
  -2  -2   1        628.09        543.53         5.42 o                         
  -1  -2   1       9590.14       9613.16       148.14 o                         
   0  -2   1       2079.75       2107.60        45.15 o                         
   1  -2   1       1239.57       1353.03        12.53 o                         
   2  -2   1          0.68          1.14         0.22 o                         
   3  -2   1         42.14         30.37         0.79 o                         
   4  -2   1         88.72         77.54         1.54 o                         
   5  -2   1         79.71         74.30         1.58 o                         
   6  -2   1          1.60          1.11         0.66 o                         
   7  -2   1         80.30         74.42         2.80 o                         
   8  -2   1        273.00        282.75         6.52 o                         
   9  -2   1          2.90          3.69         2.47 o                         
  10  -2   1         10.32          9.37         3.42 o                         
 -10  -1   1          7.55         11.98         3.41 o                         
  -9  -1   1         11.87          8.70         2.48 o                         
  -8  -1   1          4.72          1.90         1.61 o                         
  -7  -1   1         94.73         94.12         3.14 o                         
  -6  -1   1          2.93          2.84         0.77 o                         
  -5  -1   1          1.67          4.56         0.59 o                         
  -4  -1   1       1517.82       1610.05        17.78 o                         
  -3  -1   1        278.38        299.49         3.48 o                         
  -2  -1   1        557.62        519.67         5.28 o                         
  -1  -1   1        984.81       1084.74        10.05 o                         
   0  -1   1         80.34         76.71         2.09 o                         
   1  -1   1       1580.06       1435.71        12.65 o                         
   2  -1   1       2166.53       2168.47        19.93 o                         
   3  -1   1         17.23         12.42         0.51 o                         
   4  -1   1        742.86        750.38         8.74 o                         
   5  -1   1         57.29         71.26         1.70 o                         
   6  -1   1         42.10         43.16         1.71 o                         
   7  -1   1         83.51         82.90         2.90 o                         
   8  -1   1        187.36        191.29         8.41 o                         
   9  -1   1         81.11         68.11         4.61 o                         
  10  -1   1          1.66          1.12         2.41 o                         
 -10   0   1          2.01          3.63         2.86 o                         
  -9   0   1          5.66          2.20         1.97 o                         
  -8   0   1         21.53         29.28         3.07 o                         
  -7   0   1         61.23         51.17         1.89 o                         
  -6   0   1         65.94         67.64         1.91 o                         
  -5   0   1        485.92        541.92         7.72 o                         
  -4   0   1         31.75         23.89         0.74 o                         
  -3   0   1          1.93          2.35         0.30 o                         
  -2   0   1       5149.62       5057.52        44.03 o                         
  -1   0   1         22.25         19.99         0.36 o                         
   1   0   1       2700.17       2407.35        52.44 o                         
   2   0   1         25.39         19.83         0.45 o                         
   3   0   1       1829.39       1709.52        15.86 o                         
   4   0   1        363.73        402.08         4.68 o                         
   5   0   1        159.60        173.93         3.05 o                         
   6   0   1         98.76        101.12         2.39 o                         
   7   0   1         25.14         22.59         1.35 o                         
   8   0   1         43.43         46.36         3.58 o                         
   9   0   1          2.92          1.07         1.88 o                         
  10   0   1          0.37          1.31         2.21 o                         
 -10   1   1          0.13         -1.39         2.36 o                         
  -9   1   1          5.02          8.48         3.77 o                         
  -8   1   1         49.32         55.90         5.43 o                         
  -7   1   1        198.71        186.25         4.68 o                         
  -6   1   1         20.25         22.57         1.23 o                         
  -5   1   1         42.30         35.40         1.15 o                         
  -4   1   1         33.78         37.78         1.07 o                         
  -3   1   1         59.22         76.73         1.16 o                         
  -2   1   1        131.42        145.18         1.68 o                         
  -1   1   1       1272.90       1197.54        11.63 o                         
   0   1   1       6853.99       6067.75       154.56 o                         
   1   1   1        360.46        340.11         3.01 o                         
   2   1   1       2138.44       1995.66        19.28 o                         
   3   1   1        213.96        219.07         2.43 o                         
   4   1   1        126.97        112.33         1.74 o                         
   5   1   1         38.81         48.34         1.34 o                         
   6   1   1         36.29         40.34         1.60 o                         
   7   1   1         45.08         44.51         1.73 o                         
   8   1   1          1.58          0.08         1.70 o                         
   9   1   1          0.42         -1.16         1.67 o                         
  10   1   1          1.30         -0.90         1.95 o                         
 -10   2   1          0.42          0.44         2.57 o                         
  -9   2   1          1.84          5.03         2.33 o                         
  -8   2   1          1.86          1.98         2.10 o                         
  -7   2   1         27.46         31.79         2.09 o                         
  -6   2   1        911.33        898.78        15.43 o                         
  -5   2   1        219.37        214.61         3.26 o                         
  -4   2   1         65.96         79.61         1.52 o                         
  -3   2   1          5.34          6.28         0.48 o                         
  -2   2   1       2189.61       2166.72        20.93 o                         
  -1   2   1          0.70          0.01         0.17 o                         
   0   2   1         95.84         97.77         1.17 o                         
   1   2   1       1041.95       1044.79         9.66 o                         
   2   2   1        100.61         86.37         1.03 o                         
   3   2   1        192.40        215.71         3.01 o                         
   4   2   1        528.85        512.93         6.13 o                         
   5   2   1        151.47        156.18         2.34 o                         
   6   2   1         17.32         18.41         0.94 o                         
   7   2   1          2.28          2.22         1.07 o                         
   8   2   1         52.83         63.83         2.80 o                         
   9   2   1          1.11          0.92         1.85 o                         
  10   2   1          5.42          2.19         2.22 o                         
  -9   3   1          0.19         -1.91         1.91 o                         
  -8   3   1          3.29          2.43         2.26 o                         
  -7   3   1         29.68         37.34         2.19 o                         
  -6   3   1       1076.25       1071.77        18.07 o                         
  -5   3   1        946.76        944.41        10.49 o                         
  -4   3   1         26.14         21.80         0.84 o                         
  -3   3   1          9.86         11.39         0.53 o                         
  -2   3   1        163.75        199.30         2.35 o                         
  -1   3   1       1114.51       1210.62        12.47 o                         
   0   3   1         11.21         11.29         0.59 o                         
   1   3   1        141.28        156.05         2.05 o                         
   2   3   1        121.09        140.68         1.91 o                         
   3   3   1         28.38         35.42         1.11 o                         
   4   3   1         26.42         21.77         0.78 o                         
   5   3   1        117.63         99.93         1.85 o                         
   6   3   1         25.00         29.10         1.03 o                         
   7   3   1        174.19        166.16         4.30 o                         
   8   3   1         16.53         17.54         1.74 o                         
   9   3   1          3.48          5.28         2.22 o                         
  10   3   1          0.13          0.75         2.13 o                         
  -9   4   1          0.23         -0.53         2.45 o                         
  -8   4   1          0.55         -0.96         1.24 o                         
  -7   4   1          8.97          9.91         1.33 o                         
  -6   4   1        165.39        157.83         3.73 o                         
  -5   4   1       1614.62       1579.53        19.16 o                         
  -4   4   1          7.32          7.01         0.67 o                         
  -3   4   1          1.44          1.35         0.47 o                         
  -2   4   1         41.31         61.89         1.21 o                         
  -1   4   1          3.08          4.91         0.58 o                         
   0   4   1          6.04          2.98         0.35 o                         
   1   4   1         55.52         54.84         1.00 o                         
   2   4   1        183.32        252.78         3.40 o                         
   3   4   1          0.70          0.04         0.34 o                         
   4   4   1        597.47        629.39         8.55 o                         
   5   4   1         11.81         12.54         0.81 o                         
   6   4   1        128.20        138.59         2.68 o                         
   7   4   1         16.84         16.34         1.77 o                         
   8   4   1          0.50          0.50         1.22 o                         
   9   4   1          8.52          6.36         1.64 o                         
  10   4   1          3.74          6.67         3.37 o                         
  -8   5   1          0.19         -0.49         1.32 o                         
  -7   5   1          3.18          2.61         1.22 o                         
  -6   5   1          0.08         -0.79         0.79 o                         
  -5   5   1         54.88         46.38         1.88 o                         
  -4   5   1         21.75         26.02         1.13 o                         
  -3   5   1         37.30         41.44         1.15 o                         
  -2   5   1        328.68        359.57         4.50 o                         
  -1   5   1        107.10        104.60         1.99 o                         
   0   5   1        133.75        140.13         2.55 o                         
   1   5   1        166.30        200.42         3.41 o                         
   2   5   1        147.70        143.46         2.85 o                         
   3   5   1         17.05         22.97         0.94 o                         
   4   5   1        252.83        248.03         3.59 o                         
   5   5   1        197.70        187.43         3.07 o                         
   6   5   1          2.73          2.17         0.77 o                         
   7   5   1         24.07         24.67         1.76 o                         
   8   5   1          9.75          9.36         2.06 o                         
   9   5   1         20.83         25.47         2.54 o                         
  10   5   1          0.84         -1.16         2.64 o                         
  -7   6   1         13.99         13.80         1.64 o                         
  -6   6   1         24.13         26.25         1.83 o                         
  -5   6   1          0.01         -0.45         0.87 o                         
  -4   6   1          7.49         10.99         1.56 o                         
  -3   6   1          0.22          0.17         0.49 o                         
  -2   6   1          5.36          3.37         0.48 o                         
  -1   6   1        339.70        297.49         5.56 o                         
   0   6   1        128.99        121.71         2.61 o                         
   1   6   1         10.71         10.19         1.33 o                         
   2   6   1          2.56          3.26         0.62 o                         
   3   6   1        431.19        417.59         6.14 o                         
   4   6   1        116.42        119.64         3.00 o                         
   5   6   1         25.39         24.97         1.04 o                         
   6   6   1          5.49          6.34         1.29 o                         
   7   6   1          0.61         -0.18         1.14 o                         
   8   6   1         14.88         12.46         1.88 o                         
   9   6   1          0.38          1.39         1.57 o                         
  -7   7   1         17.30         15.97         1.76 o                         
  -6   7   1         63.83         68.55         2.77 o                         
  -5   7   1          5.37          9.83         1.27 o                         
  -4   7   1          2.24          2.56         0.97 o                         
  -3   7   1          0.18         -0.06         0.50 o                         
  -2   7   1          9.41         10.31         1.05 o                         
  -1   7   1        359.63        349.70         5.71 o                         
   0   7   1         66.19         67.12         1.92 o                         
   1   7   1        114.03        116.05         3.01 o                         
   2   7   1        108.99        111.95         3.27 o                         
   3   7   1        259.47        259.54         4.94 o                         
   4   7   1        102.05         93.21         2.59 o                         
   5   7   1         87.48         84.01         1.84 o                         
   6   7   1          4.95          5.45         1.16 o                         
   7   7   1          4.51          4.19         1.33 o                         
   8   7   1          0.13          0.57         1.38 o                         
   9   7   1          3.51          5.89         1.83 o                         
  -6   8   1         28.95         30.53         2.25 o                         
  -5   8   1         13.10         12.43         1.59 o                         
  -4   8   1         12.96         15.54         3.02 o                         
  -3   8   1          0.00          1.69         1.10 o                         
  -2   8   1         47.94         45.83         1.81 o                         
  -1   8   1         29.18         36.74         1.58 o                         
   0   8   1        396.47        378.99         7.04 o                         
   1   8   1        239.51        235.27         5.27 o                         
   2   8   1          0.03         -0.79         0.84 o                         
   3   8   1         47.73         70.87         2.51 o                         
   4   8   1        237.31        244.20         5.80 o                         
   5   8   1         76.15         80.37         3.24 o                         
   6   8   1          0.61          2.06         1.49 o                         
   7   8   1          9.89          9.29         1.24 o                         
   8   8   1          0.71         -0.87         1.46 o                         
  -4   9   1         15.88         13.03         2.46 o                         
  -3   9   1          8.00          5.39         1.44 o                         
  -2   9   1          4.17          3.33         1.37 o                         
  -1   9   1         41.61         44.94         1.91 o                         
   0   9   1         43.78         48.08         1.89 o                         
   1   9   1          2.52          2.13         0.80 o                         
   2   9   1         19.50         17.15         1.34 o                         
   3   9   1          8.63         10.12         1.22 o                         
   4   9   1          0.04          1.50         1.30 o                         
   5   9   1          5.35          6.27         2.12 o                         
   6   9   1         97.43         90.96         4.45 o                         
   7   9   1          3.94          4.31         1.96 o                         
  -2  10   1          6.51          9.93         1.84 o                         
  -1  10   1         29.85         27.48         3.15 o                         
   0  10   1         23.66         23.77         1.74 o                         
   1  10   1          1.32          0.51         0.98 o                         
   2  10   1          0.59         -0.41         1.11 o                         
   3  10   1          0.04         -1.02         1.09 o                         
   4  10   1          0.97          1.56         1.34 o                         
   5  10   1          0.27          1.18         1.56 o                         
   2  11   1         20.54         26.80         2.31 o                         
  -5 -10   2          0.22          2.88         1.47 o                         
  -4 -10   2         31.24         31.01         3.25 o                         
  -3 -10   2         35.96         40.84         1.95 o                         
  -2 -10   2         19.72         22.93         1.41 o                         
  -1 -10   2          1.45          2.23         0.76 o                         
   0 -10   2         67.25         67.67         2.28 o                         
   1 -10   2         20.86         26.08         1.66 o                         
   2 -10   2         10.07         13.07         2.26 o                         
  -6  -9   2          0.07          0.01         3.22 o                         
  -5  -9   2         13.45         17.20         2.49 o                         
  -4  -9   2         21.59         22.64         1.87 o                         
  -3  -9   2         49.57         50.48         1.76 o                         
  -2  -9   2         29.66         31.81         1.91 o                         
  -1  -9   2         12.20         12.08         0.89 o                         
   0  -9   2          4.57          4.38         0.74 o                         
   1  -9   2         35.69         40.03         1.62 o                         
   2  -9   2         16.19         13.16         1.13 o                         
   3  -9   2         10.59          9.72         2.23 o                         
   4  -9   2         35.60         39.58         2.49 o                         
  -8  -8   2          5.27          4.50         2.77 o                         
  -7  -8   2          2.63         -0.76         1.51 o                         
  -6  -8   2          0.31          0.31         2.02 o                         
  -5  -8   2         21.92         23.11         1.45 o                         
  -4  -8   2         47.01         44.57         1.76 o                         
  -3  -8   2        129.82        122.61         2.75 o                         
  -2  -8   2          1.51          0.93         0.68 o                         
  -1  -8   2        306.94        292.91         5.80 o                         
   0  -8   2        135.48        131.04         2.89 o                         
   1  -8   2        128.40        119.07         2.71 o                         
   2  -8   2         20.05         21.49         1.28 o                         
   3  -8   2          2.20          3.07         0.90 o                         
   4  -8   2         78.38         86.55         3.39 o                         
   5  -8   2          5.04          3.38         1.33 o                         
   6  -8   2          9.43          7.48         2.82 o                         
  -8  -7   2         25.66         31.32         2.71 o                         
  -7  -7   2          2.76          1.75         0.96 o                         
  -6  -7   2          1.47          1.25         1.30 o                         
  -5  -7   2         98.81        102.96         4.31 o                         
  -4  -7   2         91.57         92.54         2.46 o                         
  -3  -7   2         76.27         74.32         2.00 o                         
  -2  -7   2        164.55        152.62         3.73 o                         
  -1  -7   2        161.76        163.91         3.94 o                         
   0  -7   2        304.23        276.12         4.68 o                         
   1  -7   2          0.52          0.28         0.50 o                         
   2  -7   2         19.06         18.32         1.00 o                         
   3  -7   2         62.99         50.18         1.77 o                         
   4  -7   2         25.43         28.22         1.70 o                         
   5  -7   2        109.05         96.30         3.63 o                         
   6  -7   2          4.23          7.89         1.19 o                         
   7  -7   2         10.13          8.50         1.39 o                         
  -9  -6   2          0.35          1.88         1.67 o                         
  -8  -6   2          0.69          0.28         1.38 o                         
  -7  -6   2         14.99         15.89         1.68 o                         
  -6  -6   2         11.95         13.01         1.35 o                         
  -5  -6   2        109.60        101.91         2.76 o                         
  -4  -6   2        143.07        139.29         3.10 o                         
  -3  -6   2        192.66        182.14         3.14 o                         
  -2  -6   2          0.05         -0.14         0.37 o                         
  -1  -6   2        199.84        192.29         4.99 o                         
   0  -6   2        131.42        128.51         3.62 o                         
   1  -6   2        159.38        152.24         2.46 o                         
   2  -6   2         56.71         61.34         1.50 o                         
   3  -6   2          2.64          3.21         0.72 o                         
   4  -6   2          1.59          1.51         0.67 o                         
   5  -6   2        209.32        198.15         4.51 o                         
   6  -6   2        113.88        113.92         3.39 o                         
   7  -6   2         16.77         16.92         1.67 o                         
   8  -6   2          3.82          8.15         2.16 o                         
  -9  -5   2          0.82         -0.12         1.52 o                         
  -8  -5   2          2.29          4.76         1.61 o                         
  -7  -5   2         10.39         12.58         2.29 o                         
  -6  -5   2         27.21         25.01         1.26 o                         
  -5  -5   2         92.99         95.30         1.94 o                         
  -4  -5   2        376.44        364.40         4.79 o                         
  -3  -5   2        174.27        176.97         3.03 o                         
  -2  -5   2         25.00         32.46         0.92 o                         
  -1  -5   2         20.66         28.43         1.58 o                         
   0  -5   2         24.58         24.61         1.06 o                         
   1  -5   2        185.94        183.96         2.72 o                         
   2  -5   2         35.80         42.56         1.13 o                         
   3  -5   2         47.70         45.64         1.07 o                         
   4  -5   2          0.05         -0.51         0.51 o                         
   5  -5   2          9.27          5.73         1.01 o                         
   6  -5   2         55.72         54.64         2.59 o                         
   7  -5   2         10.06         12.17         1.73 o                         
   8  -5   2          0.10          0.41         1.19 o                         
 -10  -4   2         38.11         45.84         5.64 o                         
  -9  -4   2         52.73         57.79         3.43 o                         
  -8  -4   2          3.58          3.12         1.45 o                         
  -7  -4   2         10.43          7.87         1.43 o                         
  -6  -4   2        107.98        110.27         2.56 o                         
  -5  -4   2        237.27        251.88         4.09 o                         
  -4  -4   2        145.75        134.27         2.20 o                         
  -3  -4   2          6.50         11.93         0.49 o                         
  -2  -4   2         18.21         11.77         0.58 o                         
  -1  -4   2         28.61         28.80         0.75 o                         
   0  -4   2         16.05         16.27         1.37 o                         
   1  -4   2         59.31         77.28         1.43 o                         
   2  -4   2          0.85          2.25         0.28 o                         
   3  -4   2        227.57        228.16         3.08 o                         
   4  -4   2          0.34          0.65         0.45 o                         
   5  -4   2         45.88         45.17         1.36 o                         
   6  -4   2        293.22        290.33         5.51 o                         
   7  -4   2        108.02        102.22         3.03 o                         
   8  -4   2          7.82          7.07         1.66 o                         
   9  -4   2         16.18         20.91         2.96 o                         
 -10  -3   2          0.23          2.81         3.47 o                         
  -9  -3   2         25.68         24.58         2.63 o                         
  -8  -3   2        194.37        191.78         5.09 o                         
  -7  -3   2        179.70        175.73         5.18 o                         
  -6  -3   2         60.24         61.43         1.69 o                         
  -5  -3   2          6.89          6.67         0.65 o                         
  -4  -3   2          0.31          1.45         0.41 o                         
  -3  -3   2         14.95         17.89         0.67 o                         
  -2  -3   2        230.09        267.53         3.34 o                         
  -1  -3   2         38.21         26.24         0.58 o                         
   0  -3   2        341.06        317.24        11.14 o                         
   1  -3   2         50.12         36.90         0.91 o                         
   2  -3   2        200.80        234.96         2.92 o                         
   3  -3   2        174.88        198.64         2.92 o                         
   4  -3   2         33.41         28.67         0.95 o                         
   5  -3   2        299.88        286.98         4.30 o                         
   6  -3   2        143.29        139.94         3.72 o                         
   7  -3   2         57.45         61.79         2.68 o                         
   8  -3   2          2.27          5.27         1.43 o                         
   9  -3   2          8.44          7.40         3.19 o                         
 -10  -2   2         10.18          7.37         3.91 o                         
  -9  -2   2         10.92         11.57         2.63 o                         
  -8  -2   2          5.69          1.96         1.21 o                         
  -7  -2   2         22.37         24.84         1.76 o                         
  -6  -2   2         12.13          8.44         0.74 o                         
  -5  -2   2        245.28        253.96         4.26 o                         
  -4  -2   2         81.09        105.42         1.64 o                         
  -3  -2   2         72.11         81.23         1.25 o                         
  -2  -2   2         26.75         33.64         0.60 o                         
  -1  -2   2       1876.46       1950.44        26.86 o                         
   0  -2   2       1772.00       1785.72        38.47 o                         
   1  -2   2         19.80         26.74         0.41 o                         
   2  -2   2        846.26        804.84         8.37 o                         
   3  -2   2          3.54          1.99         0.36 o                         
   4  -2   2         90.06         95.47         1.91 o                         
   5  -2   2        133.14        133.84         2.47 o                         
   6  -2   2        515.74        521.48         7.29 o                         
   7  -2   2          3.40          5.33         2.37 o                         
   8  -2   2        176.36        169.74         4.71 o                         
   9  -2   2         17.35         13.56         2.82 o                         
  10  -2   2          0.45         -0.43         2.52 o                         
 -10  -1   2          4.58          0.42         2.17 o                         
  -9  -1   2          7.72         11.02         2.68 o                         
  -8  -1   2         13.86         10.23         1.87 o                         
  -7  -1   2         10.16         14.26         1.49 o                         
  -6  -1   2          3.08          4.87         0.66 o                         
  -5  -1   2         29.61         36.12         1.42 o                         
  -4  -1   2        285.63        276.36         3.43 o                         
  -3  -1   2         22.79         21.63         0.67 o                         
  -2  -1   2         27.41         27.31         0.54 o                         
  -1  -1   2      16241.54      14587.32       133.74 o                         
   0  -1   2        443.74        484.40        12.18 o                         
   1  -1   2       8477.53       7950.96        73.20 o                         
   2  -1   2        255.26        231.19         2.32 o                         
   3  -1   2        248.67        260.62         3.31 o                         
   4  -1   2        721.59        905.78        31.84 o                         
   5  -1   2         75.05         57.91         1.41 o                         
   6  -1   2        240.85        229.85         4.77 o                         
   7  -1   2          5.22          7.08         1.33 o                         
   8  -1   2         11.82          9.11         1.50 o                         
   9  -1   2          0.04          0.24         2.06 o                         
  10  -1   2         11.73         19.74         7.72 o                         
 -10   0   2          3.55          8.50         4.02 o                         
  -9   0   2          9.45         16.38         3.67 o                         
  -8   0   2          4.97          3.31         1.95 o                         
  -7   0   2        121.99        122.60         2.95 o                         
  -6   0   2          4.72          2.28         0.73 o                         
  -5   0   2          6.13          7.22         0.67 o                         
  -4   0   2        117.58        117.70         1.95 o                         
  -3   0   2        267.80        281.31         3.03 o                         
  -2   0   2         36.74         49.69         0.80 o                         
  -1   0   2       1270.30       1313.41        12.82 o                         
   0   0   2        907.66        838.56        12.13 o                         
   1   0   2       5620.19       5279.19        53.73 o                         
   2   0   2        138.12        122.47         1.42 o                         
   3   0   2        495.61        486.15         4.65 o                         
   4   0   2          6.04          5.68         0.49 o                         
   5   0   2         39.32         61.93         1.45 o                         
   6   0   2        291.20        295.32         4.88 o                         
   7   0   2        198.13        188.35         3.75 o                         
   8   0   2        111.67         99.51        13.87 o                         
   9   0   2          2.77          2.38         2.59 o                         
  10   0   2          0.78          1.78         2.48 o                         
 -10   1   2          1.03          2.52         2.69 o                         
  -9   1   2         19.43         15.98         2.93 o                         
  -8   1   2         31.23         28.64         3.16 o                         
  -7   1   2         79.48         76.11         2.89 o                         
  -6   1   2          1.46          0.86         0.75 o                         
  -5   1   2          0.14         -0.09         0.52 o                         
  -4   1   2         20.28         23.75         0.87 o                         
  -3   1   2       1022.08       1034.84         9.87 o                         
  -2   1   2       2473.22       2485.16        21.86 o                         
  -1   1   2         60.67         65.07         0.89 o                         
   0   1   2        660.55        645.76         6.39 o                         
   1   1   2        743.95        794.93         7.46 o                         
   2   1   2       8678.09       8383.83        76.22 o                         
   3   1   2         11.78          7.64         0.37 o                         
   4   1   2        745.86        786.84         8.49 o                         
   5   1   2          1.20          0.59         0.48 o                         
   6   1   2          0.76          1.15         0.67 o                         
   7   1   2         11.35          9.90         1.09 o                         
   8   1   2         93.94         99.55         5.08 o                         
   9   1   2          6.98          6.09         2.29 o                         
  10   1   2          0.40          0.59         2.15 o                         
  -9   2   2          0.21          1.72         2.32 o                         
  -8   2   2         11.54         19.46         4.76 o                         
  -7   2   2          1.69          0.41         1.11 o                         
  -6   2   2          9.15          7.11         0.99 o                         
  -5   2   2        135.84        128.53         2.53 o                         
  -4   2   2        438.62        412.79         5.90 o                         
  -3   2   2        210.90        224.47         2.89 o                         
  -2   2   2        104.63        111.27         1.68 o                         
  -1   2   2          0.28          0.00         0.16 o                         
   0   2   2       1129.24       1172.94        10.88 o                         
   1   2   2        213.07        283.88         2.83 o                         
   2   2   2         41.66         39.64         0.66 o                         
   3   2   2       1514.88       1594.06        17.45 o                         
   4   2   2        220.60        240.42         3.06 o                         
   5   2   2         91.32         91.71         1.76 o                         
   6   2   2          3.46          6.36         0.76 o                         
   7   2   2         21.94         20.07         2.26 o                         
   8   2   2         24.93         26.60         1.99 o                         
   9   2   2          0.18          0.37         1.99 o                         
  10   2   2          7.52          8.11         2.61 o                         
  -9   3   2          1.48          6.06         2.69 o                         
  -8   3   2         70.89         68.79         6.52 o                         
  -7   3   2         14.22         16.22         1.71 o                         
  -6   3   2        268.39        276.77         6.10 o                         
  -5   3   2         94.92         99.31         2.13 o                         
  -4   3   2         17.38         18.92         0.87 o                         
  -3   3   2        889.21        898.40         9.17 o                         
  -2   3   2        436.25        431.61         4.60 o                         
  -1   3   2        141.47        152.53         1.92 o                         
   0   3   2          5.60          6.06         0.42 o                         
   1   3   2          0.12          1.43         0.23 o                         
   2   3   2       1281.73       1229.46        12.63 o                         
   3   3   2          7.34         12.01         0.58 o                         
   4   3   2         63.15         70.75         1.63 o                         
   5   3   2          0.03          0.80         0.44 o                         
   6   3   2         17.60         14.01         0.86 o                         
   7   3   2         20.64         19.94         1.63 o                         
   8   3   2         42.17         43.47         2.36 o                         
   9   3   2          0.54          4.98         2.17 o                         
  10   3   2          9.02         15.03         3.04 o                         
  -9   4   2          6.28          3.89         2.29 o                         
  -8   4   2         23.79         24.88         2.50 o                         
  -7   4   2         64.25         71.40         2.58 o                         
  -6   4   2        205.03        191.89         4.24 o                         
  -5   4   2        272.74        247.67         7.24 o                         
  -4   4   2        233.08        234.72         3.48 o                         
  -3   4   2         17.79         10.48         0.65 o                         
  -2   4   2        415.70        473.79         6.08 o                         
  -1   4   2       1830.93       1957.65        20.08 o                         
   0   4   2       1408.86       1488.31        17.42 o                         
   1   4   2        261.24        274.57         3.59 o                         
   2   4   2         72.05         53.89         1.24 o                         
   3   4   2        525.47        603.37         8.09 o                         
   4   4   2        106.12        125.11         2.19 o                         
   5   4   2         57.89         53.62         1.36 o                         
   6   4   2        194.64        193.78         5.38 o                         
   7   4   2        381.25        367.10         7.50 o                         
   8   4   2         56.56         57.24         2.61 o                         
   9   4   2          4.06          7.27         1.61 o                         
  10   4   2          1.39          4.99         2.37 o                         
  -8   5   2          0.24         -1.42         1.56 o                         
  -7   5   2          4.23          4.99         1.28 o                         
  -6   5   2         15.98         17.17         1.41 o                         
  -5   5   2        156.54        147.54         3.51 o                         
  -4   5   2          0.02          0.50         0.60 o                         
  -3   5   2         40.06         39.66         1.26 o                         
  -2   5   2        163.19        167.17         2.49 o                         
  -1   5   2          0.69         -0.05         0.33 o                         
   0   5   2          3.38          3.66         0.40 o                         
   1   5   2        126.85        110.18         1.75 o                         
   2   5   2        804.75        753.99         9.88 o                         
   3   5   2        218.68        211.05         3.06 o                         
   4   5   2          1.33          1.16         0.49 o                         
   5   5   2         84.28         80.76         2.01 o                         
   6   5   2         89.45         83.16         2.45 o                         
   7   5   2        258.95        263.43         5.92 o                         
   8   5   2         80.68         91.51         4.99 o                         
   9   5   2          0.40          1.40         1.59 o                         
  10   5   2         11.03         13.47         3.90 o                         
  -7   6   2          1.06          0.23         1.24 o                         
  -6   6   2          1.51          1.55         1.07 o                         
  -5   6   2          9.64          8.69         1.55 o                         
  -4   6   2          2.23          1.76         0.86 o                         
  -3   6   2         18.21         17.56         0.88 o                         
  -2   6   2          7.41          7.84         0.71 o                         
  -1   6   2         55.82         58.72         1.22 o                         
   0   6   2         18.50         17.74         0.89 o                         
   1   6   2         22.59         24.90         1.51 o                         
   2   6   2         31.48         32.21         1.30 o                         
   3   6   2        331.86        325.20         4.38 o                         
   4   6   2          0.92          0.21         0.51 o                         
   5   6   2         64.05         66.20         2.57 o                         
   6   6   2         59.94         62.54         3.51 o                         
   7   6   2         15.33         12.83         2.27 o                         
   8   6   2         49.04         38.04         3.51 o                         
   9   6   2          2.51          2.21         1.62 o                         
  -7   7   2          0.50          0.08         1.37 o                         
  -6   7   2          8.82         11.62         1.53 o                         
  -5   7   2         19.77         20.80         1.57 o                         
  -4   7   2          0.00         -0.10         0.81 o                         
  -3   7   2          1.09          0.11         0.67 o                         
  -2   7   2         48.57         47.90         1.36 o                         
  -1   7   2          0.69          1.92         0.71 o                         
   0   7   2         16.27         14.14         1.02 o                         
   1   7   2         18.36         19.16         1.15 o                         
   2   7   2        326.04        293.53         6.49 o                         
   3   7   2        125.09        125.05         3.47 o                         
   4   7   2          0.40          2.10         0.63 o                         
   5   7   2         11.64         10.31         0.99 o                         
   6   7   2         14.33         18.08         2.36 o                         
   7   7   2          1.69          2.50         1.29 o                         
   8   7   2          2.32          0.63         1.39 o                         
   9   7   2         16.20         18.45         2.24 o                         
  -6   8   2         36.97         46.65         4.10 o                         
  -5   8   2          4.15          7.30         1.25 o                         
  -4   8   2         20.66         23.68         1.64 o                         
  -3   8   2         22.38         24.94         1.92 o                         
  -2   8   2         80.50         88.13         3.50 o                         
  -1   8   2        196.60        199.17         4.57 o                         
   0   8   2          0.08          0.04         0.72 o                         
   1   8   2        120.00        111.21         3.28 o                         
   2   8   2         38.25         36.06         2.33 o                         
   3   8   2          6.07          5.09         1.10 o                         
   4   8   2         22.05         26.39         1.79 o                         
   5   8   2        106.20        106.23         9.52 o                         
   6   8   2         50.58         52.83         3.35 o                         
   7   8   2         17.47         18.06         1.71 o                         
   8   8   2          3.76          2.89         1.41 o                         
  -4   9   2          0.16          1.54         1.56 o                         
  -3   9   2         51.49         51.14         2.73 o                         
  -2   9   2         42.94         37.32         2.65 o                         
  -1   9   2          7.44          7.79         2.26 o                         
   0   9   2          0.29          0.21         0.80 o                         
   1   9   2          9.24         10.75         1.22 o                         
   2   9   2         12.06         10.96         1.28 o                         
   3   9   2          1.02         -0.64         0.94 o                         
   4   9   2         22.93         21.57         2.10 o                         
   5   9   2         11.24         15.62         2.06 o                         
   6   9   2          3.97          5.73         1.88 o                         
   7   9   2         49.86         55.12         3.81 o                         
  -2  10   2         41.89         43.36         5.37 o                         
  -1  10   2         72.87         78.58         3.76 o                         
   0  10   2          2.32          3.39         1.45 o                         
   1  10   2          7.85          2.12         1.35 o                         
   2  10   2         14.77         11.72         1.74 o                         
   3  10   2          9.78         11.93         1.81 o                         
   4  10   2         15.50         20.66         2.22 o                         
   5  10   2         10.76          6.81         1.90 o                         
   6  10   2          3.87          1.92         2.69 o                         
   1  11   2         13.80         19.74         2.41 o                         
   2  11   2          6.51          4.68         2.49 o                         
  -5 -10   3          0.17          0.74         2.15 o                         
  -4 -10   3          1.40          1.94         1.25 o                         
  -3 -10   3         19.77         21.05         1.41 o                         
  -2 -10   3         75.17         80.12         2.46 o                         
  -1 -10   3         31.59         33.89         1.37 o                         
   0 -10   3          0.16          0.44         0.67 o                         
   1 -10   3          7.45          6.81         0.99 o                         
   2 -10   3         10.05          9.07         1.31 o                         
  -6  -9   3          1.37         -1.38         1.38 o                         
  -5  -9   3         31.94         28.63         1.92 o                         
  -4  -9   3         11.48         11.54         1.27 o                         
  -3  -9   3          1.17         -0.23         0.78 o                         
  -2  -9   3         48.34         49.77         1.80 o                         
  -1  -9   3         30.58         32.40         1.24 o                         
   0  -9   3         11.69         12.72         0.89 o                         
   1  -9   3          0.09         -0.13         0.81 o                         
   2  -9   3         58.42         58.34         3.27 o                         
   3  -9   3         37.19         42.82         2.32 o                         
   4  -9   3         29.12         23.80         3.13 o                         
  -7  -8   3          2.03          4.33         1.75 o                         
  -6  -8   3         16.55         16.50         2.14 o                         
  -5  -8   3         57.38         58.82         2.92 o                         
  -4  -8   3        157.23        155.82         3.48 o                         
  -3  -8   3         16.67         15.86         1.08 o                         
  -2  -8   3         22.70         21.53         1.05 o                         
  -1  -8   3          0.82          1.44         0.53 o                         
   0  -8   3         14.91         14.49         0.79 o                         
   1  -8   3          5.96          6.26         0.68 o                         
   2  -8   3        148.40        140.80         2.98 o                         
   3  -8   3         51.80         45.85         1.76 o                         
   4  -8   3         57.83         59.93         3.37 o                         
   5  -8   3          0.02         -1.09         1.09 o                         
   6  -8   3          1.11          0.89         2.58 o                         
  -8  -7   3          1.33         -0.41         1.93 o                         
  -7  -7   3          5.73          2.26         1.69 o                         
  -6  -7   3          1.38          1.40         1.35 o                         
  -5  -7   3          8.88          7.70         1.04 o                         
  -4  -7   3         10.85          9.49         0.96 o                         
  -3  -7   3         15.18         18.73         0.97 o                         
  -2  -7   3         13.12         11.23         0.65 o                         
  -1  -7   3          7.45          8.24         1.20 o                         
   0  -7   3         10.55         12.84         1.01 o                         
   1  -7   3         24.06         20.37         0.88 o                         
   2  -7   3         37.53         35.93         1.32 o                         
   3  -7   3        120.59        111.30         2.62 o                         
   4  -7   3        102.96        102.98         3.06 o                         
   5  -7   3         82.57         78.23         3.25 o                         
   6  -7   3          0.23          1.18         1.06 o                         
   7  -7   3          0.54          0.54         1.11 o                         
  -9  -6   3         13.06         11.66         2.08 o                         
  -8  -6   3          5.79          3.03         1.49 o                         
  -7  -6   3          4.80          2.80         1.85 o                         
  -6  -6   3         40.88         34.87         1.82 o                         
  -5  -6   3        184.28        196.61         4.23 o                         
  -4  -6   3          0.43          0.71         0.67 o                         
  -3  -6   3         30.90         34.89         1.14 o                         
  -2  -6   3        600.48        600.48        15.96 o                         
  -1  -6   3         76.77         84.27         2.27 o                         
   0  -6   3        148.62        143.77         5.02 o                         
   1  -6   3         22.81         24.59         0.97 o                         
   2  -6   3         20.32         16.65         0.81 o                         
   3  -6   3         28.57         26.59         1.20 o                         
   4  -6   3        126.53        126.45         3.68 o                         
   5  -6   3        216.39        206.44         4.57 o                         
   6  -6   3          0.27         -0.15         0.95 o                         
   7  -6   3          0.00         -0.28         1.05 o                         
   8  -6   3          3.67          4.67         2.30 o                         
  -9  -5   3          1.89          2.06         1.69 o                         
  -8  -5   3          9.22          8.01         1.77 o                         
  -7  -5   3         65.95         68.16         3.35 o                         
  -6  -5   3        222.80        229.71         6.13 o                         
  -5  -5   3         57.11         57.75         1.44 o                         
  -4  -5   3         65.14         60.45         1.65 o                         
  -3  -5   3        244.78        250.23         5.14 o                         
  -2  -5   3        299.45        272.38         5.27 o                         
   0  -5   3         12.65         20.10         2.46 o                         
   1  -5   3         11.88         16.61         1.00 o                         
   2  -5   3          2.04          4.19         0.48 o                         
   3  -5   3         37.24         37.40         1.28 o                         
   4  -5   3        546.96        551.68         7.06 o                         
   5  -5   3        433.76        412.87         6.93 o                         
   6  -5   3          3.23          4.41         1.16 o                         
   7  -5   3          0.02         -0.37         0.98 o                         
   8  -5   3          1.40          3.48         1.35 o                         
 -10  -4   3          0.20         -0.97         3.00 o                         
  -9  -4   3         14.13         13.10         2.25 o                         
  -8  -4   3          0.26         -0.55         1.34 o                         
  -7  -4   3        194.68        185.14         4.66 o                         
  -6  -4   3        626.82        628.27         9.33 o                         
  -5  -4   3         56.15         59.05         1.50 o                         
  -4  -4   3        158.90        176.53         2.69 o                         
  -3  -4   3        806.72        873.31        11.24 o                         
  -2  -4   3        888.38        971.70        12.22 o                         
   0  -4   3          3.45          5.85         1.49 o                         
   1  -4   3        972.39       1037.88        16.14 o                         
   2  -4   3        473.47        511.28         6.81 o                         
   3  -4   3        255.72        239.82         3.16 o                         
   4  -4   3        100.02         97.54         1.82 o                         
   5  -4   3          8.58          8.54         0.89 o                         
   6  -4   3          1.01          0.08         0.89 o                         
   7  -4   3         17.11         15.26         1.54 o                         
   8  -4   3         18.39         23.07         1.90 o                         
   9  -4   3         19.65         21.70         2.96 o                         
 -10  -3   3         43.70         45.31         5.89 o                         
  -9  -3   3         38.36         50.47         3.32 o                         
  -8  -3   3          0.01         -0.74         1.24 o                         
  -7  -3   3        110.91        109.39         3.50 o                         
  -6  -3   3          9.44          9.07         0.85 o                         
  -5  -3   3         26.49         25.70         1.02 o                         
  -4  -3   3          2.49          4.28         0.54 o                         
  -3  -3   3         18.46         19.45         0.65 o                         
  -2  -3   3        529.92        589.38         8.26 o                         
  -1  -3   3        140.94        121.77         3.54 o                         
   0  -3   3       1522.61       1597.88        37.80 o                         
   1  -3   3          9.63          5.19         0.37 o                         
   2  -3   3        612.03        632.78         6.75 o                         
   3  -3   3        270.97        245.88         3.22 o                         
   4  -3   3        302.45        313.83         4.14 o                         
   5  -3   3         82.43         81.08         1.78 o                         
   6  -3   3         54.52         55.13         2.01 o                         
   7  -3   3        225.36        227.52         4.83 o                         
   8  -3   3          1.69          0.36         1.06 o                         
   9  -3   3         28.85         27.19         3.14 o                         
 -10  -2   3         15.76         18.06         3.29 o                         
  -9  -2   3          0.13          0.08         2.01 o                         
  -8  -2   3         64.53         52.66         2.59 o                         
  -7  -2   3          4.04          3.08         1.46 o                         
  -6  -2   3         71.57         61.89         1.50 o                         
  -5  -2   3         23.69         28.10         0.97 o                         
  -4  -2   3         59.32         68.10         1.26 o                         
  -3  -2   3        391.89        349.49         3.97 o                         
  -2  -2   3          7.99          7.50         0.34 o                         
  -1  -2   3        308.82        285.35         4.16 o                         
   0  -2   3      10125.99       9874.24       210.90 o                         
   1  -2   3       1140.11       1014.29        11.14 o                         
   2  -2   3         32.15         32.06         0.65 o                         
   3  -2   3       1272.25       1275.89        12.58 o                         
   4  -2   3       1432.41       1463.04        15.32 o                         
   5  -2   3        130.68        136.98         2.35 o                         
   6  -2   3          0.23         -0.61         0.61 o                         
   7  -2   3         57.67         53.39         3.11 o                         
   8  -2   3          9.49         10.17         1.59 o                         
   9  -2   3          3.30          1.86         2.10 o                         
  10  -2   3          0.08         -2.85         3.38 o                         
 -10  -1   3          0.00          0.68         2.36 o                         
  -9  -1   3          6.38         10.34         2.62 o                         
  -8  -1   3          8.52          8.45         1.51 o                         
  -7  -1   3          4.84          8.16         1.32 o                         
  -6  -1   3         35.95         36.25         1.24 o                         
  -5  -1   3          0.08          0.48         0.45 o                         
  -4  -1   3         64.03         51.53         1.12 o                         
  -3  -1   3          0.21          1.52         0.27 o                         
  -2  -1   3        314.94        282.89         3.04 o                         
  -1  -1   3         36.80         37.88         0.54 o                         
   0  -1   3        117.09         98.00         1.01 o                         
   1  -1   3         83.47         62.83         0.82 o                         
   2  -1   3        242.82        248.47         2.56 o                         
   3  -1   3       1598.33       1628.59        17.83 o                         
   4  -1   3       1100.74       1176.96        16.71 o                         
   5  -1   3        244.00        257.65         3.45 o                         
   6  -1   3         94.04         92.81         1.99 o                         
   7  -1   3          2.09          0.51         0.97 o                         
   8  -1   3         18.59         15.71         1.68 o                         
   9  -1   3          7.72          7.89         2.50 o                         
  10  -1   3         16.34         17.23         3.21 o                         
 -10   0   3          0.81          4.17         2.58 o                         
  -9   0   3          0.62          0.02         2.04 o                         
  -8   0   3         37.69         45.60         3.65 o                         
  -7   0   3          4.89          4.80         1.29 o                         
  -6   0   3         55.24         49.81         2.37 o                         
  -5   0   3         28.92         37.87         1.17 o                         
  -4   0   3        616.62        728.61         8.49 o                         
  -3   0   3        380.35        477.99         4.93 o                         
  -2   0   3        139.51        126.81         1.54 o                         
  -1   0   3       3467.58       3482.06        33.40 o                         
   0   0   3       1605.43       1599.04        13.53 o                         
   1   0   3       5410.19       5406.89        58.37 o                         
   2   0   3         69.42         75.32         1.57 o                         
   3   0   3          8.38          5.51         0.65 o                         
   4   0   3       1184.53       1173.72        12.43 o                         
   5   0   3          6.57          6.76         0.62 o                         
   6   0   3        224.52        222.81         3.95 o                         
   7   0   3         42.62         40.76         1.67 o                         
   8   0   3         43.36         41.61         3.44 o                         
   9   0   3          1.45          1.50         2.02 o                         
  10   0   3         12.50         20.53         3.26 o                         
 -10   1   3         17.08         14.12         5.35 o                         
  -9   1   3          4.47         11.49         2.83 o                         
  -8   1   3          3.09          3.05         3.55 o                         
  -7   1   3         17.70         14.88         1.58 o                         
  -6   1   3          0.26          1.26         0.78 o                         
  -5   1   3        153.85        165.77         3.16 o                         
  -4   1   3        878.01        850.24         9.85 o                         
  -3   1   3         70.57         61.93         1.11 o                         
  -2   1   3       2470.13       2567.74        22.61 o                         
  -1   1   3       1333.42       1369.96        12.18 o                         
   0   1   3       7927.52       7597.33        69.60 o                         
   1   1   3         56.29         55.06         0.77 o                         
   2   1   3      16770.27      16401.43       143.27 o                         
   3   1   3         67.72         70.85         1.05 o                         
   4   1   3          7.29          9.05         0.52 o                         
   5   1   3        275.56        309.40         4.16 o                         
   6   1   3        199.42        198.27         3.64 o                         
   7   1   3        146.92        149.69         3.25 o                         
   8   1   3         10.23         12.51         2.36 o                         
   9   1   3         23.58         23.79         3.96 o                         
  10   1   3         16.53         20.32         3.33 o                         
  -9   2   3          4.87         -0.38         3.98 o                         
  -8   2   3          7.55          7.36         2.25 o                         
  -7   2   3         96.30        105.14         3.57 o                         
  -6   2   3         82.08         79.33         2.52 o                         
  -5   2   3        547.82        541.20         7.34 o                         
  -4   2   3         17.81         21.79         1.29 o                         
  -3   2   3         76.97         99.75         1.84 o                         
  -2   2   3        741.01        803.29        13.10 o                         
  -1   2   3       1361.11       1413.78        12.59 o                         
   0   2   3       1702.55       1682.01        15.53 o                         
   1   2   3       1735.12       1721.88        16.70 o                         
   2   2   3        143.84        149.72         1.74 o                         
   3   2   3        435.46        402.15         5.87 o                         
   4   2   3        288.05        295.25         3.87 o                         
   5   2   3        130.11        152.58         2.65 o                         
   6   2   3        925.73        938.42        11.82 o                         
   7   2   3        167.50        169.67         3.87 o                         
   8   2   3          3.67          0.95         1.15 o                         
   9   2   3          0.54          0.51         1.86 o                         
  10   2   3          0.07         -0.17         2.10 o                         
  -9   3   3          7.06          7.72         3.93 o                         
  -8   3   3          0.72         -2.17         2.17 o                         
  -7   3   3          2.38          0.95         1.25 o                         
  -6   3   3        196.69        190.63         4.81 o                         
  -5   3   3        593.91        575.71         7.75 o                         
  -4   3   3       1152.58       1120.94        12.14 o                         
  -3   3   3         19.71         13.91         0.65 o                         
  -2   3   3        541.84        558.13         5.85 o                         
  -1   3   3        434.56        537.71         5.54 o                         
   0   3   3        555.23        490.85         5.65 o                         
   1   3   3       1183.70       1205.44        13.21 o                         
   2   3   3         87.06        102.18         1.40 o                         
   3   3   3       1939.96       2165.23        22.18 o                         
   4   3   3        372.50        392.05         4.61 o                         
   5   3   3        176.61        170.08         2.52 o                         
   6   3   3         36.85         40.82         1.29 o                         
   7   3   3         52.42         53.18         2.37 o                         
   8   3   3          7.16         12.59         1.62 o                         
   9   3   3          6.46          5.43         2.49 o                         
  10   3   3          8.36          9.44         4.74 o                         
  -9   4   3         16.33         21.76         3.08 o                         
  -8   4   3         20.15         23.07         2.42 o                         
  -7   4   3         20.56         27.21         1.77 o                         
  -6   4   3        177.49        187.63         4.21 o                         
  -5   4   3         66.62         65.27         2.24 o                         
  -4   4   3          1.72          1.42         0.55 o                         
  -3   4   3         10.62          9.94         0.61 o                         
  -2   4   3        102.41        103.91         1.78 o                         
  -1   4   3         49.70         44.74         1.01 o                         
   0   4   3        219.98        267.41         3.89 o                         
   1   4   3          3.01          1.50         0.36 o                         
   2   4   3       1283.25       1302.16        18.21 o                         
   3   4   3        810.99        834.37        10.78 o                         
   4   4   3          4.88         11.18         0.70 o                         
   5   4   3         24.65         22.38         0.86 o                         
   6   4   3         37.53         35.39         1.46 o                         
   7   4   3         17.33         20.68         2.10 o                         
   8   4   3          0.27         -0.42         1.16 o                         
   9   4   3          0.25         -0.25         1.49 o                         
  10   4   3          4.66          8.50         3.19 o                         
  -8   5   3          4.77          3.95         2.03 o                         
  -7   5   3          8.51          3.71         1.90 o                         
  -6   5   3          0.04         -0.21         0.85 o                         
  -5   5   3         10.03          8.27         1.12 o                         
  -4   5   3        219.02        199.87         3.45 o                         
  -3   5   3        118.39        112.61         2.07 o                         
  -2   5   3          0.02          0.14         0.37 o                         
  -1   5   3        102.42        100.31         1.61 o                         
   0   5   3        278.86        289.62         3.93 o                         
   1   5   3         75.16         64.50         1.31 o                         
   2   5   3         98.53         98.44         1.87 o                         
   3   5   3          0.17          0.26         0.44 o                         
   4   5   3         22.25         26.84         1.19 o                         
   5   5   3        112.42        114.46         2.98 o                         
   6   5   3         71.38         67.16         3.19 o                         
   7   5   3         84.61         85.54         3.05 o                         
   8   5   3         31.55         33.78         2.98 o                         
   9   5   3          0.06         -1.45         1.45 o                         
  10   5   3          4.91          2.64         3.20 o                         
  -7   6   3          3.17          2.29         1.27 o                         
  -6   6   3         23.05         21.87         1.72 o                         
  -5   6   3         34.11         37.64         1.89 o                         
  -4   6   3          0.02         -0.46         0.73 o                         
  -3   6   3          1.07          1.09         0.57 o                         
  -2   6   3         88.68         86.36         1.72 o                         
  -1   6   3          1.58          1.70         0.45 o                         
   0   6   3        472.93        454.62         5.87 o                         
   1   6   3          9.37          8.80         0.61 o                         
   2   6   3        176.13        177.52         2.89 o                         
   3   6   3         16.92         18.70         0.80 o                         
   4   6   3        143.16        150.55         3.05 o                         
   5   6   3         29.28         20.44         1.02 o                         
   6   6   3        109.32        102.02         3.12 o                         
   7   6   3          2.99          1.64         1.26 o                         
   8   6   3          1.73          0.34         1.38 o                         
   9   6   3         11.42         14.23         2.85 o                         
  -6   7   3         30.08         38.52         2.21 o                         
  -5   7   3          3.10          4.07         1.14 o                         
  -4   7   3         48.64         46.58         2.07 o                         
  -3   7   3         38.24         39.89         1.80 o                         
  -2   7   3         62.59         45.63         1.34 o                         
  -1   7   3          6.15          8.15         0.64 o                         
   0   7   3        109.25        109.52         2.91 o                         
   1   7   3        760.39        735.20        12.18 o                         
   2   7   3        268.44        261.17         5.12 o                         
   3   7   3        115.91        109.07         2.23 o                         
   4   7   3          0.74          0.49         0.62 o                         
   5   7   3         58.19         59.62         2.48 o                         
   6   7   3         23.18         22.75         1.79 o                         
   7   7   3          3.31          3.59         1.33 o                         
   8   7   3          0.04          0.62         1.45 o                         
   9   7   3          3.21          5.72         1.89 o                         
  -5   8   3         37.72         43.05         2.51 o                         
  -4   8   3          9.50          9.35         1.24 o                         
  -3   8   3         26.86         37.50         1.70 o                         
  -2   8   3          0.02          1.57         1.20 o                         
  -1   8   3         65.10         58.84         2.28 o                         
   0   8   3        142.47        131.07         3.27 o                         
   1   8   3        382.53        362.65         7.73 o                         
   2   8   3        502.76        496.32        10.07 o                         
   3   8   3          2.60          1.74         1.04 o                         
   4   8   3         27.67         27.96         1.84 o                         
   5   8   3         34.69         30.12         2.49 o                         
   6   8   3         11.82         11.58         1.39 o                         
   7   8   3          8.65         10.05         1.56 o                         
   8   8   3          0.92         -1.34         1.34 o                         
  -4   9   3         54.11         48.11         3.80 o                         
  -3   9   3         60.26         59.79         2.98 o                         
  -2   9   3         11.96          8.49         1.71 o                         
  -1   9   3          7.75          9.40         1.64 o                         
   0   9   3         39.50         43.06         3.05 o                         
   1   9   3         37.40         35.16         1.71 o                         
   2   9   3         60.03         61.04         2.57 o                         
   3   9   3         16.03         15.78         1.88 o                         
   4   9   3          0.00         -1.19         1.19 o                         
   5   9   3         28.33         29.80         4.00 o                         
   6   9   3          6.40          6.20         1.95 o                         
   7   9   3          3.87          4.68         2.09 o                         
  -2  10   3         21.23         24.22         2.50 o                         
  -1  10   3         19.19         20.34         2.23 o                         
   0  10   3         22.91         26.48         2.35 o                         
   1  10   3         14.28         11.91         2.19 o                         
   2  10   3          0.01          1.91         1.60 o                         
   3  10   3          4.48          4.54         1.55 o                         
   4  10   3          0.29          0.40         1.40 o                         
   5  10   3          5.22          3.27         1.75 o                         
   6  10   3          0.17          1.35         3.36 o                         
   2  11   3          0.10         -1.34         1.34 o                         
  -4 -10   4          0.11          0.89         0.97 o                         
  -3 -10   4         10.74         10.86         1.12 o                         
  -2 -10   4          1.81          2.31         0.78 o                         
  -1 -10   4          3.95          4.13         0.68 o                         
   0 -10   4         17.21         13.79         1.16 o                         
   1 -10   4          1.62          1.61         0.77 o                         
   2 -10   4         29.91         34.28         1.85 o                         
  -6  -9   4          6.94         13.07         2.11 o                         
  -5  -9   4          0.85          2.53         1.16 o                         
  -4  -9   4          1.20          1.87         0.83 o                         
  -3  -9   4         21.15         19.67         1.27 o                         
  -2  -9   4        111.44        107.48         2.67 o                         
  -1  -9   4         14.84         12.23         0.78 o                         
   0  -9   4         11.26         10.98         0.77 o                         
   1  -9   4         22.20         25.21         1.17 o                         
   2  -9   4         12.05         10.94         1.00 o                         
   3  -9   4          3.91          2.11         1.02 o                         
   4  -9   4          9.90         14.41         1.74 o                         
  -7  -8   4          5.30          7.75         1.95 o                         
  -6  -8   4          8.65          9.07         2.96 o                         
  -5  -8   4          1.06          2.25         0.91 o                         
  -4  -8   4         35.00         28.73         1.37 o                         
  -3  -8   4        166.16        168.99         3.38 o                         
  -2  -8   4          2.55          2.14         0.57 o                         
  -1  -8   4         48.99         54.58         2.73 o                         
   0  -8   4         98.22         87.67         2.85 o                         
   1  -8   4         50.37         55.45         1.49 o                         
   2  -8   4         80.04         86.83         2.17 o                         
   3  -8   4         53.08         50.40         1.82 o                         
   4  -8   4         22.05         25.25         3.90 o                         
   5  -8   4          0.37         -0.21         1.20 o                         
  -8  -7   4         24.93         25.95         3.70 o                         
  -7  -7   4          0.47          1.08         2.75 o                         
  -6  -7   4          0.08          1.04         1.39 o                         
  -5  -7   4          0.01          0.28         0.77 o                         
  -4  -7   4         80.44         72.87         2.09 o                         
  -3  -7   4         13.37         11.63         0.82 o                         
  -2  -7   4        107.69        113.72         3.22 o                         
  -1  -7   4        237.90        230.45         7.64 o                         
   0  -7   4         29.06         28.26         1.61 o                         
   1  -7   4        221.77        204.69         3.39 o                         
   2  -7   4        230.76        224.03         3.92 o                         
   3  -7   4        101.36         88.31         2.26 o                         
   4  -7   4         33.38         33.71         1.56 o                         
   5  -7   4          0.00          1.10         1.18 o                         
   6  -7   4         23.07         22.89         2.49 o                         
   7  -7   4          6.87          6.24         1.18 o                         
  -9  -6   4          1.42          2.37         1.58 o                         
  -8  -6   4         18.41         21.52         2.05 o                         
  -7  -6   4         40.87         50.36         2.48 o                         
  -6  -6   4          6.11          6.49         1.08 o                         
  -5  -6   4         16.90         15.09         1.19 o                         
  -4  -6   4        170.49        147.16         3.19 o                         
  -3  -6   4        159.24        153.28         3.00 o                         
  -2  -6   4        206.46        191.18         5.64 o                         
   0  -6   4         65.22         74.54         5.04 o                         
   1  -6   4          0.53          0.34         0.50 o                         
   2  -6   4        380.17        356.45         5.56 o                         
   3  -6   4        126.70        112.91         2.68 o                         
   4  -6   4         29.71         22.46         1.27 o                         
   5  -6   4         46.62         49.53         1.91 o                         
   6  -6   4         26.61         23.71         1.79 o                         
   7  -6   4         23.32         19.62         1.70 o                         
  -9  -5   4          0.34          0.43         2.06 o                         
  -8  -5   4          6.57          8.02         1.68 o                         
  -7  -5   4         45.52         42.76         4.07 o                         
  -6  -5   4         60.41         64.83         2.48 o                         
  -5  -5   4          1.85          1.30         0.69 o                         
  -4  -5   4        138.02        130.57         2.64 o                         
  -3  -5   4        409.39        404.79         6.04 o                         
  -2  -5   4        312.59        310.49         5.92 o                         
   1  -5   4        252.53        270.51         4.70 o                         
   2  -5   4        149.55        150.48         2.45 o                         
   3  -5   4        717.67        704.52         9.50 o                         
   4  -5   4        282.50        268.02         3.68 o                         
   5  -5   4        203.84        221.81         4.26 o                         
   6  -5   4        108.41         91.51         4.19 o                         
   7  -5   4          8.47          4.79         1.20 o                         
   8  -5   4          2.05          0.50         1.19 o                         
  -9  -4   4          1.84          2.76         1.74 o                         
  -8  -4   4          0.13          2.24         1.53 o                         
  -7  -4   4          6.19          9.38         1.56 o                         
  -6  -4   4          0.96         -0.01         0.91 o                         
  -5  -4   4          5.52          5.75         0.66 o                         
  -4  -4   4         22.67         25.35         0.87 o                         
  -3  -4   4       1131.75       1177.27        17.05 o                         
  -2  -4   4        168.80        168.85         2.62 o                         
   0  -4   4          8.98          7.66         1.67 o                         
   1  -4   4         44.91         60.62         1.38 o                         
   2  -4   4        292.88        323.88         4.52 o                         
   3  -4   4          0.04          0.92         0.35 o                         
   4  -4   4         92.92         90.38         1.72 o                         
   5  -4   4        197.45        204.29         3.19 o                         
   6  -4   4         66.00         77.04         2.44 o                         
   7  -4   4         34.33         24.20         1.77 o                         
   8  -4   4          5.58          4.96         1.55 o                         
   9  -4   4          0.01         -0.20         1.54 o                         
 -10  -3   4          3.21          0.41         3.31 o                         
  -9  -3   4         27.57         35.33         3.59 o                         
  -8  -3   4         61.96         58.56         2.77 o                         
  -7  -3   4          7.19          4.55         1.35 o                         
  -6  -3   4          0.04          1.27         0.73 o                         
  -5  -3   4        235.72        227.83         3.53 o                         
  -4  -3   4          0.35          0.66         0.38 o                         
  -3  -3   4        414.34        443.19         5.57 o                         
  -2  -3   4        311.72        293.59         4.03 o                         
  -1  -3   4       3144.90       3098.83        47.28 o                         
   0  -3   4        792.86        849.01        19.28 o                         
   1  -3   4         18.87         18.01         0.77 o                         
   2  -3   4          1.97          3.66         0.28 o                         
   3  -3   4         12.63         22.78         0.72 o                         
   4  -3   4          0.15         -0.34         0.34 o                         
   5  -3   4         31.42         30.43         1.09 o                         
   6  -3   4         42.24         46.20         1.84 o                         
   7  -3   4         58.24         57.42         2.28 o                         
   8  -3   4         31.84         33.35         1.97 o                         
   9  -3   4          7.45          3.11         2.13 o                         
 -10  -2   4         19.86         27.13         3.74 o                         
  -9  -2   4          3.79          4.12         2.22 o                         
  -8  -2   4          3.47          3.88         1.39 o                         
  -7  -2   4        197.77        201.24         5.70 o                         
  -6  -2   4         23.66         25.80         1.09 o                         
  -5  -2   4          0.58          0.94         0.42 o                         
  -4  -2   4          7.30          7.25         0.50 o                         
  -3  -2   4        311.96        295.18         3.93 o                         
  -2  -2   4        249.29        257.29         3.33 o                         
  -1  -2   4        407.48        359.50         4.37 o                         
   0  -2   4       7239.38       7427.18        92.91 o                         
   1  -2   4        310.61        331.31         4.38 o                         
   2  -2   4        397.31        415.01         4.82 o                         
   3  -2   4        402.08        348.13         4.26 o                         
   4  -2   4       1792.52       1955.90        20.22 o                         
   5  -2   4        107.63        113.34         2.07 o                         
   6  -2   4          9.49          9.91         0.84 o                         
   7  -2   4         46.07         50.22         2.29 o                         
   8  -2   4          7.03          4.15         1.36 o                         
   9  -2   4          0.00          0.02         2.12 o                         
  10  -2   4          1.55         -0.77         2.37 o                         
 -10  -1   4          6.55          6.43         2.74 o                         
  -9  -1   4          8.50          9.80         2.65 o                         
  -8  -1   4         40.89         35.51         2.66 o                         
  -7  -1   4          8.22          8.62         1.37 o                         
  -6  -1   4        107.16         99.76         2.14 o                         
  -5  -1   4        100.46        104.49         1.97 o                         
  -4  -1   4          0.05          2.35         0.41 o                         
  -3  -1   4         28.84         34.93         0.83 o                         
  -2  -1   4         78.22         65.30         1.03 o                         
  -1  -1   4       3343.37       3200.78        29.19 o                         
   0  -1   4         31.48         12.32         0.31 o                         
   1  -1   4        604.08        665.17         6.25 o                         
   2  -1   4         11.75         11.80         0.39 o                         
   3  -1   4        498.75        514.99         5.67 o                         
   4  -1   4        152.07        145.68         2.28 o                         
   5  -1   4          0.02         -0.03         0.45 o                         
   6  -1   4         80.57         76.86         1.81 o                         
   7  -1   4          2.19          2.73         1.02 o                         
   8  -1   4         99.47        107.15         3.55 o                         
   9  -1   4          6.04          8.87         2.47 o                         
  10  -1   4         27.53         33.59         3.96 o                         
 -10   0   4          5.46          7.97         2.97 o                         
  -9   0   4          8.40          8.31         2.42 o                         
  -8   0   4         49.05         38.31         3.43 o                         
  -7   0   4          8.06          3.73         1.21 o                         
  -6   0   4        353.09        325.93         5.40 o                         
  -5   0   4          0.47          0.39         0.48 o                         
  -4   0   4        505.78        591.77         7.60 o                         
  -3   0   4        268.21        300.37         3.85 o                         
  -2   0   4       6316.73       6153.42        65.72 o                         
  -1   0   4         62.92         67.42         0.93 o                         
   0   0   4        331.98        322.31         2.80 o                         
   1   0   4      12896.61      12498.88       120.68 o                         
   2   0   4         17.55         12.53         0.48 o                         
   3   0   4        741.54        793.59         8.47 o                         
   4   0   4        139.98        128.60         2.29 o                         
   5   0   4          3.59          2.70         0.54 o                         
   6   0   4        116.87        128.18         3.23 o                         
   7   0   4         24.21         28.59         1.75 o                         
   8   0   4         98.71         94.83         3.91 o                         
   9   0   4          6.83          7.70         2.65 o                         
  10   0   4          1.35          1.49         2.31 o                         
  -9   1   4         14.17          9.72         2.75 o                         
  -8   1   4         34.68         29.22         3.40 o                         
  -7   1   4          7.35          7.62         2.31 o                         
  -6   1   4        187.51        167.86         3.47 o                         
  -5   1   4        171.95        195.09         3.59 o                         
  -4   1   4        102.72        114.60         2.34 o                         
  -3   1   4       2420.19       2641.92        25.51 o                         
  -2   1   4        836.63        763.22         7.07 o                         
  -1   1   4       3374.98       3307.58        28.95 o                         
   0   1   4        198.73        212.63         2.15 o                         
   1   1   4          6.44         16.26         0.51 o                         
   2   1   4      11267.13      11177.10       101.98 o                         
   3   1   4       1495.26       1600.81        14.33 o                         
   4   1   4        228.18        245.17         2.97 o                         
   5   1   4          5.32          5.22         0.87 o                         
   6   1   4          0.62         -0.68         0.68 o                         
   7   1   4          4.68          2.81         0.93 o                         
   8   1   4        166.20        174.05         6.80 o                         
   9   1   4         20.13         23.79         3.14 o                         
  10   1   4          2.27          3.96         4.14 o                         
  -9   2   4          0.29         -2.18         2.18 o                         
  -8   2   4          0.79         -1.74         1.74 o                         
  -7   2   4        330.46        334.40         8.48 o                         
  -6   2   4          6.86          5.36         0.98 o                         
  -5   2   4         74.97         79.68         2.16 o                         
  -4   2   4         13.62         17.92         0.86 o                         
  -3   2   4         44.27         38.77         1.09 o                         
  -2   2   4       2294.71       2499.51        27.15 o                         
  -1   2   4       1609.85       1626.73        15.09 o                         
   0   2   4        116.33        108.55         1.40 o                         
   1   2   4       1792.67       1858.75        19.06 o                         
   2   2   4        634.97        620.27         6.68 o                         
   3   2   4         36.23         38.15         0.95 o                         
   4   2   4         16.42         12.65         0.61 o                         
   5   2   4         10.68          9.46         0.70 o                         
   6   2   4         91.96         91.79         2.39 o                         
   7   2   4         42.43         39.72         1.69 o                         
   8   2   4          5.46          3.68         1.25 o                         
   9   2   4         21.12         17.88         4.74 o                         
  10   2   4          7.56          4.22         2.52 o                         
  -9   3   4          1.00          3.69         4.68 o                         
  -8   3   4         17.94         19.82         3.00 o                         
  -7   3   4         88.19         93.54         3.43 o                         
  -6   3   4         57.00         61.87         3.97 o                         
  -5   3   4        212.34        199.61         3.81 o                         
  -4   3   4         68.65         59.71         1.54 o                         
  -3   3   4         22.01         24.49         0.78 o                         
  -2   3   4       2150.62       2306.61        23.69 o                         
  -1   3   4       1249.25       1298.77        13.51 o                         
   0   3   4         58.66         63.49         1.12 o                         
   1   3   4        649.28        699.20         8.50 o                         
   2   3   4        380.07        367.87         3.99 o                         
   3   3   4        108.46        124.82         2.38 o                         
   4   3   4        314.98        291.22         3.46 o                         
   5   3   4        122.45        128.10         2.13 o                         
   6   3   4         36.99         36.20         1.66 o                         
   7   3   4         33.28         28.01         1.82 o                         
   8   3   4         33.61         40.77         2.32 o                         
   9   3   4          0.52         -0.21         1.82 o                         
  10   3   4          9.07          6.28         2.50 o                         
  -8   4   4         12.48         18.07         2.76 o                         
  -7   4   4        129.83        141.87         3.77 o                         
  -6   4   4        173.41        160.79         3.83 o                         
  -5   4   4        142.66        133.64         3.24 o                         
  -4   4   4         26.96         21.96         0.91 o                         
  -3   4   4         10.52          9.30         0.57 o                         
  -2   4   4        104.71        102.94         1.68 o                         
  -1   4   4         89.84         75.01         1.22 o                         
   0   4   4        742.63        764.49         9.33 o                         
   1   4   4       2139.43       2193.64        25.55 o                         
   2   4   4        416.82        450.36         5.37 o                         
   3   4   4        320.50        289.44         3.88 o                         
   4   4   4        127.45        108.49         1.80 o                         
   5   4   4          7.50         11.81         0.71 o                         
   6   4   4         30.96         34.23         1.17 o                         
   7   4   4         72.37         76.99         2.87 o                         
   8   4   4         29.82         35.56         2.25 o                         
   9   4   4          0.19          0.74         1.82 o                         
  10   4   4         16.69         13.60         2.89 o                         
  -8   5   4          0.58          1.47         2.83 o                         
  -7   5   4         14.73         15.70         1.57 o                         
  -6   5   4         43.07         41.58         1.96 o                         
  -5   5   4        140.45        129.74         3.25 o                         
  -4   5   4          0.58          0.13         0.77 o                         
  -3   5   4        153.45        144.92         2.48 o                         
  -2   5   4          0.87          0.20         0.44 o                         
  -1   5   4        295.79        295.37         3.85 o                         
   0   5   4         91.73        100.55         1.71 o                         
   1   5   4          4.02          2.22         0.48 o                         
   2   5   4        186.96        211.11         3.37 o                         
   3   5   4          0.18         -0.02         0.36 o                         
   4   5   4        255.60        280.48         4.61 o                         
   5   5   4         24.16         23.20         1.08 o                         
   6   5   4        158.14        161.77         5.21 o                         
   7   5   4         12.41         11.66         1.50 o                         
   8   5   4          3.72          5.23         1.36 o                         
   9   5   4         14.11         16.64         3.28 o                         
  10   5   4          2.55         -1.59         2.89 o                         
  -7   6   4          4.58          6.21         1.75 o                         
  -6   6   4          7.74          7.26         1.29 o                         
  -5   6   4         17.13         17.27         1.49 o                         
  -4   6   4         14.04         13.77         1.19 o                         
  -3   6   4        246.92        221.88         3.66 o                         
  -2   6   4          1.48          1.34         0.53 o                         
  -1   6   4          0.86          1.71         0.49 o                         
   0   6   4         99.73         78.39         1.53 o                         
   1   6   4        314.63        308.29         5.00 o                         
   2   6   4        151.23        139.34         2.52 o                         
   3   6   4        108.89        106.38         1.92 o                         
   4   6   4         29.39         35.22         1.29 o                         
   5   6   4         16.48         18.29         1.10 o                         
   6   6   4          2.17          2.79         1.08 o                         
   7   6   4        104.78        106.97         3.98 o                         
   8   6   4          3.01          1.83         1.49 o                         
   9   6   4         10.90         11.91         2.19 o                         
  -6   7   4          0.60          0.13         1.31 o                         
  -5   7   4         13.37         15.09         1.64 o                         
  -4   7   4         13.41         15.24         1.38 o                         
  -3   7   4         52.89         42.51         1.91 o                         
  -2   7   4         96.93         75.94         2.00 o                         
  -1   7   4         18.31         18.90         0.96 o                         
   0   7   4         42.26         39.85         1.17 o                         
   1   7   4        615.42        591.13         8.15 o                         
   2   7   4        553.27        552.88         7.71 o                         
   3   7   4         30.11         31.72         1.15 o                         
   4   7   4        193.95        186.96         4.05 o                         
   5   7   4         34.37         31.39         3.52 o                         
   6   7   4         36.23         26.26         1.99 o                         
   7   7   4         10.69         11.36         1.77 o                         
   8   7   4          6.84          9.37         1.82 o                         
   9   7   4         18.38         19.05         2.42 o                         
  -5   8   4          3.79          6.61         2.49 o                         
  -4   8   4          0.62          1.08         1.16 o                         
  -3   8   4          0.00          0.24         0.84 o                         
  -2   8   4         23.16         19.76         1.44 o                         
  -1   8   4         50.80         46.89         1.63 o                         
   0   8   4        104.16        104.65         2.95 o                         
   1   8   4          0.24          1.31         1.08 o                         
   2   8   4         68.89         69.61         2.73 o                         
   3   8   4          8.53         10.14         1.78 o                         
   4   8   4          1.03          0.20         0.75 o                         
   5   8   4          2.89          3.80         1.55 o                         
   6   8   4         10.80         13.09         1.54 o                         
   7   8   4          0.01         -0.13         1.25 o                         
   8   8   4          1.60          4.04         1.57 o                         
  -4   9   4          2.82          5.51         1.18 o                         
  -3   9   4          6.65          6.25         1.85 o                         
  -2   9   4         10.90         13.75         1.99 o                         
  -1   9   4         28.99         25.50         3.33 o                         
   0   9   4         72.77         69.81         3.51 o                         
   1   9   4          0.82          1.55         1.26 o                         
   2   9   4         46.42         37.67         4.02 o                         
   3   9   4         58.85         61.15         3.37 o                         
   4   9   4          1.79          3.83         1.51 o                         
   5   9   4          1.51          1.57         1.44 o                         
   6   9   4          2.76          2.60         1.73 o                         
   7   9   4          3.33          4.77         1.26 o                         
  -2  10   4          6.65          7.11         1.90 o                         
  -1  10   4         13.23         11.33         1.96 o                         
   0  10   4         30.18         34.90         2.68 o                         
   1  10   4          9.62          6.21         1.65 o                         
   2  10   4          0.18          0.47         1.35 o                         
   3  10   4          0.15          0.69         1.41 o                         
   4  10   4         13.13         15.95         2.62 o                         
   5  10   4         16.27         21.62         2.53 o                         
   6  10   4         17.03         20.43         2.70 o                         
  -4 -10   5         18.90         21.20         1.51 o                         
  -3 -10   5         14.36         14.53         2.14 o                         
  -2 -10   5          8.68         10.14         0.90 o                         
  -1 -10   5          0.12         -0.11         0.60 o                         
   0 -10   5         25.10         29.15         1.18 o                         
   1 -10   5         98.99        105.71         2.64 o                         
  -6  -9   5          0.50          0.75         1.53 o                         
  -5  -9   5         16.07         21.98         1.74 o                         
  -4  -9   5         43.68         52.64         1.91 o                         
  -3  -9   5         77.23         77.11         2.37 o                         
  -2  -9   5          2.07          3.37         0.68 o                         
   0  -9   5          6.75          7.22         0.61 o                         
   1  -9   5          0.84          0.29         0.60 o                         
   2  -9   5          0.09         -0.42         0.68 o                         
   3  -9   5          0.99         -0.87         0.87 o                         
   4  -9   5         15.06         15.58         1.78 o                         
  -7  -8   5          0.26          0.80         1.68 o                         
  -6  -8   5          3.97          2.67         2.76 o                         
  -5  -8   5          2.66          1.24         1.29 o                         
  -4  -8   5         17.12         17.84         1.15 o                         
  -3  -8   5         49.41         45.20         1.50 o                         
  -2  -8   5          0.43          0.59         0.68 o                         
   0  -8   5         44.09         46.62         1.73 o                         
   1  -8   5          4.96          6.09         0.60 o                         
   2  -8   5          0.09          0.90         0.60 o                         
   3  -8   5          1.28          3.74         0.80 o                         
   4  -8   5          3.91          2.49         1.22 o                         
   5  -8   5         35.05         32.81         3.29 o                         
  -8  -7   5          2.22          6.60         2.24 o                         
  -7  -7   5          0.23         -1.10         2.19 o                         
  -6  -7   5         12.49         10.94         1.91 o                         
  -5  -7   5          0.01          0.19         0.76 o                         
  -4  -7   5         42.45         48.30         1.72 o                         
  -3  -7   5        149.42        144.10         2.90 o                         
  -2  -7   5         73.25         71.70         2.30 o                         
   1  -7   5         40.01         41.61         1.27 o                         
   2  -7   5          0.39          0.41         0.54 o                         
   3  -7   5          0.38          0.06         0.70 o                         
   4  -7   5         16.01         16.77         1.34 o                         
   5  -7   5         12.41         11.97         1.63 o                         
   6  -7   5          9.90          8.65         1.66 o                         
  -8  -6   5         20.34         22.44         2.08 o                         
  -7  -6   5          0.14         -0.87         1.17 o                         
  -6  -6   5         55.05         50.42         3.08 o                         
  -5  -6   5          9.02          9.90         1.28 o                         
  -4  -6   5         82.38         79.56         2.53 o                         
  -3  -6   5         20.51         24.52         1.03 o                         
  -2  -6   5         29.36         28.64         1.37 o                         
   0  -6   5         14.35         12.46         2.71 o                         
   1  -6   5          4.88          2.12         0.59 o                         
   2  -6   5        190.00        183.96         3.21 o                         
   3  -6   5         23.41         21.47         1.09 o                         
   4  -6   5          3.30          3.08         0.83 o                         
   5  -6   5        321.34        314.73         7.51 o                         
   6  -6   5        121.82        111.19         3.20 o                         
   7  -6   5          4.21          5.98         1.26 o                         
  -9  -5   5          0.90          2.78         2.74 o                         
  -8  -5   5         29.47         28.19         2.34 o                         
  -7  -5   5        101.09        106.95         3.82 o                         
  -6  -5   5         15.47         14.86         1.48 o                         
  -5  -5   5        258.63        255.68         4.88 o                         
  -4  -5   5         65.07         54.56         2.48 o                         
  -3  -5   5         57.59         55.07         1.39 o                         
  -2  -5   5        250.59        250.27         7.58 o                         
   0  -5   5        108.90        105.79         5.93 o                         
   1  -5   5        124.50        127.17         2.51 o                         
   2  -5   5         64.81         59.64         1.31 o                         
   3  -5   5          3.96          4.33         0.65 o                         
   4  -5   5        121.27        137.80         2.58 o                         
   5  -5   5        130.21        117.10         2.78 o                         
   6  -5   5         92.58         92.58         2.94 o                         
   7  -5   5         10.26         13.18         1.49 o                         
   8  -5   5          0.00         -0.61         1.53 o                         
  -9  -4   5         13.39         15.73         2.23 o                         
  -8  -4   5         55.23         58.30         3.17 o                         
  -7  -4   5          1.00          1.99         1.33 o                         
  -6  -4   5          1.74          1.42         1.08 o                         
  -5  -4   5        112.83        115.03         2.20 o                         
  -4  -4   5        478.51        430.33         5.60 o                         
  -3  -4   5        131.33        120.61         2.30 o                         
  -2  -4   5         19.24         21.26         0.69 o                         
  -1  -4   5       1059.88       1144.05        25.04 o                         
   0  -4   5        496.80        518.31        18.08 o                         
   1  -4   5        369.91        326.07         8.61 o                         
   2  -4   5        370.23        383.94         5.26 o                         
   3  -4   5          1.28          0.91         0.31 o                         
   4  -4   5         39.55         32.74         1.02 o                         
   5  -4   5          3.66          2.10         0.62 o                         
   6  -4   5         13.36         18.05         1.34 o                         
   7  -4   5          5.87          3.40         1.63 o                         
   8  -4   5          1.47          3.27         1.26 o                         
   9  -4   5         11.68         12.55         2.18 o                         
  -9  -3   5         13.28         10.85         2.68 o                         
  -8  -3   5          0.26         -0.31         1.22 o                         
  -7  -3   5         45.30         44.66         2.27 o                         
  -6  -3   5        118.98        115.46         3.33 o                         
  -5  -3   5         25.53         27.76         1.07 o                         
  -4  -3   5         64.55         60.12         1.37 o                         
  -3  -3   5        502.69        472.72         5.94 o                         
  -2  -3   5        335.28        387.40         5.64 o                         
  -1  -3   5       1335.83       1475.85        25.89 o                         
   0  -3   5        328.80        346.27         5.15 o                         
   1  -3   5        682.82        676.39        10.87 o                         
   2  -3   5        333.17        322.98         4.12 o                         
   3  -3   5        256.95        277.35         3.55 o                         
   4  -3   5         49.62         53.15         1.84 o                         
   5  -3   5        108.93        108.56         2.09 o                         
   6  -3   5         26.75         24.62         1.44 o                         
   7  -3   5         91.43         88.50         3.28 o                         
   8  -3   5         10.07         12.33         1.47 o                         
   9  -3   5         13.98         13.49         3.00 o                         
 -10  -2   5          3.19          6.53         3.80 o                         
  -9  -2   5         58.49         73.20         4.86 o                         
  -8  -2   5         64.69         62.26         2.91 o                         
  -7  -2   5         37.65         30.94         2.02 o                         
  -6  -2   5         64.76         60.51         2.40 o                         
  -5  -2   5          0.79          1.59         0.50 o                         
  -4  -2   5         63.94         60.29         1.32 o                         
  -3  -2   5        173.23        148.73         2.50 o                         
  -2  -2   5        136.04        132.57         1.94 o                         
  -1  -2   5        216.26        228.86         2.56 o                         
   0  -2   5       1853.80       2051.72        27.96 o                         
   1  -2   5        399.73        318.56         3.99 o                         
   2  -2   5         27.67         31.83         0.73 o                         
   3  -2   5          0.75          0.55         0.30 o                         
   4  -2   5         49.87         66.90         1.35 o                         
   5  -2   5          2.35          0.81         0.51 o                         
   6  -2   5         50.84         48.85         2.08 o                         
   7  -2   5         30.81         31.65         1.89 o                         
   8  -2   5          0.07         -0.23         1.08 o                         
   9  -2   5         13.47         14.96         2.90 o                         
  10  -2   5         11.90         15.25         4.52 o                         
 -10  -1   5          1.43          1.79         2.96 o                         
  -9  -1   5         39.57         35.43         4.52 o                         
  -8  -1   5        101.39         89.44         4.02 o                         
  -7  -1   5         49.38         48.15         2.89 o                         
  -6  -1   5        102.33        110.86         4.76 o                         
  -5  -1   5         97.38        135.06         2.21 o                         
  -4  -1   5        380.86        378.21         4.81 o                         
  -3  -1   5        128.22        167.41         2.24 o                         
  -2  -1   5        133.89        145.22         1.88 o                         
  -1  -1   5        629.91        637.90         6.71 o                         
   0  -1   5       2423.00       2481.25        21.78 o                         
   1  -1   5         78.07         82.34         1.17 o                         
   2  -1   5        434.67        416.28         4.33 o                         
   3  -1   5         47.34         57.25         1.07 o                         
   4  -1   5       1982.89       2177.36        23.83 o                         
   5  -1   5        291.73        306.94         3.96 o                         
   6  -1   5         29.49         30.45         1.18 o                         
   7  -1   5         31.33         29.29         1.83 o                         
   8  -1   5         49.33         45.20         2.41 o                         
   9  -1   5          0.50          3.38         2.24 o                         
  10  -1   5         14.77         12.15         3.06 o                         
  -9   0   5          1.54         -0.24         2.23 o                         
  -8   0   5         22.25         20.31         2.91 o                         
  -7   0   5          2.43          3.04         1.19 o                         
  -6   0   5        247.47        253.57         5.05 o                         
  -5   0   5          1.30          1.07         0.64 o                         
  -4   0   5          2.52          7.16         0.66 o                         
  -3   0   5        179.86        165.41         2.45 o                         
  -2   0   5       1754.58       1773.16        19.35 o                         
  -1   0   5        638.64        744.93         6.80 o                         
   0   0   5       3393.69       3448.37        27.87 o                         
   1   0   5      22287.02      19758.59       189.63 o                         
   2   0   5          2.51          3.16         0.32 o                         
   3   0   5        284.58        266.13         3.25 o                         
   4   0   5         24.21         23.29         1.44 o                         
   5   0   5        129.68        134.70         2.50 o                         
   6   0   5        107.33        104.66         2.41 o                         
   7   0   5         71.34         65.43         2.56 o                         
   8   0   5         17.32         17.82         1.70 o                         
   9   0   5          6.47         12.22         2.70 o                         
  10   0   5          0.14         -0.10         2.32 o                         
  -9   1   5          2.18          1.58         2.22 o                         
  -8   1   5          0.01          1.29         1.78 o                         
  -7   1   5          0.80          0.46         1.65 o                         
  -6   1   5        231.11        216.53         4.12 o                         
  -5   1   5         23.45         31.51         1.57 o                         
  -4   1   5         83.32         89.63         1.90 o                         
  -3   1   5        513.79        511.99         5.83 o                         
  -2   1   5        511.15        593.38         5.89 o                         
  -1   1   5        478.01        496.96         4.72 o                         
   0   1   5         16.29         15.91         0.50 o                         
   1   1   5        910.29        893.19         8.49 o                         
   2   1   5       2297.17       2240.55        19.85 o                         
   3   1   5       1032.08       1026.93        10.29 o                         
   4   1   5         32.39         27.11         0.84 o                         
   5   1   5          8.41          2.41         0.64 o                         
   6   1   5        202.66        207.82         3.79 o                         
   7   1   5        335.86        349.19         5.81 o                         
   8   1   5         34.85         25.13         2.90 o                         
   9   1   5          0.06         -1.26         2.16 o                         
  10   1   5         10.98         17.79         3.88 o                         
  -9   2   5         11.51         11.69         5.20 o                         
  -8   2   5         28.98         30.03         3.47 o                         
  -7   2   5          6.60          3.59         2.87 o                         
  -6   2   5         46.00         44.11         2.18 o                         
  -5   2   5        277.76        244.20         4.76 o                         
  -4   2   5        304.68        297.21         4.31 o                         
  -3   2   5        366.66        352.81         4.58 o                         
  -2   2   5        333.41        359.31         4.28 o                         
  -1   2   5        798.24        867.94         8.31 o                         
   0   2   5       2419.68       2492.92        25.36 o                         
   1   2   5        662.65        641.88         8.01 o                         
   2   2   5        240.91        192.26         2.73 o                         
   3   2   5        435.72        424.46         4.64 o                         
   4   2   5         37.77         43.65         1.15 o                         
   5   2   5         26.23         21.53         0.94 o                         
   6   2   5        184.09        179.88         3.48 o                         
   7   2   5        301.29        299.56         5.21 o                         
   8   2   5        113.50        109.36         5.23 o                         
   9   2   5         49.30         46.54         3.92 o                         
  10   2   5          0.30          0.28         2.22 o                         
  -9   3   5          3.54          4.08         4.10 o                         
  -8   3   5         23.53         16.76         4.04 o                         
  -7   3   5         29.09         28.44         3.07 o                         
  -6   3   5         28.34         34.31         2.06 o                         
  -5   3   5         56.93         63.08         2.06 o                         
  -4   3   5          2.27          1.89         0.63 o                         
  -3   3   5         37.03         34.59         0.95 o                         
  -2   3   5        222.71        246.36         2.99 o                         
  -1   3   5         25.40         28.59         0.86 o                         
   0   3   5         57.12         58.81         1.13 o                         
   1   3   5          7.52          7.28         0.57 o                         
   2   3   5        542.62        553.85         5.83 o                         
   3   3   5       1773.61       1974.55        21.65 o                         
   4   3   5        139.91        149.71         2.03 o                         
   5   3   5        256.60        262.04         3.73 o                         
   6   3   5          2.39          1.92         0.70 o                         
   7   3   5         43.88         42.57         2.30 o                         
   8   3   5          8.43          8.19         1.46 o                         
   9   3   5         11.33         11.33         2.50 o                         
  10   3   5          0.03         -0.11         2.12 o                         
  -8   4   5         41.36         42.09         3.02 o                         
  -7   4   5         96.35        102.57         4.17 o                         
  -6   4   5          3.90          3.68         1.06 o                         
  -5   4   5         24.29         22.61         1.48 o                         
  -4   4   5        749.60        710.03         8.14 o                         
  -3   4   5          0.10         -0.36         0.37 o                         
  -2   4   5         33.73         32.33         1.57 o                         
  -1   4   5         20.86         13.23         0.53 o                         
   0   4   5        833.37        870.53         9.32 o                         
   1   4   5        156.23        159.04         3.11 o                         
   2   4   5         88.42         94.87         1.65 o                         
   3   4   5        302.48        304.42         3.98 o                         
   4   4   5         29.32         35.57         1.58 o                         
   5   4   5         33.18         40.16         1.18 o                         
   6   4   5        144.88        153.67         3.16 o                         
   7   4   5          9.55          7.81         1.35 o                         
   8   4   5          9.17          8.01         1.47 o                         
   9   4   5          0.28         -1.38         3.30 o                         
  10   4   5          4.43          1.82         2.38 o                         
  -8   5   5         25.96         29.69         4.73 o                         
  -7   5   5         41.62         45.27         7.11 o                         
  -6   5   5         20.55         20.80         1.78 o                         
  -5   5   5          2.95          3.61         0.97 o                         
  -4   5   5        123.35        122.00         2.99 o                         
  -3   5   5         13.63         14.84         0.87 o                         
  -2   5   5         98.91        102.94         1.93 o                         
  -1   5   5         90.48        101.16         2.47 o                         
   0   5   5        288.24        292.53         4.53 o                         
   1   5   5         34.16         37.06         1.59 o                         
   2   5   5          1.56         -0.43         0.58 o                         
   3   5   5        583.77        574.39         7.43 o                         
   4   5   5         18.41         23.26         1.10 o                         
   5   5   5         44.01         42.47         1.89 o                         
   6   5   5         39.74         31.86         1.89 o                         
   7   5   5          1.69          3.53         1.22 o                         
   8   5   5          1.66          1.81         1.30 o                         
   9   5   5         17.15         18.01         3.17 o                         
  10   5   5          1.13          1.34         3.45 o                         
  -7   6   5         50.87         65.78         5.93 o                         
  -6   6   5         18.15         21.15         2.76 o                         
  -5   6   5         12.77          9.83         1.32 o                         
  -4   6   5         12.46         15.69         1.23 o                         
  -3   6   5        319.06        289.29         5.29 o                         
  -2   6   5        268.05        255.33         3.97 o                         
  -1   6   5         28.16         25.33         0.95 o                         
   0   6   5          4.04          4.25         0.55 o                         
   1   6   5          5.54          6.01         0.64 o                         
   2   6   5          3.29          4.99         0.67 o                         
   3   6   5         21.26         18.30         0.85 o                         
   4   6   5          0.03          0.47         0.55 o                         
   5   6   5         55.50         49.51         2.07 o                         
   6   6   5         51.62         42.78         2.12 o                         
   7   6   5         44.95         55.85         2.58 o                         
   8   6   5          0.01          0.13         1.38 o                         
   9   6   5         53.03         56.07         4.30 o                         
  -6   7   5          0.44          2.67         1.54 o                         
  -5   7   5          2.11          3.46         1.34 o                         
  -4   7   5          4.14          5.90         1.14 o                         
  -3   7   5         75.53         82.58         2.67 o                         
  -2   7   5         13.36         11.30         1.12 o                         
  -1   7   5         24.63         26.17         1.11 o                         
   0   7   5          1.93          2.07         0.67 o                         
   1   7   5          8.23          9.27         0.79 o                         
   2   7   5        337.01        320.78         4.97 o                         
   3   7   5        235.92        243.87         4.88 o                         
   4   7   5          0.97          0.29         0.82 o                         
   5   7   5         20.92         17.50         1.62 o                         
   6   7   5          3.19          3.06         1.29 o                         
   7   7   5         22.24         21.85         2.66 o                         
   8   7   5          9.21         13.32         2.04 o                         
   9   7   5          0.01          1.47         1.76 o                         
  -5   8   5          3.94          4.03         1.57 o                         
  -4   8   5          3.54          2.38         1.27 o                         
  -3   8   5          0.59         -0.35         1.47 o                         
  -2   8   5         75.57         71.79         4.67 o                         
  -1   8   5         81.06         86.64         2.91 o                         
   0   8   5         39.55         38.21         1.41 o                         
   1   8   5         26.68         27.46         1.18 o                         
   2   8   5         46.43         47.14         1.49 o                         
   3   8   5         63.77         64.16         1.99 o                         
   4   8   5         24.11         28.02         1.97 o                         
   5   8   5         20.83         23.24         1.73 o                         
   6   8   5          2.01         -0.29         1.11 o                         
   7   8   5          8.51         10.46         1.77 o                         
   8   8   5         14.27         15.58         2.14 o                         
  -4   9   5         23.92         28.20         2.07 o                         
  -3   9   5         18.93         19.88         1.63 o                         
  -2   9   5         31.44         32.77         2.75 o                         
  -1   9   5          3.46          2.90         1.86 o                         
   0   9   5          5.74          6.22         1.62 o                         
   1   9   5        100.23        100.37         4.25 o                         
   2   9   5         25.39         25.55         2.32 o                         
   3   9   5          6.86          9.50         1.80 o                         
   4   9   5         10.93         11.16         1.90 o                         
   5   9   5          0.27          1.48         1.55 o                         
   6   9   5          6.40          4.88         1.33 o                         
   7   9   5         19.26         17.50         3.41 o                         
  -2  10   5         52.76         58.76         3.76 o                         
  -1  10   5         13.01         15.68         2.23 o                         
   0  10   5         11.46         15.30         2.14 o                         
   1  10   5          0.92          0.01         2.48 o                         
   2  10   5          7.95          7.70         2.45 o                         
   3  10   5          6.72          5.12         1.72 o                         
   4  10   5         13.29         12.82         2.93 o                         
   5  10   5          6.21          7.41         2.04 o                         
   6  10   5          1.91          2.93         2.91 o                         
  -3 -10   6          0.00          0.34         1.17 o                         
  -2 -10   6         25.28         24.90         1.43 o                         
   0 -10   6         24.30         21.94         1.92 o                         
   1 -10   6          1.73          1.60         0.73 o                         
  -5  -9   6         38.97         36.96         2.10 o                         
  -4  -9   6         19.12         26.88         1.38 o                         
  -3  -9   6          8.73          8.81         0.84 o                         
  -2  -9   6         79.23         79.14         3.55 o                         
   1  -9   6          0.08         -0.04         0.61 o                         
   2  -9   6         19.28         22.08         1.16 o                         
   3  -9   6          3.46          2.11         0.99 o                         
   4  -9   6          9.23          6.90         3.68 o                         
  -7  -8   6          4.03          4.59         1.85 o                         
  -6  -8   6          4.84          6.85         1.75 o                         
  -5  -8   6         98.74        105.40         3.47 o                         
  -4  -8   6         16.42         19.06         1.19 o                         
  -3  -8   6          1.35          0.91         0.62 o                         
  -2  -8   6         19.69         17.29         1.12 o                         
   1  -8   6         32.53         33.66         1.15 o                         
   2  -8   6         30.63         35.38         1.31 o                         
   3  -8   6         29.90         27.50         1.34 o                         
   4  -8   6         20.63         18.03         1.72 o                         
   5  -8   6         21.37         20.45         2.04 o                         
  -8  -7   6         12.84         14.07         3.82 o                         
  -7  -7   6          0.15          0.72         1.63 o                         
  -6  -7   6         31.28         29.09         4.91 o                         
  -5  -7   6         23.02         23.28         1.41 o                         
  -4  -7   6         13.03         12.87         1.01 o                         
  -3  -7   6         42.79         41.54         2.24 o                         
  -2  -7   6        447.13        398.38         9.09 o                         
   1  -7   6         27.15         21.12         1.14 o                         
   2  -7   6         25.71         20.09         0.93 o                         
   3  -7   6         19.42         20.66         1.34 o                         
   4  -7   6          8.11          9.02         1.04 o                         
   5  -7   6         27.72         29.54         2.14 o                         
   6  -7   6          5.80          2.43         1.39 o                         
  -8  -6   6          0.01          1.01         1.32 o                         
  -7  -6   6         16.82         17.07         1.47 o                         
  -6  -6   6          0.05          0.41         1.28 o                         
  -5  -6   6         15.77         13.25         1.69 o                         
  -4  -6   6          8.58          8.38         0.90 o                         
  -3  -6   6          1.94          1.38         0.55 o                         
  -2  -6   6         75.99         80.45         2.45 o                         
   0  -6   6        235.33        236.55        10.68 o                         
   1  -6   6        159.00        148.86         3.73 o                         
   2  -6   6         10.78          8.36         0.69 o                         
   3  -6   6        117.88        110.56         2.45 o                         
   4  -6   6        139.45        135.36         3.07 o                         
   5  -6   6          0.26          1.50         1.10 o                         
   6  -6   6          2.42          1.79         0.86 o                         
   7  -6   6          1.97         -0.88         1.20 o                         
  -9  -5   6          0.32         -0.73         1.47 o                         
  -8  -5   6          4.98          4.44         1.88 o                         
  -7  -5   6         18.72         19.80         1.87 o                         
  -6  -5   6         36.23         30.72         2.56 o                         
  -5  -5   6          0.30         -0.39         0.51 o                         
  -4  -5   6         52.70         46.25         1.68 o                         
  -3  -5   6        237.45        232.44         4.39 o                         
  -2  -5   6         79.54         72.96         1.69 o                         
  -1  -5   6         37.72         40.66         1.74 o                         
   0  -5   6         68.26         79.52         5.08 o                         
   1  -5   6          0.04          0.66         0.42 o                         
   2  -5   6          0.01         -0.37         0.41 o                         
   3  -5   6        122.12        108.81         2.19 o                         
   4  -5   6        245.31        239.45         4.39 o                         
   5  -5   6        471.56        493.90         6.68 o                         
   6  -5   6         89.47         78.45         2.66 o                         
   7  -5   6          2.14          1.85         1.09 o                         
   8  -5   6          1.14          0.42         1.19 o                         
  -9  -4   6          0.08         -1.81         1.81 o                         
  -8  -4   6          1.02          2.29         1.55 o                         
  -7  -4   6        119.40        117.14         4.74 o                         
  -6  -4   6        325.58        311.87         7.34 o                         
  -5  -4   6          1.38          1.05         0.58 o                         
  -4  -4   6        164.06        170.51         2.64 o                         
  -3  -4   6         13.21         14.28         0.77 o                         
  -2  -4   6          0.79          2.29         0.39 o                         
  -1  -4   6         46.87         45.72         1.22 o                         
   0  -4   6       1144.18       1244.85        31.76 o                         
   1  -4   6        128.44        131.47         3.06 o                         
   2  -4   6         17.57         15.43         0.82 o                         
   3  -4   6        167.09        167.23         2.85 o                         
   4  -4   6        189.22        185.51         2.76 o                         
   5  -4   6        253.75        247.50         3.65 o                         
   6  -4   6          0.30         -0.54         1.16 o                         
   7  -4   6          6.85          5.63         1.22 o                         
   8  -4   6          2.19          1.14         1.19 o                         
   9  -4   6          3.24          7.83         3.24 o                         
  -9  -3   6          0.17         -1.64         2.59 o                         
  -8  -3   6         15.75         15.61         2.53 o                         
  -7  -3   6          4.86          4.00         1.31 o                         
  -6  -3   6         86.36         86.80         2.88 o                         
  -5  -3   6         20.83         19.62         1.05 o                         
  -4  -3   6         14.74          9.01         0.64 o                         
  -3  -3   6          2.82          2.18         0.42 o                         
  -2  -3   6        103.08        109.90         2.00 o                         
  -1  -3   6       1229.33       1265.28        17.31 o                         
   0  -3   6       1412.81       1677.17        23.07 o                         
   1  -3   6         36.69         38.30         0.92 o                         
   2  -3   6          5.07          1.74         0.36 o                         
   3  -3   6       1093.36       1071.90        12.00 o                         
   4  -3   6        498.93        498.26         6.12 o                         
   5  -3   6          9.18         10.40         1.02 o                         
   6  -3   6         43.56         37.46         1.80 o                         
   7  -3   6          0.14         -0.53         1.00 o                         
   8  -3   6         12.74         13.89         1.62 o                         
   9  -3   6          0.00          0.09         1.76 o                         
  -9  -2   6          0.02         -1.24         1.95 o                         
  -8  -2   6         12.87         14.52         1.82 o                         
  -7  -2   6          1.56          0.50         1.17 o                         
  -6  -2   6         25.04         24.49         1.71 o                         
  -5  -2   6         74.68         76.22         1.82 o                         
  -4  -2   6         10.02         10.17         0.68 o                         
  -3  -2   6         21.41         26.56         1.13 o                         
  -2  -2   6         78.47         95.05         1.48 o                         
  -1  -2   6        841.43        782.46         8.20 o                         
   0  -2   6       4626.80       4845.61        55.14 o                         
   1  -2   6       1364.22       1449.12        15.83 o                         
   2  -2   6          6.68         11.99         0.47 o                         
   3  -2   6         13.03         19.45         0.73 o                         
   4  -2   6         98.80         94.48         1.93 o                         
   5  -2   6         43.51         45.87         1.32 o                         
   6  -2   6          2.18          0.71         0.86 o                         
   7  -2   6         90.00         87.41         3.02 o                         
   8  -2   6          0.17          0.52         1.10 o                         
   9  -2   6         96.08        115.15         6.66 o                         
  10  -2   6         11.28          6.96         3.70 o                         
  -9  -1   6          2.18          3.85         2.45 o                         
  -8  -1   6          1.72          2.03         1.68 o                         
  -7  -1   6        128.66        110.57         3.61 o                         
  -6  -1   6         74.19         65.49         2.59 o                         
  -5  -1   6         63.04         62.68         1.46 o                         
  -4  -1   6        166.10        184.84         2.78 o                         
  -3  -1   6        871.42        885.77         9.49 o                         
  -2  -1   6         29.73         36.26         0.81 o                         
  -1  -1   6       1059.93        999.75        10.34 o                         
   0  -1   6        183.45        217.06         2.17 o                         
   1  -1   6        389.65        460.91         4.96 o                         
   2  -1   6        393.67        448.31         4.92 o                         
   3  -1   6        610.43        586.14         6.11 o                         
   4  -1   6        406.96        423.54         5.26 o                         
   5  -1   6        104.28        117.96         3.46 o                         
   6  -1   6         31.50         35.98         1.26 o                         
   7  -1   6         26.77         26.03         1.75 o                         
   8  -1   6          0.00          1.28         1.24 o                         
   9  -1   6         96.07         87.93         5.08 o                         
  10  -1   6         49.91         54.92         4.60 o                         
  -9   0   6          9.64         10.08         2.86 o                         
  -8   0   6         13.06         12.14         3.10 o                         
  -7   0   6          0.95          3.64         1.30 o                         
  -6   0   6         40.32         37.02         2.02 o                         
  -5   0   6        186.49        183.48         3.21 o                         
  -4   0   6        236.32        227.75         3.63 o                         
  -3   0   6         42.09         61.47         1.25 o                         
  -2   0   6        432.23        455.16         5.45 o                         
  -1   0   6        189.67        165.79         2.11 o                         
   0   0   6         21.54         28.89         0.60 o                         
   1   0   6          2.42         10.80         0.39 o                         
   2   0   6        424.10        418.09         5.31 o                         
   3   0   6         35.65         47.43         1.28 o                         
   4   0   6        209.14        217.80         2.91 o                         
   5   0   6        143.42        148.96         3.25 o                         
   6   0   6          1.55          0.82         0.59 o                         
   7   0   6         16.99         19.18         1.59 o                         
   8   0   6          5.41          7.47         1.38 o                         
   9   0   6         20.70         18.35         2.89 o                         
  10   0   6         11.54         11.35         5.00 o                         
  -9   1   6          5.73         -0.64         2.23 o                         
  -8   1   6          7.99          6.51         2.75 o                         
  -7   1   6          0.21          0.98         2.33 o                         
  -6   1   6         31.44         34.78         1.75 o                         
  -5   1   6         21.57         19.62         1.18 o                         
  -4   1   6         39.06         35.29         1.22 o                         
  -3   1   6        100.74        116.08         1.99 o                         
  -2   1   6         49.36         52.42         1.06 o                         
  -1   1   6        580.20        541.66         5.12 o                         
   0   1   6        580.21        564.11         5.29 o                         
   1   1   6          0.68          1.74         0.28 o                         
   2   1   6        122.55        138.04         1.81 o                         
   3   1   6          5.01          6.39         0.46 o                         
   4   1   6        306.39        308.21         4.29 o                         
   5   1   6        471.65        488.36         6.15 o                         
   6   1   6          1.22          0.06         0.68 o                         
   7   1   6          1.84          2.15         0.91 o                         
   8   1   6         17.25         15.52         2.78 o                         
   9   1   6          6.81          7.91         2.40 o                         
  10   1   6          4.43          7.76         3.62 o                         
  -9   2   6          1.13          1.84         2.29 o                         
  -8   2   6          0.15         -1.87         1.87 o                         
  -7   2   6          8.99          8.80         2.56 o                         
  -6   2   6          2.41          0.64         1.13 o                         
  -5   2   6          0.99          3.12         0.83 o                         
  -4   2   6        140.83        142.30         2.89 o                         
  -3   2   6         28.89         41.93         1.20 o                         
  -2   2   6       1098.66       1087.55        12.26 o                         
  -1   2   6       4492.79       4572.73        41.72 o                         
   0   2   6         35.85         34.16         0.80 o                         
   1   2   6        157.54        156.00         2.11 o                         
   2   2   6          1.72          4.99         0.41 o                         
   3   2   6         51.92         50.42         1.10 o                         
   4   2   6        558.76        594.01         7.65 o                         
   5   2   6        373.47        368.68         5.69 o                         
   6   2   6        230.23        237.27         4.26 o                         
   7   2   6        235.68        223.41         4.28 o                         
   8   2   6          0.04          0.89         1.71 o                         
   9   2   6         27.13         34.70         3.54 o                         
  10   2   6          2.50          1.74         2.21 o                         
  -9   3   6          4.63          1.60         2.71 o                         
  -8   3   6         17.62         21.61         3.32 o                         
  -7   3   6          8.19         12.44         2.60 o                         
  -6   3   6         18.51         16.25         1.64 o                         
  -5   3   6        517.34        514.80         9.70 o                         
  -4   3   6        517.51        511.64         7.15 o                         
  -3   3   6          6.97          7.28         0.58 o                         
  -2   3   6         88.76         93.75         1.82 o                         
  -1   3   6        386.21        401.85         5.03 o                         
   0   3   6        135.56        135.91         1.92 o                         
   1   3   6        519.62        477.31         6.15 o                         
   2   3   6        378.31        398.82         4.42 o                         
   3   3   6          8.34         10.03         0.63 o                         
   4   3   6         56.22         42.76         1.35 o                         
   5   3   6        122.10        119.13         2.48 o                         
   6   3   6         73.73         77.38         2.06 o                         
   7   3   6         16.49         10.65         1.46 o                         
   8   3   6         60.78         64.04         2.89 o                         
   9   3   6          0.19         -1.22         1.69 o                         
  10   3   6          0.23          1.78         2.31 o                         
  -8   4   6         13.74         17.68         3.18 o                         
  -7   4   6         16.18         19.83         2.18 o                         
  -6   4   6         42.86         41.32         2.16 o                         
  -5   4   6        202.40        191.83         4.64 o                         
  -4   4   6        834.45        830.44        12.62 o                         
  -3   4   6         54.11         48.75         1.22 o                         
  -2   4   6         51.28         51.90         1.27 o                         
  -1   4   6        341.94        401.28         5.46 o                         
   0   4   6         82.24         69.17         1.98 o                         
   1   4   6        866.73        812.47         9.33 o                         
   2   4   6         97.94        117.41         1.95 o                         
   3   4   6        424.60        486.05         5.98 o                         
   4   4   6         52.30         56.03         1.70 o                         
   5   4   6        412.29        415.20         6.28 o                         
   6   4   6        114.75        127.98         4.32 o                         
   7   4   6         34.06         41.91         2.51 o                         
   8   4   6          0.02          0.23         1.10 o                         
   9   4   6          1.45          1.16         1.94 o                         
  10   4   6          1.03          2.76         2.34 o                         
  -8   5   6          9.08         11.18         3.78 o                         
  -7   5   6          0.63          2.88         2.19 o                         
  -6   5   6          3.46          5.53         1.49 o                         
  -5   5   6         49.49         50.13         2.02 o                         
  -4   5   6         21.14         21.21         1.37 o                         
  -3   5   6          2.93          1.42         0.55 o                         
  -2   5   6         79.46         78.86         1.68 o                         
  -1   5   6          9.50         10.49         0.84 o                         
   0   5   6         17.12         21.68         0.82 o                         
   1   5   6        768.25        750.07         9.39 o                         
   2   5   6        784.00        782.71        10.63 o                         
   3   5   6        226.08        245.94         4.58 o                         
   4   5   6         44.87         35.76         1.23 o                         
   5   5   6        177.90        183.92         3.52 o                         
   6   5   6        176.68        184.98         6.38 o                         
   7   5   6          0.64          0.90         1.19 o                         
   8   5   6          2.45          2.58         1.32 o                         
   9   5   6         20.60         21.85         3.05 o                         
  10   5   6          4.52         -3.04         3.22 o                         
  -7   6   6          1.00          0.81         2.50 o                         
  -6   6   6          0.11          1.52         1.36 o                         
  -5   6   6         26.90         24.65         3.72 o                         
  -4   6   6         24.16         29.85         1.58 o                         
  -3   6   6         34.04         33.97         1.55 o                         
  -2   6   6         44.95         49.51         1.50 o                         
  -1   6   6         11.60         11.64         0.77 o                         
   0   6   6        103.79         92.58         1.95 o                         
   1   6   6        277.27        260.34         4.23 o                         
   2   6   6         33.15         29.81         1.33 o                         
   3   6   6          0.92          0.22         0.50 o                         
   4   6   6         12.20         13.57         1.32 o                         
   5   6   6          1.94          3.12         0.99 o                         
   6   6   6         80.90         74.12         2.80 o                         
   7   6   6         10.12         12.45         1.58 o                         
   8   6   6          3.26          4.84         1.66 o                         
   9   6   6         25.54         27.54         3.47 o                         
  -6   7   6          1.46          1.97         1.58 o                         
  -5   7   6         20.57         29.03         3.68 o                         
  -4   7   6          4.66          9.97         1.55 o                         
  -3   7   6         44.44         47.36         2.07 o                         
  -2   7   6         27.91         23.97         1.73 o                         
  -1   7   6         21.94         24.04         1.37 o                         
   0   7   6        308.43        286.38         4.35 o                         
   1   7   6          3.01          3.02         0.90 o                         
   2   7   6         51.45         54.88         1.71 o                         
   3   7   6         20.33         18.73         1.03 o                         
   4   7   6         80.13         71.74         2.45 o                         
   5   7   6         36.53         31.46         2.05 o                         
   6   7   6          8.05          5.24         1.38 o                         
   7   7   6         10.32         12.02         1.85 o                         
   8   7   6          7.08          7.28         1.85 o                         
   9   7   6          5.50          7.06         2.59 o                         
  -5   8   6          8.96         13.25         1.95 o                         
  -4   8   6          3.03          4.70         2.53 o                         
  -3   8   6         28.04         35.18         2.21 o                         
  -2   8   6          0.74          0.04         1.00 o                         
  -1   8   6         29.15         21.81         1.65 o                         
   0   8   6         41.18         46.42         2.21 o                         
   1   8   6        367.83        354.98         7.77 o                         
   2   8   6         62.62         61.07         2.51 o                         
   3   8   6        118.64        115.21         6.38 o                         
   4   8   6         65.45         62.70         2.70 o                         
   5   8   6         15.84         15.16         3.51 o                         
   6   8   6         20.39         24.14         2.64 o                         
   7   8   6         13.32         11.70         1.89 o                         
   8   8   6          2.94          2.65         1.66 o                         
  -4   9   6          0.08          0.00         1.34 o                         
  -3   9   6          0.06          0.73         1.19 o                         
  -2   9   6         11.16         12.38         1.90 o                         
  -1   9   6          3.88          2.06         0.94 o                         
   0   9   6         16.06         13.92         1.13 o                         
   1   9   6         72.44         70.28         3.65 o                         
   2   9   6          3.66          4.48         1.63 o                         
   3   9   6          0.89          3.40         1.53 o                         
   4   9   6         54.50         58.52         2.39 o                         
   5   9   6         10.33         10.79         1.40 o                         
   6   9   6          2.79          3.33         1.31 o                         
   7   9   6         32.15         27.54         2.30 o                         
  -2  10   6          6.20          2.46         3.79 o                         
  -1  10   6         10.97         13.44         3.41 o                         
   0  10   6         10.83         10.06         2.00 o                         
   1  10   6         41.80         43.87         3.10 o                         
   2  10   6         33.69         32.52         3.89 o                         
   3  10   6          0.53         -0.08         2.55 o                         
   4  10   6          8.68         11.38         2.19 o                         
   5  10   6          6.65          9.40         2.22 o                         
  -5  -9   7          0.81         -0.59         1.09 o                         
  -4  -9   7         32.06         41.68         2.04 o                         
  -3  -9   7         54.50         60.00         1.73 o                         
   1  -9   7          0.44         -0.26         0.59 o                         
   2  -9   7         34.30         41.16         1.51 o                         
   3  -9   7         40.73         46.64         2.04 o                         
  -6  -8   7          5.88          6.22         2.54 o                         
  -5  -8   7         24.42         21.68         2.28 o                         
  -4  -8   7         12.37         12.24         1.05 o                         
  -3  -8   7          0.92          1.16         0.64 o                         
  -2  -8   7        151.70        148.07         3.86 o                         
   1  -8   7         22.42         20.63         1.17 o                         
   2  -8   7          0.06          0.02         0.57 o                         
   3  -8   7         15.47         15.41         1.11 o                         
   4  -8   7         35.41         39.52         2.54 o                         
   5  -8   7          4.84          4.43         1.54 o                         
  -7  -7   7         28.74         31.48         2.96 o                         
  -6  -7   7          0.01          1.62         1.48 o                         
  -5  -7   7          3.83          6.13         1.01 o                         
  -4  -7   7          0.10         -0.68         0.68 o                         
  -3  -7   7          3.23          5.74         0.71 o                         
  -2  -7   7         11.16          8.36         0.93 o                         
   1  -7   7        105.67         99.97         3.19 o                         
   2  -7   7         35.21         40.04         1.30 o                         
   3  -7   7         18.82         19.02         1.11 o                         
   4  -7   7         69.30         68.26         2.20 o                         
   5  -7   7          6.43          4.05         1.41 o                         
   6  -7   7          5.56          7.50         2.47 o                         
  -8  -6   7          6.06          6.48         1.46 o                         
  -7  -6   7          5.76          7.36         2.06 o                         
  -6  -6   7          6.09          6.20         2.63 o                         
  -5  -6   7          4.26          3.64         0.94 o                         
  -4  -6   7          0.02          1.34         0.72 o                         
  -3  -6   7         27.78         26.49         1.10 o                         
  -2  -6   7          0.08         -0.59         0.59 o                         
   0  -6   7        247.30        238.71        10.91 o                         
   1  -6   7        386.37        368.62         7.37 o                         
   2  -6   7        373.23        357.00         7.78 o                         
   3  -6   7          6.30          6.16         0.80 o                         
   4  -6   7          1.17          1.48         0.78 o                         
   5  -6   7          6.06          4.82         1.34 o                         
   6  -6   7         40.17         43.30         2.63 o                         
   7  -6   7         28.96         31.91         1.88 o                         
  -8  -5   7         15.49         15.31         1.97 o                         
  -7  -5   7         10.14         12.49         1.63 o                         
  -6  -5   7         18.34         20.89         2.24 o                         
  -5  -5   7        108.02        110.20         2.98 o                         
  -4  -5   7         64.29         61.60         1.94 o                         
  -3  -5   7          0.03         -0.53         0.53 o                         
  -2  -5   7         26.58         32.89         1.59 o                         
  -1  -5   7         98.45         95.07         2.54 o                         
   0  -5   7        229.02        224.23         5.89 o                         
   1  -5   7          3.84          6.26         0.60 o                         
   2  -5   7       1160.40       1143.01        14.62 o                         
   3  -5   7        557.32        545.63         8.27 o                         
   4  -5   7          0.17          0.08         0.72 o                         
   5  -5   7         11.16         14.50         0.89 o                         
   6  -5   7          1.71          1.61         0.95 o                         
   7  -5   7         20.92         26.65         1.83 o                         
   8  -5   7         12.74         14.51         2.25 o                         
  -9  -4   7         13.39         16.50         2.42 o                         
  -8  -4   7          9.01          9.72         1.87 o                         
  -7  -4   7          4.73          4.09         1.45 o                         
  -6  -4   7          0.17          3.15         1.28 o                         
  -5  -4   7        179.12        176.40         2.99 o                         
  -4  -4   7          0.01         -0.44         0.44 o                         
  -3  -4   7        272.68        244.71         4.05 o                         
  -2  -4   7         25.79         28.19         0.91 o                         
  -1  -4   7          1.25         -0.44         0.46 o                         
   0  -4   7        675.53        707.33        11.24 o                         
   1  -4   7        379.24        375.82         8.40 o                         
   2  -4   7        107.36        103.48         1.86 o                         
   3  -4   7        477.31        459.53         6.47 o                         
   4  -4   7        197.75        181.81         2.72 o                         
   5  -4   7          9.36         10.59         0.84 o                         
   6  -4   7          9.33          8.14         1.13 o                         
   7  -4   7         43.07         46.73         2.28 o                         
   8  -4   7         21.14         17.16         1.80 o                         
   9  -4   7          0.11         -1.10         1.57 o                         
  -9  -3   7          0.31          0.00         1.93 o                         
  -8  -3   7          2.94          0.71         1.45 o                         
  -7  -3   7        193.26        197.25         7.15 o                         
  -6  -3   7        139.54        143.74         3.88 o                         
  -5  -3   7         29.42         24.60         1.19 o                         
  -4  -3   7         34.42         37.93         1.17 o                         
  -3  -3   7         58.26         69.85         1.39 o                         
  -2  -3   7        466.10        449.90         6.63 o                         
  -1  -3   7         91.90        141.46         2.33 o                         
   0  -3   7         28.13         26.55         1.24 o                         
   1  -3   7         70.39         91.15         1.71 o                         
   2  -3   7        127.35        130.14         2.46 o                         
   3  -3   7        476.79        481.91         5.77 o                         
   4  -3   7         40.76         35.21         1.06 o                         
   5  -3   7        107.50        100.91         2.17 o                         
   6  -3   7         11.20         10.80         1.13 o                         
   7  -3   7         45.84         48.45         2.11 o                         
   8  -3   7          0.56          1.66         1.17 o                         
   9  -3   7          0.47          3.20         1.73 o                         
  -9  -2   7          0.06         -2.62         2.62 o                         
  -8  -2   7         36.96         36.99         2.41 o                         
  -7  -2   7         49.32         49.90         2.48 o                         
  -6  -2   7         98.21         96.24         3.13 o                         
  -5  -2   7        212.32        202.54         3.39 o                         
  -4  -2   7         30.00         26.01         1.02 o                         
  -3  -2   7        121.92        136.31         2.46 o                         
  -2  -2   7        591.45        587.38         6.79 o                         
  -1  -2   7       1087.86       1182.01        12.26 o                         
   0  -2   7        237.69        269.56         3.07 o                         
   1  -2   7          4.72         11.36         0.44 o                         
   2  -2   7         27.06         20.73         0.67 o                         
   3  -2   7        143.19        131.82         2.65 o                         
   4  -2   7        198.20        168.24         2.59 o                         
   5  -2   7         51.05         55.52         1.48 o                         
   6  -2   7          9.83          7.66         1.03 o                         
   7  -2   7         26.38         26.78         1.81 o                         
   8  -2   7          0.01          0.07         1.13 o                         
   9  -2   7         43.40         37.29         3.67 o                         
  -9  -1   7          0.12         -0.14         2.10 o                         
  -8  -1   7         25.53         23.19         3.07 o                         
  -7  -1   7          9.38         10.00         1.63 o                         
  -6  -1   7         78.25         69.52         2.72 o                         
  -5  -1   7         18.27         20.78         0.92 o                         
  -4  -1   7          0.70          0.82         0.38 o                         
  -3  -1   7        572.57        575.78         6.45 o                         
  -2  -1   7        672.94        696.74         7.13 o                         
  -1  -1   7        756.33        723.27         7.65 o                         
   0  -1   7       1910.65       1914.41        17.64 o                         
   1  -1   7        400.18        328.64         3.70 o                         
   2  -1   7        456.02        459.46         5.70 o                         
   3  -1   7        149.75        154.85         2.03 o                         
   4  -1   7        141.64        164.90         2.36 o                         
   5  -1   7         40.72         44.31         1.27 o                         
   6  -1   7        284.77        278.70         5.88 o                         
   7  -1   7          7.15          6.12         1.21 o                         
   8  -1   7          0.01          0.05         1.10 o                         
   9  -1   7          0.00         -0.99         1.82 o                         
  10  -1   7          1.08         -0.03         2.43 o                         
  -9   0   7          0.30         -2.02         2.02 o                         
  -8   0   7          0.21         -1.56         1.86 o                         
  -7   0   7          9.62         14.08         2.10 o                         
  -6   0   7         47.62         41.55         2.17 o                         
  -5   0   7        350.25        335.11         4.69 o                         
  -4   0   7         17.47         18.92         0.86 o                         
  -3   0   7        302.07        296.82         3.73 o                         
  -2   0   7       1013.57       1152.12        12.90 o                         
  -1   0   7          4.42          1.41         0.30 o                         
   0   0   7          0.98          1.13         0.25 o                         
   1   0   7         12.52          8.77         0.40 o                         
   2   0   7        202.67        207.86         2.78 o                         
   3   0   7        169.20        165.13         2.42 o                         
   4   0   7        202.89        187.24         2.63 o                         
   5   0   7          0.66         -0.27         0.48 o                         
   6   0   7         12.52         10.00         0.84 o                         
   7   0   7          3.47          2.49         1.06 o                         
   8   0   7          0.13         -0.07         1.11 o                         
   9   0   7         22.00         20.66         3.10 o                         
  10   0   7          2.06          0.93         2.36 o                         
  -9   1   7          5.64          8.15         4.12 o                         
  -8   1   7          0.40          0.64         2.07 o                         
  -7   1   7         40.34         42.00         3.61 o                         
  -6   1   7        146.75        154.13         4.29 o                         
  -5   1   7        135.14        110.21         2.79 o                         
  -4   1   7         12.87         10.89         0.80 o                         
  -3   1   7          9.25         12.37         0.73 o                         
  -2   1   7       3020.70       3255.13        37.36 o                         
  -1   1   7        493.63        461.66         5.03 o                         
   0   1   7        377.85        397.96         4.27 o                         
   1   1   7        649.16        757.56         9.43 o                         
   2   1   7         59.10         85.03         1.49 o                         
   3   1   7       2372.91       2346.50        24.33 o                         
   4   1   7         29.96         30.54         1.13 o                         
   5   1   7          0.02         -0.09         0.54 o                         
   6   1   7          0.43         -0.20         0.68 o                         
   7   1   7         49.68         45.28         2.25 o                         
   8   1   7          8.74          6.76         2.13 o                         
   9   1   7         11.64          9.16         2.56 o                         
  10   1   7          2.15          4.47         3.80 o                         
  -9   2   7          6.26          4.79         3.14 o                         
  -8   2   7          1.42          2.23         2.33 o                         
  -7   2   7          1.96          2.43         3.56 o                         
  -6   2   7         24.78         26.79         2.86 o                         
  -5   2   7          2.14          2.06         0.82 o                         
  -4   2   7         61.76         69.79         1.95 o                         
  -3   2   7        501.18        505.26         7.32 o                         
  -2   2   7        128.34        145.97         2.35 o                         
  -1   2   7        120.06        116.39         1.74 o                         
   0   2   7        156.32        174.90         2.26 o                         
   1   2   7         10.10         13.94         0.70 o                         
   2   2   7       2287.71       2433.28        24.93 o                         
   3   2   7        293.10        328.58         3.79 o                         
   4   2   7       3329.44       3356.68        38.87 o                         
   5   2   7        562.54        569.21         8.19 o                         
   6   2   7        375.82        386.51         6.16 o                         
   7   2   7          9.33          7.96         1.18 o                         
   8   2   7          0.63          0.78         1.72 o                         
   9   2   7          9.89         10.83         2.51 o                         
  10   2   7          2.62          4.68         5.06 o                         
  -8   3   7          2.24          5.16         3.94 o                         
  -7   3   7         26.87         23.94         3.08 o                         
  -6   3   7          5.64          7.90         1.78 o                         
  -5   3   7        590.66        558.48        14.34 o                         
  -4   3   7        100.00         98.85         2.70 o                         
  -3   3   7         16.12         15.14         0.79 o                         
  -2   3   7        837.24        883.50        12.11 o                         
  -1   3   7       2152.22       2171.73        25.56 o                         
   0   3   7          8.05          6.37         0.60 o                         
   1   3   7          6.86          8.96         0.67 o                         
   2   3   7         16.10         21.57         0.81 o                         
   3   3   7        759.97        805.27        10.07 o                         
   4   3   7          8.57         13.60         1.11 o                         
   5   3   7        288.96        278.41         4.64 o                         
   6   3   7        116.46        118.06         3.07 o                         
   7   3   7         95.37         82.62         3.06 o                         
   8   3   7          4.89          6.80         2.06 o                         
   9   3   7         19.87         21.66         3.06 o                         
  10   3   7          0.21         -2.09         2.09 o                         
  -8   4   7         15.71         18.51         3.56 o                         
  -7   4   7         50.81         65.37         6.28 o                         
  -6   4   7         68.61         68.67         2.47 o                         
  -5   4   7         64.25         56.61         2.09 o                         
  -4   4   7         13.30         13.55         1.44 o                         
  -3   4   7        114.37        118.14         2.08 o                         
  -2   4   7         29.34         29.28         1.71 o                         
  -1   4   7        345.37        352.27         4.66 o                         
   0   4   7        221.34        207.06         2.94 o                         
   1   4   7          9.27          8.58         0.90 o                         
   2   4   7        104.82         99.78         1.96 o                         
   3   4   7          0.18          0.63         0.47 o                         
   4   4   7          3.00          3.34         0.59 o                         
   5   4   7          4.58          3.05         0.68 o                         
   6   4   7         32.35         26.23         2.00 o                         
   7   4   7         74.30         78.78         4.91 o                         
   8   4   7          5.99          3.99         1.39 o                         
   9   4   7          6.00          9.54         2.46 o                         
  10   4   7          0.02          0.71         2.77 o                         
  -7   5   7         24.42         31.18         4.13 o                         
  -6   5   7         46.36         46.92         3.07 o                         
  -5   5   7          0.65         -0.07         0.79 o                         
  -4   5   7         65.42         71.49         2.28 o                         
  -3   5   7         26.06         24.92         1.30 o                         
  -2   5   7          9.32         10.38         0.92 o                         
  -1   5   7        536.12        532.86         7.17 o                         
   0   5   7        267.86        277.23         3.80 o                         
   1   5   7         65.06         66.44         1.63 o                         
   2   5   7        123.81        120.86         2.29 o                         
   3   5   7        240.27        237.09         3.27 o                         
   4   5   7         45.01         38.61         1.32 o                         
   5   5   7         36.86         40.22         1.93 o                         
   6   5   7          4.78          5.11         1.20 o                         
   7   5   7         21.94         20.67         1.83 o                         
   8   5   7         53.40         66.02         2.98 o                         
   9   5   7         26.72         36.92         3.64 o                         
  10   5   7          0.00          2.41         2.34 o                         
  -7   6   7         11.59         19.56         4.13 o                         
  -6   6   7         42.04         43.84         3.63 o                         
  -5   6   7         27.81         30.05         2.09 o                         
  -4   6   7         15.38         14.20         1.25 o                         
  -3   6   7         16.03         21.57         3.19 o                         
  -2   6   7          7.43          4.67         1.05 o                         
  -1   6   7         11.97         14.21         1.04 o                         
   0   6   7        173.98        165.95         2.70 o                         
   1   6   7        331.78        324.37         4.70 o                         
   2   6   7        125.47        128.32         2.49 o                         
   3   6   7          0.01         -0.52         0.52 o                         
   4   6   7         29.28         30.30         1.49 o                         
   5   6   7          1.76          0.59         0.88 o                         
   6   6   7         52.71         56.12         3.01 o                         
   7   6   7          3.30          2.93         1.24 o                         
   8   6   7          3.18          6.15         2.47 o                         
   9   6   7          2.33          0.81         2.87 o                         
  -6   7   7          1.71         -0.37         2.02 o                         
  -5   7   7         10.60         10.85         1.83 o                         
  -4   7   7         21.54         23.39         2.35 o                         
  -3   7   7         92.24         82.70         3.31 o                         
  -2   7   7          0.33          1.80         1.05 o                         
  -1   7   7        160.24        151.80         3.87 o                         
   0   7   7         70.14         67.42         2.74 o                         
   1   7   7         26.41         25.60         1.66 o                         
   2   7   7         68.62         72.62         2.24 o                         
   3   7   7        108.30        104.14         2.75 o                         
   4   7   7         30.52         29.06         2.01 o                         
   5   7   7          2.94          2.00         1.38 o                         
   6   7   7         11.38         11.47         1.66 o                         
   7   7   7          0.15          0.13         1.28 o                         
   8   7   7         12.45         17.41         2.91 o                         
   9   7   7          1.05          1.17         2.14 o                         
  -5   8   7         46.23         50.52         3.80 o                         
  -4   8   7         22.23         27.87         2.30 o                         
  -3   8   7          0.24          0.24         1.44 o                         
  -2   8   7          2.06          2.30         1.47 o                         
  -1   8   7         66.09         57.00         2.64 o                         
   0   8   7        180.70        180.59         4.91 o                         
   1   8   7          6.08          4.53         1.20 o                         
   2   8   7         23.50         23.36         1.79 o                         
   3   8   7         81.65         81.71         3.78 o                         
   4   8   7          7.50          5.79         1.39 o                         
   5   8   7          0.02         -0.70         1.09 o                         
   6   8   7         23.17         25.48         2.14 o                         
   7   8   7          2.94          0.29         1.99 o                         
   8   8   7          5.91          8.65         1.97 o                         
  -3   9   7          6.74          6.90         1.54 o                         
  -2   9   7          1.91         -0.14         1.10 o                         
  -1   9   7          9.77         11.15         1.45 o                         
   0   9   7          0.17         -0.03         0.96 o                         
   1   9   7         37.99         38.16         2.09 o                         
   2   9   7         28.04         31.56         1.94 o                         
   3   9   7          0.52          0.11         1.09 o                         
   4   9   7         18.35         16.37         1.68 o                         
   5   9   7          0.76         -1.15         1.25 o                         
   6   9   7         11.75         10.24         1.72 o                         
   7   9   7          3.07          3.69         1.67 o                         
  -1  10   7         16.59         15.84         2.37 o                         
   0  10   7         18.09         23.80         2.58 o                         
   1  10   7         16.01         20.56         2.90 o                         
   2  10   7          1.24         -1.33         1.33 o                         
   3  10   7          5.17          8.85         2.13 o                         
   4  10   7          8.74         12.79         2.31 o                         
   5  10   7         10.46         15.85         2.52 o                         
  -4  -9   8         33.93         32.99         1.53 o                         
  -3  -9   8          8.22          4.56         0.75 o                         
   1  -9   8         77.77         77.24         1.75 o                         
   2  -9   8          6.72          5.34         0.78 o                         
   3  -9   8          2.74          4.26         1.05 o                         
  -6  -8   8          1.36         -0.03         1.52 o                         
  -5  -8   8         40.90         48.25         2.39 o                         
  -4  -8   8         80.70         77.77         2.29 o                         
  -3  -8   8         41.37         35.89         1.36 o                         
  -2  -8   8         81.37         72.74         2.57 o                         
   1  -8   8          6.35          5.81         1.59 o                         
   2  -8   8          1.59          1.15         0.61 o                         
   3  -8   8         24.54         25.30         2.16 o                         
   4  -8   8          0.92         -0.75         1.09 o                         
   5  -8   8          8.34         11.41         4.21 o                         
  -7  -7   8          0.80          0.13         1.76 o                         
  -6  -7   8          0.82          0.99         1.47 o                         
  -5  -7   8          0.84          1.80         1.20 o                         
  -4  -7   8         39.47         36.72         1.57 o                         
  -3  -7   8         80.87         81.02         2.03 o                         
  -2  -7   8         38.69         32.18         2.15 o                         
   1  -7   8         13.39         15.05         1.62 o                         
   2  -7   8         26.63         22.27         1.41 o                         
   3  -7   8          7.22          7.01         0.83 o                         
   4  -7   8          3.86          2.69         0.88 o                         
   5  -7   8          0.33          1.10         1.78 o                         
   6  -7   8          9.94          7.07         1.76 o                         
  -8  -6   8         11.18         10.06         1.61 o                         
  -7  -6   8         10.97          9.56         2.19 o                         
  -6  -6   8         11.82         16.03         2.15 o                         
  -5  -6   8         27.85         26.39         1.54 o                         
  -4  -6   8         63.00         59.18         1.95 o                         
  -3  -6   8         20.03         18.28         0.99 o                         
  -2  -6   8          0.16         -0.15         0.41 o                         
  -1  -6   8          0.85          1.51         0.58 o                         
   0  -6   8        357.77        355.52        15.91 o                         
   1  -6   8         82.02         90.56         2.47 o                         
   2  -6   8          0.28          0.63         0.52 o                         
   3  -6   8         14.04         14.52         1.00 o                         
   4  -6   8         14.28         13.24         1.12 o                         
   5  -6   8          4.02          6.71         1.92 o                         
   6  -6   8         32.95         38.76         2.53 o                         
   7  -6   8          4.07          3.58         2.19 o                         
  -8  -5   8          4.03          1.89         1.46 o                         
  -7  -5   8          9.67          7.90         1.46 o                         
  -6  -5   8         29.44         23.41         1.65 o                         
  -5  -5   8         39.89         40.13         1.81 o                         
  -4  -5   8          7.36          4.71         0.85 o                         
  -3  -5   8          0.50         -0.51         0.51 o                         
  -2  -5   8          1.22          0.92         0.45 o                         
  -1  -5   8        172.32        188.78         4.67 o                         
   0  -5   8         10.54         10.13         2.92 o                         
   1  -5   8        577.10        571.85        11.06 o                         
   2  -5   8        120.72        114.50         2.29 o                         
   3  -5   8          6.38          5.07         0.77 o                         
   4  -5   8          3.73          4.72         0.88 o                         
   5  -5   8        183.07        190.17         4.50 o                         
   6  -5   8         90.25         85.15         2.71 o                         
   7  -5   8          3.33          1.95         1.11 o                         
   8  -5   8          0.44          0.14         1.25 o                         
  -9  -4   8          0.13          0.48         1.71 o                         
  -8  -4   8         26.19         26.51         2.41 o                         
  -7  -4   8          7.64          5.60         1.68 o                         
  -6  -4   8        168.30        160.32         4.70 o                         
  -5  -4   8        585.13        579.52         8.46 o                         
  -4  -4   8        325.90        317.77         4.39 o                         
  -3  -4   8          4.20          5.33         0.66 o                         
  -2  -4   8        219.09        247.60         3.95 o                         
  -1  -4   8         29.27         31.24         0.87 o                         
   0  -4   8         75.08         72.69         1.74 o                         
   1  -4   8        111.20        109.52         2.32 o                         
   2  -4   8        288.42        285.69         4.17 o                         
   3  -4   8        482.45        503.19         7.07 o                         
   4  -4   8         85.81         85.80         1.66 o                         
   5  -4   8         12.52         10.91         0.94 o                         
   6  -4   8          0.58          2.08         0.94 o                         
   7  -4   8          2.27          3.37         1.15 o                         
   8  -4   8          9.86         12.35         1.66 o                         
  -9  -3   8          5.26          3.66         3.08 o                         
  -8  -3   8          1.42         -1.34         1.34 o                         
  -7  -3   8          0.67         -1.11         1.29 o                         
  -6  -3   8         51.99         41.18         2.38 o                         
  -5  -3   8        105.46        108.62         3.70 o                         
  -4  -3   8        740.51        706.84         8.96 o                         
  -3  -3   8        106.41         99.64         1.80 o                         
  -2  -3   8          3.39         15.06         1.55 o                         
  -1  -3   8        442.20        475.15         6.90 o                         
   0  -3   8         33.42         35.57         0.96 o                         
   1  -3   8        410.81        427.88         6.35 o                         
   2  -3   8        169.40        164.56         2.96 o                         
   3  -3   8          8.44         10.01         0.64 o                         
   4  -3   8         11.24         10.79         0.83 o                         
   5  -3   8         68.40         71.61         1.97 o                         
   6  -3   8         35.62         29.68         1.61 o                         
   7  -3   8          4.95          6.60         1.24 o                         
   8  -3   8         11.97         13.59         1.61 o                         
   9  -3   8          0.10          2.50         1.69 o                         
  -9  -2   8          0.78         -0.85         2.91 o                         
  -8  -2   8          1.06         -1.23         1.27 o                         
  -7  -2   8         14.54         10.46         1.56 o                         
  -6  -2   8        269.56        285.02         6.25 o                         
  -5  -2   8        110.65        112.29         2.59 o                         
  -4  -2   8        202.68        197.50         3.59 o                         
  -3  -2   8       1267.19       1241.29        16.08 o                         
  -2  -2   8        595.65        605.16         7.05 o                         
  -1  -2   8        264.22        265.19         3.35 o                         
   0  -2   8        833.70        911.90         9.07 o                         
   1  -2   8        534.10        513.88         5.96 o                         
   2  -2   8         41.11         27.72         0.83 o                         
   3  -2   8         47.29         70.75         1.38 o                         
   4  -2   8          0.12         -0.14         0.42 o                         
   5  -2   8        338.03        341.96         4.99 o                         
   6  -2   8         23.96         20.72         1.36 o                         
   7  -2   8         15.81         20.29         1.51 o                         
   8  -2   8         57.97         51.44         3.38 o                         
   9  -2   8          0.68         -0.54         1.79 o                         
  -9  -1   8         15.49         11.80         2.87 o                         
  -8  -1   8         32.02         31.00         3.38 o                         
  -7  -1   8          9.59          6.54         1.44 o                         
  -6  -1   8          4.61          5.71         1.29 o                         
  -5  -1   8         38.12         35.51         1.46 o                         
  -4  -1   8         15.32         16.74         0.83 o                         
  -3  -1   8       1263.69       1273.64        13.48 o                         
  -2  -1   8        217.83        220.19         2.66 o                         
  -1  -1   8        274.46        298.36         3.72 o                         
   0  -1   8       1616.72       1608.21        16.56 o                         
   1  -1   8         14.97         22.58         0.79 o                         
   2  -1   8         44.87         38.58         0.95 o                         
   3  -1   8         82.48         76.46         1.30 o                         
   4  -1   8         62.89         67.83         1.30 o                         
   5  -1   8         61.67         61.19         1.51 o                         
   6  -1   8         68.18         63.52         2.42 o                         
   7  -1   8         83.61         87.39         3.02 o                         
   8  -1   8          2.62          2.43         1.23 o                         
   9  -1   8          2.22          1.45         2.12 o                         
  10  -1   8         10.45         11.06         3.85 o                         
  -9   0   8          3.32          0.18         2.25 o                         
  -8   0   8         24.18         22.46         3.11 o                         
  -7   0   8          4.92          2.26         1.40 o                         
  -6   0   8         21.38         15.11         1.62 o                         
  -5   0   8         49.16         43.81         1.69 o                         
  -4   0   8        137.68        135.17         2.38 o                         
  -3   0   8        104.74        141.66         2.19 o                         
  -2   0   8        458.91        453.01         5.67 o                         
  -1   0   8        169.21        193.46         2.50 o                         
   0   0   8        326.17        325.73         3.57 o                         
   1   0   8         83.29         73.35         1.23 o                         
   2   0   8         94.08         80.86         1.74 o                         
   3   0   8        126.43        133.31         2.12 o                         
   4   0   8        129.56        128.28         2.05 o                         
   5   0   8        155.06        156.12         2.62 o                         
   6   0   8         29.34         33.40         1.45 o                         
   7   0   8         13.58         16.82         1.83 o                         
   8   0   8          3.80          2.03         1.19 o                         
   9   0   8          1.59          2.22         2.68 o                         
  10   0   8          0.05          1.13         2.35 o                         
  -9   1   8          4.21          3.41         2.75 o                         
  -8   1   8         50.45         52.24        11.21 o                         
  -7   1   8         31.44         25.39         3.01 o                         
  -6   1   8         19.70         16.72         1.68 o                         
  -5   1   8          4.66          7.15         0.98 o                         
  -4   1   8         35.96         34.80         1.67 o                         
  -3   1   8        105.27         96.45         2.99 o                         
  -2   1   8        153.39        153.18         2.59 o                         
  -1   1   8        397.80        393.35         4.58 o                         
   0   1   8        820.29        789.91        10.60 o                         
   1   1   8         15.33         21.43         0.71 o                         
   2   1   8         54.81         46.06         1.30 o                         
   3   1   8       1881.31       1883.49        20.78 o                         
   4   1   8         87.80        109.31         2.91 o                         
   5   1   8        113.38        114.52         2.19 o                         
   6   1   8         34.21         40.90         1.60 o                         
   7   1   8          9.09          7.68         1.35 o                         
   8   1   8          2.45          0.48         1.64 o                         
   9   1   8          0.34          1.11         2.91 o                         
  10   1   8          5.01          7.29         2.63 o                         
  -8   2   8         21.37         26.91         6.48 o                         
  -7   2   8         24.84         22.03         4.70 o                         
  -6   2   8        160.72        154.53         6.35 o                         
  -5   2   8        102.59        103.77         2.65 o                         
  -4   2   8         26.04         34.05         1.44 o                         
  -3   2   8          0.28          1.51         0.62 o                         
  -2   2   8         12.34         16.57         1.29 o                         
  -1   2   8          2.21          4.26         0.49 o                         
   0   2   8         64.47         66.69         1.31 o                         
   1   2   8          5.30          1.81         0.43 o                         
   2   2   8          5.62         13.24         0.64 o                         
   3   2   8          0.19          0.17         0.38 o                         
   4   2   8        859.79        896.50        12.10 o                         
   5   2   8        592.93        597.15         8.61 o                         
   6   2   8        647.36        689.94         9.94 o                         
   7   2   8        588.53        587.17         8.89 o                         
   8   2   8         28.27         23.70         4.26 o                         
   9   2   8         11.44         13.29         2.70 o                         
  10   2   8          1.74          0.36         2.26 o                         
  -8   3   8         22.35         26.49         3.66 o                         
  -7   3   8          1.44          0.83         1.96 o                         
  -6   3   8          0.98         -1.62         1.65 o                         
  -5   3   8         61.01         51.67         2.45 o                         
  -4   3   8        338.89        345.32         5.68 o                         
  -3   3   8        426.47        412.41         5.08 o                         
  -2   3   8         38.88         32.39         1.10 o                         
  -1   3   8          9.93         10.10         0.74 o                         
   0   3   8        118.88        114.92         3.32 o                         
   1   3   8         44.12         29.64         1.53 o                         
   2   3   8         20.67         29.72         1.66 o                         
   3   3   8        154.98        165.15         2.82 o                         
   4   3   8        289.02        323.92         4.71 o                         
   5   3   8         58.17         49.22         1.57 o                         
   6   3   8        369.40        367.02         5.99 o                         
   7   3   8        191.85        194.44         5.00 o                         
   8   3   8          0.24         -1.01         1.57 o                         
   9   3   8          0.02          2.09         3.00 o                         
  10   3   8          2.78          5.09         2.40 o                         
  -8   4   8         32.46         29.68         8.21 o                         
  -7   4   8         12.00         17.44         3.00 o                         
  -6   4   8          1.00          3.70         2.09 o                         
  -5   4   8          8.32         11.15         1.16 o                         
  -4   4   8         23.52         25.79         1.86 o                         
  -3   4   8         23.81         27.34         1.01 o                         
  -2   4   8        325.28        323.73         4.82 o                         
  -1   4   8         20.37         20.16         0.99 o                         
   0   4   8         24.08         23.37         0.75 o                         
   1   4   8         37.93         36.02         1.70 o                         
   2   4   8         86.41         80.10         1.79 o                         
   3   4   8        135.54        139.14         2.38 o                         
   4   4   8         52.74         61.35         1.64 o                         
   5   4   8          0.30          2.81         0.77 o                         
   6   4   8          0.87          2.00         1.37 o                         
   7   4   8         17.57         25.44         1.97 o                         
   8   4   8          3.98          4.43         2.07 o                         
   9   4   8          3.19          3.52         2.40 o                         
  10   4   8          1.90          5.06         2.63 o                         
  -7   5   8         24.01         24.59         3.52 o                         
  -6   5   8         13.64         16.71         3.15 o                         
  -5   5   8          0.01         -1.11         1.23 o                         
  -4   5   8         32.61         25.81         1.41 o                         
  -3   5   8        125.16        122.77         2.91 o                         
  -2   5   8        196.73        183.15         3.10 o                         
  -1   5   8        161.70        165.31         2.99 o                         
   0   5   8         13.04         12.03         0.71 o                         
   1   5   8        185.34        187.48         2.87 o                         
   2   5   8        120.64        112.80         2.11 o                         
   3   5   8         11.49         13.14         0.74 o                         
   4   5   8          0.41          1.20         0.59 o                         
   5   5   8         30.24         29.65         1.74 o                         
   6   5   8         14.37         11.29         1.40 o                         
   7   5   8         38.41         36.83         3.15 o                         
   8   5   8          8.20          8.08         1.90 o                         
   9   5   8          1.36          4.06         2.30 o                         
  10   5   8          3.03          2.94         2.45 o                         
  -6   6   8         28.09         37.27         4.88 o                         
  -5   6   8          0.05          0.35         1.19 o                         
  -4   6   8          0.05          0.21         1.00 o                         
  -3   6   8          8.31          6.49         1.23 o                         
  -2   6   8         16.26         11.39         1.34 o                         
  -1   6   8        394.25        381.86         7.46 o                         
   0   6   8         29.81         28.48         1.09 o                         
   1   6   8         70.65         71.26         1.82 o                         
   2   6   8         45.12         46.00         1.48 o                         
   3   6   8         42.91         43.72         1.97 o                         
   4   6   8          0.01          0.04         0.86 o                         
   5   6   8         44.46         40.72         2.05 o                         
   6   6   8          8.52          8.99         1.38 o                         
   7   6   8         24.15         22.10         1.90 o                         
   8   6   8         12.76         14.63         1.91 o                         
   9   6   8          0.19          3.33         3.08 o                         
  -6   7   8         49.64         54.17         5.70 o                         
  -5   7   8          0.01         -1.37         1.37 o                         
  -4   7   8          4.53          4.08         1.89 o                         
  -3   7   8         35.42         27.48         2.12 o                         
  -2   7   8         39.36         37.44         2.29 o                         
  -1   7   8         89.70         82.59         2.81 o                         
   0   7   8          2.27          2.02         1.00 o                         
   1   7   8         64.60         66.47         2.47 o                         
   2   7   8         78.41         75.99         2.61 o                         
   3   7   8         81.50         86.95         2.58 o                         
   4   7   8          2.25          2.76         1.04 o                         
   5   7   8          0.13         -0.44         0.89 o                         
   6   7   8          4.38          5.84         1.49 o                         
   7   7   8          0.12          0.03         1.54 o                         
   8   7   8          2.01          0.14         1.61 o                         
   9   7   8          0.01          2.52         2.91 o                         
  -4   8   8          1.36          0.34         1.35 o                         
  -3   8   8          6.25          9.46         1.64 o                         
  -2   8   8          9.14         11.42         1.63 o                         
  -1   8   8          1.24         -0.23         0.99 o                         
   0   8   8         26.16         20.36         2.96 o                         
   1   8   8         74.59         78.51         3.12 o                         
   2   8   8        132.85        143.65         4.45 o                         
   3   8   8        141.57        141.57         4.40 o                         
   4   8   8          9.42          9.11         1.53 o                         
   5   8   8          2.97          2.86         1.30 o                         
   6   8   8          2.23          2.23         1.37 o                         
   7   8   8          0.11         -0.81         1.75 o                         
   8   8   8          3.05          2.85         2.46 o                         
  -3   9   8         13.66          8.02         2.79 o                         
  -2   9   8         11.49         12.01         1.65 o                         
  -1   9   8          6.52          6.06         1.41 o                         
   0   9   8         25.95         26.23         2.16 o                         
   1   9   8          8.46          8.76         1.39 o                         
   2   9   8         46.75         56.38         2.67 o                         
   3   9   8         75.70         86.26         3.35 o                         
   4   9   8         34.92         38.67         2.68 o                         
   5   9   8          6.40          6.16         1.52 o                         
   6   9   8          9.46         13.52         1.92 o                         
   7   9   8          3.29          4.47         1.73 o                         
  -1  10   8          0.03          0.21         1.60 o                         
   0  10   8          9.31         11.73         1.29 o                         
   1  10   8          0.15          0.89         1.55 o                         
   2  10   8          1.19         -1.05         1.41 o                         
   3  10   8          3.45          6.04         2.40 o                         
   4  10   8          5.95          3.96         1.84 o                         
   5  10   8          5.54          4.88         1.34 o                         
  -4  -9   9          4.42          5.44         1.30 o                         
  -3  -9   9          1.12          1.14         0.66 o                         
   1  -9   9          2.11          2.33         1.07 o                         
   2  -9   9          6.09          6.26         0.80 o                         
  -5  -8   9          8.46         11.62         1.84 o                         
  -4  -8   9          7.14          8.33         1.04 o                         
  -3  -8   9         11.93         12.16         0.94 o                         
  -2  -8   9          0.33         -0.29         0.74 o                         
   1  -8   9         20.00         20.47         1.17 o                         
   2  -8   9          0.03         -0.61         0.61 o                         
   3  -8   9         24.13         30.80         1.42 o                         
   4  -8   9         57.44         63.52         2.89 o                         
  -6  -7   9         28.22         27.08         2.67 o                         
  -5  -7   9         23.95         23.61         2.78 o                         
  -4  -7   9          5.88          5.81         0.92 o                         
  -3  -7   9         25.02         20.05         1.05 o                         
  -2  -7   9          0.31          0.94         0.49 o                         
  -1  -7   9          6.90          8.56         0.78 o                         
   1  -7   9          0.22         -0.84         0.84 o                         
   2  -7   9         22.27         22.29         1.00 o                         
   3  -7   9         21.26         19.12         1.21 o                         
   4  -7   9         20.22         21.57         2.68 o                         
   5  -7   9         35.95         37.92         2.43 o                         
   6  -7   9          0.03          0.53         1.80 o                         
  -7  -6   9         50.99         53.67         3.96 o                         
  -6  -6   9         89.54         96.52         6.85 o                         
  -5  -6   9         31.19         31.13         2.00 o                         
  -4  -6   9         15.40         13.44         1.10 o                         
  -3  -6   9          1.66          2.17         0.65 o                         
  -2  -6   9          2.77          2.11         0.52 o                         
  -1  -6   9         61.36         63.92         2.15 o                         
   0  -6   9         15.51         11.50         1.17 o                         
   1  -6   9         56.37         53.87         1.47 o                         
   2  -6   9         31.22         33.64         1.21 o                         
   3  -6   9        320.08        313.97         5.33 o                         
   4  -6   9         17.94         21.37         1.29 o                         
   5  -6   9          0.61          0.60         1.12 o                         
   6  -6   9          1.53         -0.86         1.23 o                         
   7  -6   9         17.17         17.53         2.28 o                         
  -8  -5   9          5.98          4.40         1.63 o                         
  -7  -5   9          0.03         -0.07         2.34 o                         
  -6  -5   9         22.44         19.80         1.53 o                         
  -5  -5   9          2.90          5.14         1.26 o                         
  -4  -5   9         28.34         29.17         1.46 o                         
  -3  -5   9          0.67          0.43         0.58 o                         
  -2  -5   9         28.95         26.58         1.06 o                         
  -1  -5   9         55.31         48.56         1.23 o                         
   0  -5   9        235.96        246.01         8.47 o                         
   1  -5   9         43.36         37.96         1.18 o                         
   2  -5   9        491.41        477.56         7.49 o                         
   3  -5   9        471.95        452.01         7.10 o                         
   4  -5   9        382.44        385.77         6.47 o                         
   5  -5   9         45.66         50.71         2.97 o                         
   6  -5   9         39.89         39.17         2.27 o                         
   7  -5   9         22.20         21.25         2.20 o                         
   8  -5   9         12.19         13.07         1.69 o                         
  -8  -4   9          9.54         10.71         1.98 o                         
  -7  -4   9         16.92         16.02         1.92 o                         
  -6  -4   9         72.23         67.13         2.97 o                         
  -5  -4   9         50.47         46.19         1.98 o                         
  -4  -4   9         13.94          9.80         0.93 o                         
  -3  -4   9          0.39          1.20         0.60 o                         
  -2  -4   9          0.05          1.70         0.51 o                         
  -1  -4   9          2.40          2.52         0.44 o                         
   0  -4   9          8.11          7.46         0.59 o                         
   1  -4   9        122.09        126.25         2.42 o                         
   2  -4   9          0.34          0.14         0.46 o                         
   3  -4   9        387.11        375.05         5.55 o                         
   4  -4   9        586.11        594.96         7.62 o                         
   5  -4   9        103.03        108.37         2.44 o                         
   6  -4   9         35.67         36.64         1.87 o                         
   7  -4   9          0.27         -1.29         1.29 o                         
   8  -4   9          6.23          2.72         1.34 o                         
  -9  -3   9          2.27          2.79         3.24 o                         
  -8  -3   9          5.56          4.02         1.74 o                         
  -7  -3   9          0.11          0.22         1.41 o                         
  -6  -3   9          0.27          1.03         1.35 o                         
  -5  -3   9          1.44          0.06         0.80 o                         
  -4  -3   9          0.46         -0.14         0.57 o                         
  -3  -3   9         10.05         11.40         0.68 o                         
  -2  -3   9         21.40         21.58         0.82 o                         
  -1  -3   9        142.16        130.20         2.40 o                         
   0  -3   9        201.60        200.29         4.11 o                         
   1  -3   9          0.28          0.39         0.43 o                         
   2  -3   9         88.71         94.76         2.06 o                         
   3  -3   9        178.10        182.34         2.62 o                         
   4  -3   9        188.41        181.07         2.78 o                         
   5  -3   9        146.16        142.00         2.72 o                         
   6  -3   9         24.20         19.53         1.48 o                         
   7  -3   9          1.52          2.20         1.08 o                         
   8  -3   9          4.70          0.29         1.18 o                         
   9  -3   9         16.30         22.97         2.96 o                         
  -9  -2   9          1.47          3.47         3.31 o                         
  -8  -2   9          0.57         -1.45         1.45 o                         
  -7  -2   9          0.92          2.48         1.34 o                         
  -6  -2   9         14.54         14.50         1.57 o                         
  -5  -2   9        281.03        264.56         5.70 o                         
  -4  -2   9          0.98          0.85         0.57 o                         
  -3  -2   9          0.60          0.66         0.38 o                         
  -2  -2   9        406.12        420.75         5.50 o                         
  -1  -2   9        190.26        192.85         2.46 o                         
   0  -2   9        396.87        390.64         4.71 o                         
   1  -2   9        298.71        307.90         4.08 o                         
   2  -2   9        198.84        200.78         2.93 o                         
   3  -2   9         41.96         36.47         1.17 o                         
   4  -2   9         19.13         15.97         0.86 o                         
   5  -2   9         53.74         53.46         1.49 o                         
   6  -2   9          2.04          0.36         0.82 o                         
   7  -2   9         10.97          9.03         1.87 o                         
   8  -2   9          0.62          1.81         1.14 o                         
   9  -2   9          0.42          3.26         2.01 o                         
  -9  -1   9          0.03         -2.16         2.16 o                         
  -8  -1   9          1.83         -0.33         2.15 o                         
  -7  -1   9         22.13         17.17         1.86 o                         
  -6  -1   9         44.46         44.47         2.31 o                         
  -5  -1   9         11.62         10.31         1.32 o                         
  -4  -1   9        318.05        315.05         4.90 o                         
  -3  -1   9        956.90        989.55        10.72 o                         
  -2  -1   9         57.78         67.81         1.35 o                         
  -1  -1   9        499.01        490.39         5.50 o                         
   0  -1   9        879.43        875.06         9.90 o                         
   1  -1   9         68.66         47.81         1.08 o                         
   2  -1   9        979.02       1049.76        12.67 o                         
   3  -1   9         19.72         22.69         0.78 o                         
   4  -1   9         95.94         84.80         1.62 o                         
   5  -1   9        224.05        245.89         4.63 o                         
   6  -1   9         31.56         24.92         1.76 o                         
   7  -1   9          0.06         -0.92         0.92 o                         
   8  -1   9          1.08          0.32         1.14 o                         
   9  -1   9         36.36         48.99         4.97 o                         
  10  -1   9          2.30          2.60         3.16 o                         
  -9   0   9         21.50         24.48         3.64 o                         
  -8   0   9          8.30          6.27         3.05 o                         
  -7   0   9         26.07         21.43         2.27 o                         
  -6   0   9          0.15         -0.70         0.99 o                         
  -5   0   9         65.87         61.55         3.65 o                         
  -4   0   9         42.94         40.27         1.27 o                         
  -3   0   9         68.56         81.41         1.60 o                         
  -2   0   9         55.74         58.94         1.25 o                         
  -1   0   9       1790.37       1750.10        18.13 o                         
   0   0   9          8.98          8.57         0.45 o                         
   1   0   9         99.57         84.83         1.87 o                         
   2   0   9        703.26        701.52         8.14 o                         
   3   0   9        266.86        260.34         3.34 o                         
   4   0   9         65.69         54.94         1.30 o                         
   5   0   9         92.23        104.87         2.08 o                         
   6   0   9         21.34         18.81         1.52 o                         
   7   0   9         29.64         22.77         1.77 o                         
   8   0   9          6.29          4.22         1.35 o                         
   9   0   9         18.57         29.12         5.50 o                         
  10   0   9         10.79         17.15         3.33 o                         
  -8   1   9          2.31          3.66         2.29 o                         
  -7   1   9          0.12          0.17         1.73 o                         
  -6   1   9         19.11         20.05         1.80 o                         
  -5   1   9         37.33         35.58         3.09 o                         
  -4   1   9         25.85         26.36         1.21 o                         
  -3   1   9         18.67         16.64         0.94 o                         
  -2   1   9          7.42          6.95         0.56 o                         
  -1   1   9         97.99         95.97         1.60 o                         
   0   1   9        389.58        389.07         4.83 o                         
   1   1   9         17.00         18.94         0.71 o                         
   2   1   9        300.19        311.62         4.65 o                         
   3   1   9       1412.97       1447.03        17.28 o                         
   4   1   9         58.69         64.89         1.66 o                         
   5   1   9        681.01        692.67         9.08 o                         
   6   1   9          1.68          1.81         0.68 o                         
   7   1   9         81.13         88.14         3.12 o                         
   8   1   9          3.39          6.78         2.11 o                         
   9   1   9          5.70          4.46         2.46 o                         
  10   1   9          7.92          8.68         2.80 o                         
  -8   2   9         28.66         33.80         4.09 o                         
  -7   2   9         35.03         29.44         3.84 o                         
  -6   2   9        103.31         97.56         5.11 o                         
  -5   2   9         15.26         11.45         1.70 o                         
  -4   2   9          2.23          1.54         0.73 o                         
  -3   2   9         33.41         33.44         1.36 o                         
  -2   2   9         74.46         69.45         1.89 o                         
  -1   2   9        219.41        238.24         3.84 o                         
   0   2   9        857.40        911.04        11.19 o                         
   1   2   9         67.92         62.60         1.30 o                         
   2   2   9        110.23        115.65         2.54 o                         
   3   2   9         72.75         76.32         1.62 o                         
   4   2   9         52.83         70.71         1.76 o                         
   5   2   9        116.81        109.89         2.79 o                         
   6   2   9          5.90          9.87         1.10 o                         
   7   2   9         38.87         41.80         2.34 o                         
   8   2   9         15.12         13.58         2.57 o                         
   9   2   9          0.48          6.13         2.43 o                         
  10   2   9          1.79          0.41         2.12 o                         
  -8   3   9          1.42          5.54         2.71 o                         
  -7   3   9          0.28          1.57         2.12 o                         
  -6   3   9          0.03          0.89         1.90 o                         
  -5   3   9          0.67          0.19         1.09 o                         
  -4   3   9         34.93         30.28         1.49 o                         
  -3   3   9        147.71        142.56         2.60 o                         
  -2   3   9        108.90        113.34         2.51 o                         
  -1   3   9        448.01        449.84         6.15 o                         
   0   3   9          0.08         -0.45         0.45 o                         
   1   3   9          5.35          5.65         0.68 o                         
   2   3   9        150.43        147.99         2.57 o                         
   3   3   9          0.24         -0.20         0.50 o                         
   4   3   9          1.46         -0.04         0.73 o                         
   5   3   9        396.69        385.42         6.53 o                         
   6   3   9        873.90        834.27        10.90 o                         
   7   3   9         18.64         25.25         1.94 o                         
   8   3   9         18.45         16.56         2.69 o                         
   9   3   9         19.68         17.35         2.96 o                         
  10   3   9          6.94          4.42         2.46 o                         
  -7   4   9          1.52          2.26         2.29 o                         
  -6   4   9         11.96         12.22         2.59 o                         
  -5   4   9         78.71         83.38         3.22 o                         
  -4   4   9         55.81         59.14         1.98 o                         
  -3   4   9          4.97          4.36         0.72 o                         
  -2   4   9         55.81         58.98         1.77 o                         
  -1   4   9        114.45        115.06         2.36 o                         
   0   4   9        536.54        525.32         7.04 o                         
   1   4   9        511.46        513.97         7.45 o                         
   2   4   9         79.77         64.22         1.64 o                         
   3   4   9         24.30         21.48         0.95 o                         
   4   4   9         34.46         31.91         1.41 o                         
   5   4   9         50.34         50.84         1.75 o                         
   6   4   9         38.22         31.07         1.93 o                         
   7   4   9        111.96        120.75         3.99 o                         
   8   4   9          0.89          1.39         1.94 o                         
   9   4   9          6.63          9.69         2.66 o                         
  10   4   9          2.53         -0.84         3.74 o                         
  -7   5   9          0.75          4.17         2.55 o                         
  -6   5   9         41.00         41.87         3.89 o                         
  -5   5   9          5.23          6.37         1.50 o                         
  -4   5   9         24.54         28.34         1.95 o                         
  -3   5   9         28.36         28.21         1.31 o                         
  -2   5   9        240.17        225.94         5.16 o                         
  -1   5   9         55.27         54.60         1.68 o                         
   0   5   9        313.41        317.94         4.11 o                         
   1   5   9        517.14        541.83         6.75 o                         
   2   5   9        415.88        430.46         6.06 o                         
   3   5   9          2.70          2.77         0.60 o                         
   4   5   9         10.63          8.78         1.03 o                         
   5   5   9         60.29         59.96         2.43 o                         
   6   5   9          1.20          0.63         0.98 o                         
   7   5   9          0.29         -0.10         1.12 o                         
   8   5   9          0.66         -1.93         2.00 o                         
   9   5   9          0.03         -0.68         2.05 o                         
  -6   6   9          0.14         -1.36         2.48 o                         
  -5   6   9          8.70          6.91         1.78 o                         
  -4   6   9         16.00         18.77         1.78 o                         
  -3   6   9          0.61         -0.57         0.93 o                         
  -2   6   9        197.44        189.66         4.71 o                         
  -1   6   9          5.50          6.16         1.13 o                         
   0   6   9        267.81        269.82         4.89 o                         
   1   6   9       1045.59       1040.02        12.98 o                         
   2   6   9        408.13        407.12         7.52 o                         
   3   6   9         69.98         61.50         2.15 o                         
   4   6   9         74.70         63.44         2.48 o                         
   5   6   9          0.26          0.37         0.94 o                         
   6   6   9          7.23          5.47         1.26 o                         
   7   6   9          0.38          2.27         1.29 o                         
   8   6   9          0.65          1.10         1.59 o                         
   9   6   9          1.07         -2.25         2.83 o                         
  -5   7   9          3.50          2.35         1.96 o                         
  -4   7   9         26.08         25.28         2.26 o                         
  -3   7   9         13.03         12.34         1.73 o                         
  -2   7   9         35.63         31.61         1.97 o                         
  -1   7   9         24.04         19.29         1.61 o                         
   0   7   9        123.48        120.44         3.49 o                         
   1   7   9         41.84         43.64         2.10 o                         
   2   7   9         66.64         61.05         2.48 o                         
   3   7   9         11.30         11.59         1.32 o                         
   4   7   9          0.21         -0.24         0.97 o                         
   5   7   9         48.33         40.14         2.15 o                         
   6   7   9         31.10         27.62         2.31 o                         
   7   7   9          2.17          1.09         1.47 o                         
   8   7   9          3.29          4.61         2.41 o                         
  -4   8   9         18.52         21.78         2.28 o                         
  -3   8   9          5.44          7.69         1.64 o                         
  -2   8   9          1.53          2.52         1.24 o                         
  -1   8   9          4.52          3.97         1.29 o                         
   0   8   9          1.50          2.01         1.75 o                         
   1   8   9         40.36         45.13         2.47 o                         
   2   8   9          0.69         -0.21         1.08 o                         
   3   8   9         23.21         25.65         2.04 o                         
   4   8   9          0.62         -1.12         1.12 o                         
   5   8   9          1.80          3.08         1.44 o                         
   6   8   9          0.48          0.50         1.37 o                         
   7   8   9          8.77          7.60         2.11 o                         
   8   8   9          0.07          0.69         2.10 o                         
  -3   9   9         13.65         13.11         2.01 o                         
  -2   9   9          0.07          0.10         1.36 o                         
  -1   9   9         17.99         19.33         2.08 o                         
   0   9   9          3.49          2.43         1.28 o                         
   1   9   9          1.07          0.86         1.16 o                         
   2   9   9         17.14         20.12         1.88 o                         
   3   9   9         11.54         14.02         1.74 o                         
   4   9   9          0.27         -0.25         1.50 o                         
   5   9   9          0.27          1.26         1.41 o                         
   6   9   9          0.24          0.32         1.47 o                         
   7   9   9          2.11          2.09         3.53 o                         
  -1  10   9          1.23          1.06         1.32 o                         
   0  10   9         25.97         29.29         2.09 o                         
   1  10   9         18.59         20.83         1.85 o                         
   2  10   9          3.99          3.09         1.30 o                         
   3  10   9          1.92          1.02         1.47 o                         
   4  10   9          2.80          4.89         1.43 o                         
   5  10   9         13.65         19.15         2.06 o                         
  -3  -9  10          9.43         11.71         0.93 o                         
   1  -9  10         24.78         25.80         1.94 o                         
   2  -9  10         15.03         16.15         1.47 o                         
  -5  -8  10          5.10          6.54         1.82 o                         
  -4  -8  10          2.93          3.06         0.94 o                         
  -3  -8  10         19.67         21.77         1.15 o                         
  -2  -8  10          4.49          3.12         0.60 o                         
   1  -8  10         41.66         44.64         1.25 o                         
   2  -8  10        147.52        154.78         3.03 o                         
   3  -8  10         26.07         29.04         1.75 o                         
   4  -8  10          0.11         -1.14         1.14 o                         
  -6  -7  10          3.02          5.19         1.92 o                         
  -5  -7  10          2.86          0.76         2.18 o                         
  -4  -7  10         20.37         21.39         1.35 o                         
  -3  -7  10         17.84         19.66         1.31 o                         
  -2  -7  10          2.88          3.61         0.60 o                         
  -1  -7  10         38.30         33.36         2.21 o                         
   0  -7  10          2.32          2.05         0.99 o                         
   1  -7  10         25.70         22.15         1.44 o                         
   2  -7  10         22.28         24.06         1.12 o                         
   3  -7  10         77.62         80.94         2.69 o                         
   4  -7  10         51.60         56.55         2.31 o                         
   5  -7  10         16.89         17.68         1.91 o                         
  -7  -6  10         11.92          6.09         2.20 o                         
  -6  -6  10          0.00         -1.38         2.12 o                         
  -5  -6  10          0.20          1.16         1.46 o                         
  -4  -6  10          0.67         -0.43         0.76 o                         
  -3  -6  10          0.94          0.26         0.64 o                         
  -2  -6  10          1.63          2.60         0.59 o                         
  -1  -6  10          4.24          4.51         0.47 o                         
   0  -6  10        173.23        173.54         6.42 o                         
   1  -6  10          0.71         -0.43         0.48 o                         
   2  -6  10         12.28         15.09         0.90 o                         
   3  -6  10          6.91          8.79         0.97 o                         
   4  -6  10         16.76         15.66         1.20 o                         
   5  -6  10          1.10          2.40         1.50 o                         
   6  -6  10         54.69         47.97         2.82 o                         
   7  -6  10         49.04         53.75         5.52 o                         
  -8  -5  10          2.21          0.66         2.23 o                         
  -7  -5  10         10.35          6.29         2.25 o                         
  -6  -5  10         17.20         18.56         1.39 o                         
  -5  -5  10          1.52          1.36         1.34 o                         
  -4  -5  10         54.62         53.72         3.12 o                         
  -3  -5  10         65.12         58.73         3.32 o                         
  -2  -5  10         47.17         44.50         1.46 o                         
  -1  -5  10         32.89         37.72         1.19 o                         
   0  -5  10         10.04          6.01         1.54 o                         
   1  -5  10         51.42         44.15         1.89 o                         
   2  -5  10          0.21         -0.25         0.52 o                         
   3  -5  10          1.23          0.92         0.66 o                         
   4  -5  10         10.14          9.86         1.06 o                         
   5  -5  10         10.41          8.74         1.49 o                         
   6  -5  10          0.59          0.98         0.81 o                         
   7  -5  10         23.20         28.45         3.30 o                         
  -8  -4  10         16.17         24.32         3.50 o                         
  -7  -4  10          6.54          6.99         1.63 o                         
  -6  -4  10          3.44          2.86         1.40 o                         
  -5  -4  10          0.02          0.22         1.04 o                         
  -4  -4  10          2.18          1.21         0.54 o                         
  -3  -4  10        125.52        116.40         2.84 o                         
  -2  -4  10         69.13         66.90         1.70 o                         
  -1  -4  10        219.88        212.47         3.53 o                         
   0  -4  10         83.42         82.35         1.80 o                         
   1  -4  10        161.04        147.52         2.75 o                         
   2  -4  10        655.90        637.03         9.49 o                         
   3  -4  10        351.98        350.36         5.79 o                         
   4  -4  10          0.15          0.83         0.52 o                         
   5  -4  10          2.88          1.83         0.81 o                         
   6  -4  10          2.58          1.50         0.96 o                         
   7  -4  10          0.64          1.30         1.07 o                         
   8  -4  10         13.10         11.68         1.60 o                         
  -8  -3  10          5.68          5.97         2.23 o                         
  -7  -3  10          6.70          4.09         1.56 o                         
  -6  -3  10         17.07         17.59         1.85 o                         
  -5  -3  10         58.91         61.15         3.28 o                         
  -4  -3  10         16.22         18.17         0.95 o                         
  -3  -3  10        580.21        548.43         7.88 o                         
  -2  -3  10        473.80        498.00         6.32 o                         
  -1  -3  10         48.28         48.15         1.60 o                         
   0  -3  10         80.16         77.07         1.60 o                         
   1  -3  10        123.47        107.46         2.24 o                         
   2  -3  10        557.42        538.24         8.16 o                         
   3  -3  10        270.30        277.14         3.68 o                         
   4  -3  10        333.67        328.06         4.42 o                         
   5  -3  10         22.78         23.30         1.15 o                         
   6  -3  10          0.15          0.01         0.85 o                         
   7  -3  10          0.73         -0.95         0.95 o                         
   8  -3  10         26.76         24.97         2.52 o                         
   9  -3  10          9.46          5.64         1.91 o                         
  -8  -2  10         10.66         12.96         3.58 o                         
  -7  -2  10         32.49         37.07         2.69 o                         
  -6  -2  10          0.04         -1.28         1.28 o                         
  -5  -2  10          1.70          1.25         1.04 o                         
  -4  -2  10         29.47         26.77         1.15 o                         
  -3  -2  10        108.85        107.17         2.29 o                         
  -2  -2  10       1416.20       1420.62        16.94 o                         
  -1  -2  10         27.56         22.20         0.73 o                         
   0  -2  10         12.07          8.53         0.55 o                         
   1  -2  10        764.15        833.44        10.15 o                         
   2  -2  10         32.85         24.05         0.87 o                         
   3  -2  10        485.83        479.83         5.92 o                         
   4  -2  10        322.45        324.97         4.71 o                         
   5  -2  10         26.41         19.07         1.06 o                         
   6  -2  10         32.49         33.79         1.69 o                         
   7  -2  10         15.46         18.40         1.50 o                         
   8  -2  10          7.01          5.76         1.37 o                         
   9  -2  10          0.75         -0.06         1.79 o                         
  -8  -1  10         12.29          8.55         2.48 o                         
  -7  -1  10         55.21         49.66         4.23 o                         
  -6  -1  10          4.97          5.91         1.37 o                         
  -5  -1  10        209.10        187.23         5.25 o                         
  -4  -1  10         25.54         26.97         1.26 o                         
  -3  -1  10        564.98        546.13         7.26 o                         
  -2  -1  10       1116.89       1134.36        12.89 o                         
  -1  -1  10        738.23        764.55         8.86 o                         
   0  -1  10        265.68        238.76         3.45 o                         
   1  -1  10        144.62        166.79         2.45 o                         
   2  -1  10          3.52          4.94         0.57 o                         
   3  -1  10         19.09         18.45         0.86 o                         
   4  -1  10         78.07         71.33         1.74 o                         
   5  -1  10          0.27         -0.25         0.55 o                         
   6  -1  10          0.42         -0.68         0.80 o                         
   7  -1  10          4.55          5.71         1.27 o                         
   8  -1  10          0.02         -0.52         1.60 o                         
   9  -1  10         13.07         14.14         2.83 o                         
  -8   0  10          1.48          3.20         3.44 o                         
  -7   0  10         35.09         31.70         3.55 o                         
  -6   0  10         18.61         19.53         1.83 o                         
  -5   0  10          0.36         -0.64         1.02 o                         
  -4   0  10          7.69          6.93         0.88 o                         
  -3   0  10          1.73          1.51         0.48 o                         
  -2   0  10        102.96         96.66         1.70 o                         
  -1   0  10         70.05         64.81         1.29 o                         
   0   0  10         78.74         83.52         1.35 o                         
   1   0  10         14.33         11.34         0.56 o                         
   2   0  10         58.74         57.84         1.22 o                         
   3   0  10        107.38        123.23         2.09 o                         
   4   0  10         64.24         59.04         1.37 o                         
   5   0  10        192.90        213.67         3.33 o                         
   6   0  10          1.03         -0.69         0.94 o                         
   7   0  10          2.23          2.91         1.21 o                         
   8   0  10         31.83         31.78         2.22 o                         
   9   0  10          1.03          2.38         2.11 o                         
  10   0  10          0.51          5.30         2.72 o                         
  -8   1  10         13.66         17.02         3.17 o                         
  -7   1  10         19.04         18.12         4.58 o                         
  -6   1  10         10.49         14.54         2.04 o                         
  -5   1  10         45.36         44.66         2.66 o                         
  -4   1  10          7.47          8.24         1.03 o                         
  -3   1  10         79.73         80.77         3.21 o                         
  -2   1  10         40.25         36.75         1.01 o                         
  -1   1  10         15.73         21.08         0.72 o                         
   0   1  10          4.52          1.78         0.37 o                         
   1   1  10          0.21          0.78         0.35 o                         
   2   1  10        157.51        151.47         2.25 o                         
   3   1  10        487.02        496.85         7.43 o                         
   4   1  10        103.33         92.45         2.00 o                         
   5   1  10         72.03         72.80         1.92 o                         
   6   1  10         13.88         17.98         1.56 o                         
   7   1  10         11.95         19.04         3.18 o                         
   8   1  10         26.78         28.41         3.06 o                         
   9   1  10          2.32          3.54         2.55 o                         
  10   1  10          0.04         -1.76         2.17 o                         
  -8   2  10          0.01          1.21         2.45 o                         
  -7   2  10         53.09         59.13         6.73 o                         
  -6   2  10         93.31         97.86         5.51 o                         
  -5   2  10         42.32         40.54         2.25 o                         
  -4   2  10          8.50          7.60         0.99 o                         
  -3   2  10        150.90        155.93         3.18 o                         
  -2   2  10          8.74         10.13         0.87 o                         
  -1   2  10          6.12          7.05         0.71 o                         
   0   2  10         45.60         63.42         1.58 o                         
   1   2  10         51.68         54.60         1.24 o                         
   2   2  10         74.90         77.36         1.99 o                         
   3   2  10         35.79         32.14         1.16 o                         
   4   2  10         63.96         67.38         1.74 o                         
   5   2  10          8.07         13.17         1.09 o                         
   6   2  10          6.87          4.34         0.97 o                         
   7   2  10        263.31        283.07        11.80 o                         
   8   2  10         20.93         17.65         2.69 o                         
   9   2  10          5.01          7.41         2.44 o                         
  10   2  10         12.25         12.02         3.01 o                         
  -8   3  10         13.66         26.82         3.84 o                         
  -7   3  10         14.80         13.68         3.18 o                         
  -6   3  10         11.11         15.71         2.73 o                         
  -5   3  10         14.51         13.48         2.34 o                         
  -4   3  10          4.48         10.77         1.41 o                         
  -3   3  10         19.97         18.50         1.22 o                         
  -2   3  10          7.68          6.17         0.93 o                         
  -1   3  10        297.23        306.74         5.46 o                         
   0   3  10        492.21        508.46         7.40 o                         
   1   3  10        110.61        117.35         2.02 o                         
   2   3  10        135.41        130.48         2.32 o                         
   3   3  10        322.45        325.66         5.68 o                         
   4   3  10        703.45        710.57        10.03 o                         
   5   3  10         13.60         15.43         1.06 o                         
   6   3  10         85.30         97.24         2.45 o                         
   7   3  10         56.36         56.19         3.80 o                         
   8   3  10          4.26          3.38         2.00 o                         
   9   3  10          9.58         11.93         2.71 o                         
  10   3  10          1.46         -0.68         2.28 o                         
  -7   4  10          0.64         -2.74         2.74 o                         
  -6   4  10         72.34         84.36         5.14 o                         
  -5   4  10          0.30          0.02         1.65 o                         
  -4   4  10          1.09          1.34         1.07 o                         
  -3   4  10        383.46        338.18         7.04 o                         
  -2   4  10          4.44          2.46         0.78 o                         
  -1   4  10        220.08        215.42         3.95 o                         
   0   4  10         21.31         12.28         1.62 o                         
   1   4  10         90.26         93.02         2.46 o                         
   2   4  10          0.05         -0.07         0.52 o                         
   3   4  10         38.57         38.77         1.35 o                         
   4   4  10         29.00         27.55         1.32 o                         
   5   4  10         15.28         17.08         1.34 o                         
   6   4  10         88.28         71.85         2.85 o                         
   7   4  10         11.81         14.05         2.89 o                         
   8   4  10         46.00         36.83         3.61 o                         
   9   4  10         14.75         10.01         2.67 o                         
  10   4  10          1.77          3.78         2.63 o                         
  -7   5  10          5.45          6.51         2.76 o                         
  -6   5  10         12.52         15.46         5.44 o                         
  -5   5  10          4.97          4.43         2.10 o                         
  -4   5  10          0.10          0.94         1.10 o                         
  -3   5  10          3.47          1.54         0.98 o                         
  -2   5  10         49.68         53.23         2.35 o                         
  -1   5  10          2.02          1.26         0.96 o                         
   0   5  10        756.48        736.14         9.65 o                         
   1   5  10        312.39        327.63         4.51 o                         
   2   5  10        180.95        180.39         3.52 o                         
   3   5  10         89.92         94.27         2.05 o                         
   4   5  10         45.70         39.02         1.97 o                         
   5   5  10         19.15         19.31         1.59 o                         
   6   5  10         46.21         40.04         2.20 o                         
   7   5  10         39.26         26.82         2.03 o                         
   8   5  10          4.48          4.69         2.21 o                         
   9   5  10          9.43          7.90         2.62 o                         
  -6   6  10         53.70         61.13         6.30 o                         
  -5   6  10         39.33         39.32         7.16 o                         
  -4   6  10          2.85          2.45         1.29 o                         
  -3   6  10          1.56          1.50         1.12 o                         
  -2   6  10        138.53        130.27         3.83 o                         
  -1   6  10        383.01        353.06         7.29 o                         
   0   6  10        176.28        164.90         4.22 o                         
   1   6  10         62.44         60.12         1.96 o                         
   2   6  10         11.35          9.59         1.07 o                         
   3   6  10          1.38          2.22         0.91 o                         
   4   6  10          1.81          0.84         1.12 o                         
   5   6  10         33.54         29.48         2.93 o                         
   6   6  10         12.53         13.08         1.58 o                         
   7   6  10         11.54         10.10         1.61 o                         
   8   6  10          6.12          4.34         2.27 o                         
   9   6  10          0.52         -1.69         3.26 o                         
  -5   7  10         11.84         15.68         3.86 o                         
  -4   7  10         10.67         14.24         2.00 o                         
  -3   7  10          0.09          2.85         1.32 o                         
  -2   7  10          4.99          2.77         1.16 o                         
  -1   7  10          7.32          7.76         1.32 o                         
   0   7  10         47.46         48.00         2.85 o                         
   1   7  10        255.83        242.46         7.54 o                         
   2   7  10          8.16          8.98         1.33 o                         
   3   7  10         83.43         86.62         2.72 o                         
   4   7  10         55.46         60.25         2.57 o                         
   5   7  10          0.44          0.29         1.11 o                         
   6   7  10          6.09          6.39         1.64 o                         
   7   7  10          0.53          0.02         1.46 o                         
   8   7  10          0.88          2.58         2.89 o                         
  -4   8  10         38.55         43.19         3.77 o                         
  -3   8  10          0.22          0.03         1.23 o                         
  -2   8  10         12.45         12.95         2.10 o                         
  -1   8  10         88.49         86.68         3.60 o                         
   0   8  10          0.45          0.75         1.16 o                         
   1   8  10         15.16         15.19         1.77 o                         
   2   8  10         49.96         51.30         2.68 o                         
   3   8  10          1.92          1.11         1.19 o                         
   4   8  10         34.78         40.83         2.59 o                         
   5   8  10         31.24         30.56         2.41 o                         
   6   8  10          7.27          6.72         1.77 o                         
   7   8  10          1.01         -1.48         1.48 o                         
  -2   9  10          7.93          7.20         1.75 o                         
  -1   9  10          3.04          1.80         1.37 o                         
   0   9  10          0.38         -0.34         1.47 o                         
   1   9  10         10.76         11.53         1.72 o                         
   2   9  10          5.11          3.15         1.44 o                         
   3   9  10          0.58          0.66         1.30 o                         
   4   9  10          1.94          2.68         1.46 o                         
   5   9  10         33.02         33.65         2.58 o                         
   6   9  10          7.30          7.04         2.07 o                         
   0  10  10          5.91          7.03         3.44 o                         
   1  10  10          1.78          1.04         1.36 o                         
   2  10  10          3.48          3.98         1.44 o                         
   3  10  10          0.00         -0.93         1.29 o                         
   4  10  10          2.32          5.16         1.57 o                         
  -4  -8  11         23.01         21.84         1.70 o                         
  -3  -8  11         22.27         20.22         1.16 o                         
  -2  -8  11          0.03         -0.56         0.56 o                         
   1  -8  11         10.88         11.10         0.74 o                         
   2  -8  11          4.54          3.14         0.85 o                         
   3  -8  11         12.65         12.46         1.08 o                         
  -6  -7  11          1.12          2.18         2.23 o                         
  -5  -7  11         97.35        112.01         4.81 o                         
  -4  -7  11         37.61         43.41         1.87 o                         
  -3  -7  11          0.01          0.37         0.72 o                         
  -2  -7  11          0.07         -0.18         0.58 o                         
  -1  -7  11          5.71          5.87         0.67 o                         
   0  -7  11          4.24          5.32         0.61 o                         
   1  -7  11         28.12         24.94         1.10 o                         
   2  -7  11        149.73        151.04         3.01 o                         
   3  -7  11         24.77         27.61         1.39 o                         
   4  -7  11         11.28         11.49         2.26 o                         
   5  -7  11         11.46         14.91         1.87 o                         
  -6  -6  11          1.62          2.10         1.75 o                         
  -5  -6  11          0.01         -0.82         1.43 o                         
  -4  -6  11         55.32         62.14         2.23 o                         
  -3  -6  11         65.53         71.85         2.16 o                         
  -2  -6  11          2.73          2.61         0.64 o                         
  -1  -6  11         15.32         11.87         0.77 o                         
   0  -6  11         61.30         57.54         2.47 o                         
   1  -6  11        241.93        240.69         5.87 o                         
   2  -6  11        155.04        141.39         2.85 o                         
   3  -6  11         89.68         94.53         2.41 o                         
   4  -6  11          0.00         -0.11         0.95 o                         
   5  -6  11          0.01          2.16         1.25 o                         
   6  -6  11          0.01          1.81         1.46 o                         
  -7  -5  11         25.13         17.12         1.74 o                         
  -6  -5  11          7.58          6.30         2.00 o                         
  -5  -5  11          8.94          4.30         1.59 o                         
  -4  -5  11         63.26         64.77         2.27 o                         
  -3  -5  11          8.23          4.81         0.83 o                         
  -2  -5  11         33.76         28.18         1.34 o                         
  -1  -5  11          1.54          3.39         0.60 o                         
   0  -5  11         19.20         17.40         1.13 o                         
   1  -5  11          0.82          0.89         0.55 o                         
   2  -5  11          2.91          2.73         0.64 o                         
   3  -5  11        178.57        181.42         4.49 o                         
   4  -5  11          5.52          5.46         0.97 o                         
   5  -5  11         65.64         72.54         3.16 o                         
   6  -5  11         74.88         89.89         6.17 o                         
   7  -5  11         15.43         13.94         1.95 o                         
  -8  -4  11          0.36          2.82         1.67 o                         
  -7  -4  11          1.83          3.01         2.23 o                         
  -6  -4  11          2.87          4.31         1.30 o                         
  -5  -4  11         46.90         48.46         2.26 o                         
  -4  -4  11          4.35          4.24         0.60 o                         
  -3  -4  11        150.72        130.80         3.17 o                         
  -2  -4  11        118.74        112.46         2.69 o                         
  -1  -4  11          2.56          0.26         0.58 o                         
   0  -4  11         61.88         58.67         1.55 o                         
   1  -4  11        440.35        433.66         9.92 o                         
   2  -4  11         54.68         49.41         1.75 o                         
   3  -4  11         72.52         60.21         1.85 o                         
   4  -4  11         18.00         20.84         1.28 o                         
   5  -4  11          2.18          0.10         0.76 o                         
   6  -4  11         24.12         21.88         1.56 o                         
   7  -4  11          0.02         -0.12         1.03 o                         
   8  -4  11          0.79         -0.39         1.20 o                         
  -8  -3  11          2.83          4.74         1.87 o                         
  -7  -3  11          0.53         -0.08         1.92 o                         
  -6  -3  11         22.15         22.00         2.06 o                         
  -5  -3  11         56.15         51.46         2.53 o                         
  -4  -3  11         21.74         21.73         1.28 o                         
  -3  -3  11          7.04          6.30         0.68 o                         
  -2  -3  11         28.60         32.78         0.99 o                         
  -1  -3  11         48.33         39.23         1.32 o                         
   0  -3  11         26.31         27.00         1.20 o                         
   1  -3  11        491.32        509.83         9.04 o                         
   2  -3  11         73.63         75.94         1.65 o                         
   3  -3  11         10.69         12.96         0.68 o                         
   4  -3  11        146.37        150.39         2.52 o                         
   5  -3  11        162.83        161.87         3.91 o                         
   6  -3  11          0.46         -0.53         0.87 o                         
   7  -3  11          0.27          1.50         1.10 o                         
   8  -3  11          0.20         -0.48         1.18 o                         
  -8  -2  11          0.01          0.64         2.50 o                         
  -7  -2  11          0.15         -0.28         1.46 o                         
  -6  -2  11         14.79         12.47         1.80 o                         
  -5  -2  11          9.01          9.13         1.35 o                         
  -4  -2  11          0.27         -0.56         0.76 o                         
  -3  -2  11          4.20          2.98         0.61 o                         
  -2  -2  11         21.00         20.01         1.49 o                         
  -1  -2  11         69.65         57.58         1.26 o                         
   0  -2  11        386.15        387.96         5.15 o                         
   1  -2  11       1205.29       1271.22        14.21 o                         
   2  -2  11        870.98        891.19        10.97 o                         
   3  -2  11         21.55         19.50         0.84 o                         
   4  -2  11         25.89         30.04         1.32 o                         
   5  -2  11         21.61         26.58         1.33 o                         
   6  -2  11         10.63          7.26         1.09 o                         
   7  -2  11          1.58         -0.62         0.96 o                         
   8  -2  11          8.68          8.40         2.00 o                         
   9  -2  11          8.95         11.90         3.45 o                         
  -8  -1  11         11.50         14.23         3.99 o                         
  -7  -1  11         22.91         22.71         2.12 o                         
  -6  -1  11         35.21         39.64         3.43 o                         
  -5  -1  11        101.10        108.12         3.45 o                         
  -4  -1  11        512.03        513.64         9.56 o                         
  -3  -1  11        121.44        113.04         2.33 o                         
  -2  -1  11        223.70        237.46         3.40 o                         
  -1  -1  11         46.91         38.84         1.13 o                         
   0  -1  11        103.70        115.01         2.02 o                         
   1  -1  11        386.26        399.84         5.36 o                         
   2  -1  11          0.30         -0.19         0.45 o                         
   3  -1  11        119.92        136.84         2.47 o                         
   4  -1  11         33.42         35.61         1.17 o                         
   5  -1  11        143.92        147.99         3.09 o                         
   6  -1  11         21.64         21.70         1.48 o                         
   7  -1  11         26.63         24.30         1.69 o                         
   8  -1  11          0.04          0.25         1.09 o                         
   9  -1  11          0.73          1.46         2.07 o                         
  -8   0  11         16.83         23.10         4.94 o                         
  -7   0  11          7.75          5.24         2.26 o                         
  -6   0  11          0.44         -1.11         1.11 o                         
  -5   0  11         18.79         17.17         1.65 o                         
  -4   0  11         51.73         56.53         2.36 o                         
  -3   0  11        555.79        537.93         7.43 o                         
  -2   0  11        345.03        362.60         4.48 o                         
  -1   0  11        146.45        159.99         2.60 o                         
   0   0  11          2.38          3.24         0.41 o                         
   1   0  11         10.45         12.22         0.72 o                         
   2   0  11          2.41          6.25         0.51 o                         
   3   0  11          1.49          2.57         0.61 o                         
   4   0  11         43.95         39.71         1.15 o                         
   5   0  11          0.01         -0.34         0.69 o                         
   6   0  11        211.10        223.54         5.22 o                         
   7   0  11          6.31          8.06         1.43 o                         
   8   0  11          8.50          5.49         1.69 o                         
   9   0  11         25.34         41.80         5.66 o                         
  10   0  11          3.87          2.87         2.80 o                         
  -8   1  11         21.59         35.04         4.03 o                         
  -7   1  11         15.79         17.01         2.91 o                         
  -6   1  11          0.70         -0.17         1.63 o                         
  -5   1  11          2.61          2.02         1.07 o                         
  -4   1  11         55.94         61.68         2.55 o                         
  -3   1  11         52.03         50.95         1.39 o                         
  -2   1  11        198.09        220.06         3.08 o                         
  -1   1  11        637.56        693.83         8.22 o                         
   0   1  11         44.56         52.46         1.20 o                         
   1   1  11         43.29         42.30         1.03 o                         
   2   1  11        125.01        146.34         2.32 o                         
   3   1  11         24.95         23.46         0.89 o                         
   4   1  11         68.44         71.40         1.70 o                         
   5   1  11          4.34          1.94         0.78 o                         
   6   1  11          9.68          4.98         1.30 o                         
   7   1  11         16.65         11.70         1.54 o                         
   8   1  11          0.13          0.35         1.75 o                         
   9   1  11          7.22         11.52         2.63 o                         
  10   1  11         19.70         28.74         5.96 o                         
  -8   2  11         24.68         29.11         3.86 o                         
  -7   2  11         22.54         19.91         3.21 o                         
  -6   2  11          7.94          6.46         2.76 o                         
  -5   2  11          3.70          0.90         1.68 o                         
  -4   2  11        122.46        118.60         5.40 o                         
  -3   2  11          6.57          8.54         0.76 o                         
  -2   2  11         43.54         40.64         1.88 o                         
  -1   2  11         58.49         61.50         1.66 o                         
   0   2  11          7.52          7.52         0.74 o                         
   1   2  11         82.88         67.21         1.45 o                         
   2   2  11        142.01        139.25         2.21 o                         
   3   2  11        143.29        162.69         2.92 o                         
   4   2  11         67.38         66.72         1.96 o                         
   5   2  11        207.11        177.66         3.28 o                         
   6   2  11          0.25          3.54         1.85 o                         
   7   2  11        166.89        171.03         6.82 o                         
   8   2  11         39.18         44.24         3.77 o                         
   9   2  11          3.91          4.11         2.34 o                         
  10   2  11          9.25         14.96         4.95 o                         
  -7   3  11          3.12          1.24         2.31 o                         
  -6   3  11          3.58          1.59         1.85 o                         
  -5   3  11          3.34          4.94         1.94 o                         
  -4   3  11        193.49        193.68         7.24 o                         
  -3   3  11        217.50        216.95         4.12 o                         
  -2   3  11          0.03         -0.14         0.74 o                         
  -1   3  11        245.70        238.41         4.62 o                         
   0   3  11         62.08         54.70         1.91 o                         
   1   3  11         74.81         88.80         1.94 o                         
   2   3  11        102.92         98.84         2.32 o                         
   3   3  11          0.09         -0.05         0.67 o                         
   4   3  11         16.02         17.11         1.14 o                         
   5   3  11         80.29         87.01         2.38 o                         
   6   3  11          6.80          6.97         1.34 o                         
   7   3  11          4.86          3.76         1.94 o                         
   8   3  11          0.59         -1.68         1.72 o                         
   9   3  11         12.71         13.18         2.85 o                         
  10   3  11          0.00         -2.83         3.39 o                         
  -7   4  11          3.77         -1.30         3.53 o                         
  -6   4  11          6.21          1.67         2.23 o                         
  -5   4  11          9.85          6.99         2.23 o                         
  -4   4  11         38.12         39.83         3.10 o                         
  -3   4  11        379.68        373.58         7.71 o                         
  -2   4  11        145.36        135.05         3.78 o                         
  -1   4  11          1.41          1.47         0.80 o                         
   0   4  11        159.67        153.81         3.21 o                         
   1   4  11          2.30          1.15         0.44 o                         
   2   4  11        145.31        131.39         4.51 o                         
   3   4  11         54.62         53.49         1.84 o                         
   4   4  11          4.93          4.76         0.86 o                         
   5   4  11         53.30         57.72         3.52 o                         
   6   4  11         95.17        100.53         3.88 o                         
   7   4  11         93.34         94.36         5.00 o                         
   8   4  11          0.95          1.58         1.98 o                         
   9   4  11         15.98         16.34         3.07 o                         
  -6   5  11          0.16          2.73         2.29 o                         
  -5   5  11          1.36         -0.14         1.77 o                         
  -4   5  11         28.32         28.73         2.47 o                         
  -3   5  11         12.42         17.31         1.66 o                         
  -2   5  11        116.24        123.66         3.71 o                         
  -1   5  11         31.05         28.33         1.80 o                         
   0   5  11         74.84         73.32         2.76 o                         
   1   5  11        173.88        179.50         3.29 o                         
   2   5  11        351.74        339.49         7.16 o                         
   3   5  11        210.62        191.67         4.18 o                         
   4   5  11          2.10          3.93         1.09 o                         
   5   5  11          6.69          6.69         1.76 o                         
   6   5  11          6.17          7.74         1.38 o                         
   7   5  11         30.33         35.35         3.37 o                         
   8   5  11         30.54         32.17         6.06 o                         
   9   5  11         10.72         13.35         3.52 o                         
  -6   6  11          0.88          5.31         3.35 o                         
  -5   6  11          3.63         -0.31         2.12 o                         
  -4   6  11          7.55          5.84         2.21 o                         
  -3   6  11         27.59         33.71         2.19 o                         
  -2   6  11         61.85         62.52         2.68 o                         
  -1   6  11          0.55         -0.53         1.09 o                         
   0   6  11          0.15         -0.95         0.95 o                         
   1   6  11         39.13         41.12         2.96 o                         
   2   6  11         96.77        101.41         3.25 o                         
   3   6  11          3.24          3.53         0.99 o                         
   4   6  11          7.20          8.41         1.35 o                         
   5   6  11         18.99         16.32         1.74 o                         
   6   6  11          0.50         -0.82         1.11 o                         
   7   6  11         45.66         53.85         3.26 o                         
   8   6  11         20.43         27.68         3.40 o                         
   9   6  11          5.19          9.02         2.83 o                         
  -5   7  11          0.09         -0.64         2.93 o                         
  -4   7  11          4.69          5.56         3.08 o                         
  -3   7  11         23.18         24.28         2.28 o                         
  -2   7  11         38.62         37.09         2.25 o                         
  -1   7  11         55.81         53.08         2.52 o                         
   0   7  11         15.72         11.94         1.69 o                         
   1   7  11          0.50          0.53         1.04 o                         
   2   7  11         19.83         19.03         1.68 o                         
   3   7  11          0.93          1.05         0.97 o                         
   4   7  11          5.51          8.61         1.43 o                         
   5   7  11         55.92         62.45         3.00 o                         
   6   7  11          1.86          0.56         1.18 o                         
   7   7  11          0.38         -1.73         1.73 o                         
   8   7  11          2.52          4.38         3.24 o                         
  -3   8  11         19.72         23.13         2.38 o                         
  -2   8  11          6.25          4.90         1.58 o                         
  -1   8  11          7.51          6.35         2.11 o                         
   0   8  11          0.80          2.37         1.32 o                         
   1   8  11         37.85         34.93         2.43 o                         
   2   8  11          0.01         -1.28         1.28 o                         
   3   8  11          5.88          6.64         1.61 o                         
   4   8  11          1.02          1.04         1.33 o                         
   5   8  11          1.80          0.17         1.38 o                         
   6   8  11         14.10         17.80         2.22 o                         
   7   8  11         15.90         17.66         2.98 o                         
  -2   9  11          1.45          0.89         1.48 o                         
  -1   9  11          1.04          2.77         1.53 o                         
   0   9  11          3.51          4.40         1.88 o                         
   1   9  11          4.78          7.76         2.98 o                         
   2   9  11          6.76          4.92         1.52 o                         
   3   9  11          1.83          2.02         1.73 o                         
   4   9  11          0.97         -0.68         1.42 o                         
   5   9  11         24.55         24.61         2.44 o                         
   6   9  11         26.38         30.92         2.75 o                         
   1  10  11         11.87         19.37         2.17 o                         
   2  10  11          0.50         -0.75         1.44 o                         
   3  10  11          0.06         -1.60         2.43 o                         
  -3  -8  12         15.74         19.10         1.23 o                         
  -2  -8  12          9.52         12.08         1.02 o                         
  -1  -8  12          6.41          7.63         0.99 o                         
   0  -8  12         47.34         46.39         1.32 o                         
   1  -8  12          4.30          3.27         0.72 o                         
   2  -8  12          2.85          2.37         0.74 o                         
   3  -8  12          2.92          1.98         0.99 o                         
  -5  -7  12          9.31          8.27         2.08 o                         
  -4  -7  12          3.61          6.36         1.32 o                         
  -3  -7  12          0.25         -0.53         0.72 o                         
  -2  -7  12          1.19         -0.01         0.72 o                         
  -1  -7  12          0.08          0.53         0.61 o                         
   0  -7  12         11.42         12.29         0.89 o                         
   1  -7  12         25.76         31.83         1.21 o                         
   2  -7  12          0.71          0.54         0.70 o                         
   3  -7  12         53.96         55.30         1.92 o                         
   4  -7  12         45.61         49.41         2.62 o                         
   5  -7  12          3.83          4.54         1.55 o                         
  -6  -6  12         75.21         84.51         4.66 o                         
  -5  -6  12         19.31         18.68         2.37 o                         
  -4  -6  12         40.21         35.97         2.53 o                         
  -3  -6  12          3.98          5.18         1.15 o                         
  -2  -6  12          1.49         -0.74         0.74 o                         
  -1  -6  12         30.51         25.06         1.30 o                         
   0  -6  12         13.36         14.92         1.36 o                         
   1  -6  12          6.59          7.59         0.84 o                         
   2  -6  12          7.98          7.46         0.82 o                         
   3  -6  12         15.52         16.57         1.15 o                         
   4  -6  12         16.33         17.43         1.73 o                         
   5  -6  12          0.29         -1.20         1.20 o                         
   6  -6  12         19.40         19.88         2.21 o                         
  -7  -5  12          0.22          1.15         1.13 o                         
  -6  -5  12          0.42          1.61         1.86 o                         
  -5  -5  12          2.49          1.81         2.51 o                         
  -4  -5  12          2.36          3.51         1.16 o                         
  -3  -5  12          4.88          5.99         0.95 o                         
  -2  -5  12          8.73          7.25         0.85 o                         
  -1  -5  12         17.05         19.71         1.05 o                         
   0  -5  12         29.74         32.68         1.22 o                         
   1  -5  12         35.25         37.09         1.50 o                         
   2  -5  12         11.80         11.23         0.92 o                         
   3  -5  12        215.62        230.42         4.36 o                         
   4  -5  12        110.78        118.77         3.33 o                         
   5  -5  12          9.30          8.68         1.58 o                         
   6  -5  12          0.47         -0.03         1.35 o                         
   7  -5  12          0.76          1.72         1.32 o                         
  -7  -4  12          9.17         11.08         1.84 o                         
  -6  -4  12          9.26          6.74         1.49 o                         
  -5  -4  12         32.08         28.08         2.11 o                         
  -4  -4  12        122.95        114.89         2.66 o                         
  -3  -4  12         92.55         97.04         2.72 o                         
  -2  -4  12        192.31        175.20         3.78 o                         
  -1  -4  12         44.46         41.88         1.55 o                         
   0  -4  12         10.75          9.76         0.90 o                         
   1  -4  12          8.88         10.28         0.91 o                         
   2  -4  12        260.16        257.83         5.09 o                         
   3  -4  12          8.43          8.81         0.97 o                         
   4  -4  12          5.52          4.89         1.02 o                         
   5  -4  12          2.95          2.28         1.44 o                         
   6  -4  12          0.66         -0.58         1.12 o                         
   7  -4  12          0.15          0.19         1.09 o                         
   8  -4  12          6.57          4.67         1.43 o                         
  -7  -3  12         14.80         16.38         2.17 o                         
  -6  -3  12         34.70         39.91         3.03 o                         
  -5  -3  12         14.45          9.80         1.55 o                         
  -4  -3  12         24.38         21.49         1.72 o                         
  -3  -3  12        679.47        686.12         9.44 o                         
  -2  -3  12         38.64         34.92         1.46 o                         
  -1  -3  12        140.99        130.53         2.75 o                         
   0  -3  12          9.84         14.33         0.94 o                         
   1  -3  12          5.27          3.65         0.76 o                         
   2  -3  12         26.75         28.96         1.02 o                         
   3  -3  12        292.65        289.76         3.93 o                         
   4  -3  12        409.60        411.62         5.73 o                         
   5  -3  12          2.50          2.08         1.29 o                         
   6  -3  12          1.04          0.93         0.96 o                         
   7  -3  12          0.06         -1.34         1.34 o                         
   8  -3  12         18.32         20.85         1.92 o                         
  -8  -2  12          0.65          0.41         2.79 o                         
  -7  -2  12         16.71         19.36         2.51 o                         
  -6  -2  12          1.05          0.98         1.36 o                         
  -5  -2  12         31.17         32.43         2.27 o                         
  -4  -2  12        204.19        202.26         4.75 o                         
  -3  -2  12         17.49         18.22         0.98 o                         
  -2  -2  12         19.12         15.13         0.85 o                         
  -1  -2  12        113.12        105.27         1.99 o                         
   0  -2  12        144.54        138.89         2.36 o                         
   1  -2  12         14.64         16.50         0.75 o                         
   2  -2  12          6.48          6.33         0.67 o                         
   3  -2  12        129.17        120.53         2.68 o                         
   4  -2  12        117.94         97.39         2.00 o                         
   5  -2  12        162.45        166.94         3.71 o                         
   6  -2  12          8.95          8.93         1.89 o                         
   7  -2  12          0.11         -1.05         1.05 o                         
   8  -2  12          4.81          4.11         1.37 o                         
   9  -2  12          0.02         -2.11         2.12 o                         
  -8  -1  12          0.70         -0.76         3.22 o                         
  -7  -1  12          4.07          2.26         2.45 o                         
  -6  -1  12         44.85         37.11         2.34 o                         
  -5  -1  12         65.26         59.69         2.61 o                         
  -4  -1  12         22.99         23.89         1.91 o                         
  -3  -1  12          6.61          8.17         0.94 o                         
  -2  -1  12          0.64         -0.02         0.54 o                         
  -1  -1  12        130.19        132.33         2.24 o                         
   0  -1  12         61.57         58.50         1.37 o                         
   1  -1  12          1.24          1.52         0.50 o                         
   2  -1  12         19.26         22.56         0.89 o                         
   3  -1  12          4.54          5.56         0.68 o                         
   4  -1  12          0.39          0.28         0.56 o                         
   5  -1  12        196.12        185.99         4.00 o                         
   6  -1  12         86.39         90.49         2.76 o                         
   7  -1  12         52.22         41.04         2.07 o                         
   8  -1  12          2.08          0.00         1.11 o                         
   9  -1  12          0.01          0.51         1.99 o                         
  -8   0  12          1.04         -0.91         2.41 o                         
  -7   0  12          8.07          7.86         2.40 o                         
  -6   0  12         10.57         11.79         3.26 o                         
  -5   0  12        125.35        105.23         3.55 o                         
  -4   0  12        345.16        339.01         7.13 o                         
  -3   0  12         11.86         10.85         1.08 o                         
  -2   0  12        418.68        431.75         5.26 o                         
  -1   0  12        261.42        274.38         3.85 o                         
   0   0  12         18.71         15.98         0.65 o                         
   1   0  12          4.32          7.54         0.56 o                         
   2   0  12        128.58        117.46         2.04 o                         
   3   0  12          1.63          2.09         0.44 o                         
   4   0  12          0.12          0.42         0.46 o                         
   5   0  12        121.99        113.34         2.98 o                         
   6   0  12        193.93        211.97         5.16 o                         
   7   0  12          1.17         -0.39         1.03 o                         
   8   0  12          0.20          0.34         1.43 o                         
   9   0  12          0.00          2.47         3.50 o                         
  -8   1  12          0.17          1.20         4.54 o                         
  -7   1  12          1.82          2.79         3.15 o                         
  -6   1  12         10.14         11.82         2.56 o                         
  -5   1  12        122.53        115.41         3.80 o                         
  -4   1  12        251.64        252.74         5.87 o                         
  -3   1  12          4.07          2.87         0.78 o                         
  -2   1  12         29.73         27.53         0.99 o                         
  -1   1  12        334.68        343.82         5.18 o                         
   0   1  12         39.80         40.40         1.46 o                         
   1   1  12        130.96        131.06         2.01 o                         
   2   1  12          4.37          2.38         0.52 o                         
   3   1  12          4.78          1.99         0.56 o                         
   4   1  12        110.63         98.11         1.96 o                         
   5   1  12         28.78         33.32         1.86 o                         
   6   1  12        252.35        240.02         5.64 o                         
   7   1  12          0.12          1.28         1.20 o                         
   8   1  12         45.54         44.89         3.73 o                         
   9   1  12         20.30         23.35         3.28 o                         
  -7   2  12          5.72          8.56         2.80 o                         
  -6   2  12          9.56         11.14         2.63 o                         
  -5   2  12         26.16         32.99         3.26 o                         
  -4   2  12          0.10          0.63         1.22 o                         
  -3   2  12         23.41         16.97         1.32 o                         
  -2   2  12         17.48         16.27         1.12 o                         
  -1   2  12         59.28         58.73         1.70 o                         
   0   2  12        121.39        111.60         2.31 o                         
   1   2  12        111.03        115.25         2.82 o                         
   2   2  12          0.83          0.67         0.46 o                         
   3   2  12          3.09          2.63         0.66 o                         
   4   2  12        150.42        143.50         3.03 o                         
   5   2  12        592.29        596.89         8.20 o                         
   6   2  12         55.08         47.97         2.40 o                         
   7   2  12         27.12         27.17         3.01 o                         
   8   2  12          1.67          2.45         2.40 o                         
   9   2  12          0.09         -1.52         2.04 o                         
  10   2  12         23.64         39.75         6.65 o                         
  -7   3  12         35.46         47.68         9.26 o                         
  -6   3  12          2.65          2.90         2.11 o                         
  -5   3  12          0.96          0.33         1.75 o                         
  -4   3  12        272.40        234.89         8.34 o                         
  -3   3  12         22.95         22.10         1.38 o                         
  -2   3  12          2.77          1.86         0.86 o                         
  -1   3  12          0.64          1.48         0.89 o                         
   0   3  12        451.30        439.81         7.40 o                         
   1   3  12          1.00          0.58         0.54 o                         
   2   3  12          7.85          8.48         0.87 o                         
   3   3  12        118.28        121.49         3.00 o                         
   4   3  12        227.38        228.39         4.19 o                         
   5   3  12        106.86        108.03         2.73 o                         
   6   3  12         78.46         74.86         4.38 o                         
   7   3  12         80.83         63.55         4.63 o                         
   8   3  12         29.24         28.70         3.27 o                         
   9   3  12          3.62          1.02         2.28 o                         
  -7   4  12          7.53         11.34         3.05 o                         
  -6   4  12          3.28          3.89         2.33 o                         
  -5   4  12         20.72         10.03         4.32 o                         
  -4   4  12          4.46          4.53         3.23 o                         
  -3   4  12         83.38         85.85         3.15 o                         
  -2   4  12          3.08          4.84         1.44 o                         
  -1   4  12        101.92        104.29         2.89 o                         
   0   4  12        109.00        110.64         2.96 o                         
   1   4  12        356.46        342.14         6.17 o                         
   2   4  12          8.26          9.66         1.14 o                         
   3   4  12         42.45         41.67         1.65 o                         
   4   4  12        171.98        158.68         3.37 o                         
   5   4  12        111.64        115.48         3.61 o                         
   6   4  12         30.56         29.68         2.43 o                         
   7   4  12         14.92         15.25         2.67 o                         
   8   4  12          3.72         -0.18         1.93 o                         
   9   4  12          2.91         -0.66         2.11 o                         
  -6   5  12          1.10         -2.60         2.60 o                         
  -5   5  12          7.24          5.94         3.02 o                         
  -4   5  12          9.75          5.13         3.77 o                         
  -3   5  12          0.78          2.02         1.19 o                         
  -2   5  12          3.15          5.32         1.25 o                         
  -1   5  12         47.01         50.95         2.38 o                         
   0   5  12          0.03         -0.63         0.88 o                         
   1   5  12         68.67         63.82         2.69 o                         
   2   5  12          3.02          0.80         1.02 o                         
   3   5  12         12.40         11.82         1.22 o                         
   4   5  12         77.46         78.83         2.94 o                         
   5   5  12         50.34         49.13         2.47 o                         
   6   5  12         13.18         10.73         2.37 o                         
   7   5  12          2.24          3.82         2.02 o                         
   8   5  12          1.09         -0.10         2.19 o                         
   9   5  12         35.37         47.74         4.42 o                         
  -5   6  12          4.72          7.86         2.65 o                         
  -4   6  12          8.13          6.39         2.31 o                         
  -3   6  12          4.19          6.78         1.74 o                         
  -2   6  12         32.75         32.21         2.85 o                         
  -1   6  12         52.73         53.09         2.53 o                         
   0   6  12          1.10          1.69         1.08 o                         
   1   6  12        143.78        148.13         4.13 o                         
   2   6  12        318.72        329.81         7.03 o                         
   3   6  12          0.17         -0.82         0.82 o                         
   4   6  12         33.42         34.31         2.09 o                         
   5   6  12         10.31         11.00         1.56 o                         
   6   6  12          2.49          3.63         1.35 o                         
   7   6  12          0.01          0.16         1.96 o                         
   8   6  12          9.14          6.36         2.57 o                         
  -4   7  12         17.89         23.06         4.40 o                         
  -3   7  12         41.25         45.04         3.70 o                         
  -2   7  12         19.96         19.84         1.93 o                         
  -1   7  12         12.97         13.74         1.69 o                         
   0   7  12        167.59        167.08         4.59 o                         
   1   7  12          1.75          2.76         1.70 o                         
   2   7  12          0.42         -0.31         1.10 o                         
   3   7  12         23.44         22.56         1.66 o                         
   4   7  12          3.16          3.64         1.23 o                         
   5   7  12          0.07          0.62         1.22 o                         
   6   7  12          0.01          0.17         1.24 o                         
   7   7  12          4.95          4.75         3.06 o                         
   8   7  12          4.75          3.55         3.41 o                         
  -3   8  12         14.99         24.85         4.28 o                         
  -2   8  12          1.26         -0.40         1.54 o                         
  -1   8  12          1.01          2.42         1.46 o                         
   0   8  12         22.16         20.09         2.17 o                         
   1   8  12         62.06         66.51         3.32 o                         
   2   8  12         72.69         74.67         3.50 o                         
   3   8  12         10.90          9.81         1.79 o                         
   4   8  12         13.48         12.21         1.95 o                         
   5   8  12          0.06         -1.39         1.39 o                         
   6   8  12          0.17         -0.51         2.14 o                         
   7   8  12          1.82          2.36         3.24 o                         
  -1   9  12          0.74         -0.16         1.39 o                         
   0   9  12          1.38          1.79         1.76 o                         
   1   9  12          0.07         -0.34         1.25 o                         
   2   9  12          4.99          4.80         1.65 o                         
   3   9  12          5.26          0.46         1.42 o                         
   4   9  12         49.42         53.49         3.17 o                         
   5   9  12         33.13         31.43         2.72 o                         
  -2  -8  13          5.97          5.16         0.94 o                         
  -1  -8  13         10.54         11.39         0.99 o                         
   0  -8  13          0.01          0.26         0.58 o                         
   1  -8  13         22.72         26.56         1.18 o                         
   2  -8  13         26.37         30.34         2.01 o                         
  -4  -7  13         12.27         15.28         2.03 o                         
  -3  -7  13         27.21         26.54         1.46 o                         
  -2  -7  13         37.77         30.17         1.62 o                         
  -1  -7  13         26.87         25.02         1.35 o                         
   0  -7  13          5.11          4.35         0.74 o                         
   1  -7  13         29.88         30.36         1.82 o                         
   2  -7  13         87.30         97.55         2.43 o                         
   3  -7  13         38.32         38.27         1.85 o                         
   4  -7  13          0.18          0.28         1.19 o                         
  -5  -6  13          9.60          8.65         4.06 o                         
  -4  -6  13          0.01         -0.75         1.57 o                         
  -3  -6  13         74.15         80.26         2.49 o                         
  -2  -6  13          0.80          2.90         0.80 o                         
  -1  -6  13         18.61         17.83         1.22 o                         
   0  -6  13         12.46         13.64         1.26 o                         
   1  -6  13         56.46         58.67         2.87 o                         
   2  -6  13          7.91         10.63         0.96 o                         
   3  -6  13         50.79         55.67         1.96 o                         
   4  -6  13         57.96         52.29         2.70 o                         
   5  -6  13          1.92          2.99         1.40 o                         
   6  -6  13          7.55          9.65         3.10 o                         
  -6  -5  13         39.81         41.48         3.45 o                         
  -5  -5  13         23.43         24.54         4.46 o                         
  -4  -5  13         34.28         28.62         2.51 o                         
  -3  -5  13          1.85          3.31         0.93 o                         
  -2  -5  13         51.75         55.66         1.97 o                         
  -1  -5  13         15.13         18.58         1.28 o                         
   0  -5  13         22.36         23.04         1.35 o                         
   1  -5  13         10.57          9.80         1.00 o                         
   2  -5  13        211.21        217.98         6.41 o                         
   3  -5  13         79.53         89.20         2.52 o                         
   4  -5  13          5.22          2.90         1.24 o                         
   5  -5  13          1.66          1.09         1.26 o                         
   6  -5  13         22.52         22.52         3.73 o                         
   7  -5  13         20.10         18.82         3.95 o                         
  -7  -4  13         14.10         18.03         3.34 o                         
  -6  -4  13          7.06          5.49         1.47 o                         
  -5  -4  13          4.57          4.82         1.33 o                         
  -4  -4  13         61.63         56.98         3.36 o                         
  -3  -4  13         37.92         35.65         1.74 o                         
  -2  -4  13         56.32         57.59         2.06 o                         
  -1  -4  13          0.44         -0.62         0.62 o                         
   0  -4  13          6.21          6.89         0.90 o                         
   1  -4  13          3.05          1.44         1.28 o                         
   2  -4  13         45.74         48.68         1.91 o                         
   3  -4  13         59.09         56.79         3.02 o                         
   4  -4  13        203.76        217.00         4.98 o                         
   5  -4  13          8.31          7.14         0.94 o                         
   6  -4  13          1.08         -0.23         0.93 o                         
   7  -4  13          5.16          7.89         1.53 o                         
  -7  -3  13          1.94          1.33         1.61 o                         
  -6  -3  13         17.59         18.25         3.48 o                         
  -5  -3  13          1.99          2.20         1.25 o                         
  -4  -3  13          4.95          6.19         1.51 o                         
  -3  -3  13        100.40         89.79         4.66 o                         
  -2  -3  13        238.45        235.25         3.79 o                         
  -1  -3  13         80.85         77.00         1.87 o                         
   0  -3  13          0.18         -0.23         0.72 o                         
   1  -3  13        168.94        149.31         3.08 o                         
   2  -3  13        393.40        396.92         6.37 o                         
   3  -3  13         59.41         60.19         1.49 o                         
   4  -3  13          7.39          6.41         0.89 o                         
   5  -3  13          0.26          1.01         0.90 o                         
   6  -3  13          5.11          4.04         1.14 o                         
   7  -3  13          0.00         -0.47         1.09 o                         
   8  -3  13          3.89          2.91         1.35 o                         
  -7  -2  13          3.29          0.63         2.31 o                         
  -6  -2  13          2.30          0.09         1.39 o                         
  -5  -2  13         16.54         17.01         1.90 o                         
  -4  -2  13         27.53         34.91         2.24 o                         
  -3  -2  13        203.77        188.52         5.83 o                         
  -2  -2  13        173.96        170.77         2.94 o                         
  -1  -2  13         14.84         15.06         0.84 o                         
   0  -2  13        332.81        344.87         4.86 o                         
   1  -2  13        215.87        208.83         3.27 o                         
   2  -2  13         80.27         76.63         1.75 o                         
   3  -2  13        315.84        315.15         5.27 o                         
   4  -2  13        233.62        239.26         4.43 o                         
   5  -2  13         47.86         52.06         2.22 o                         
   6  -2  13        121.65        114.58         3.48 o                         
   7  -2  13         13.23         13.45         1.60 o                         
   8  -2  13         14.49         20.98         1.98 o                         
  -7  -1  13         12.37         15.87         3.97 o                         
  -6  -1  13          0.26          0.91         1.51 o                         
  -5  -1  13          0.00         -0.81         1.08 o                         
  -4  -1  13         20.76         22.85         1.74 o                         
  -3  -1  13         38.15         31.78         1.80 o                         
  -2  -1  13        254.79        256.92         4.05 o                         
  -1  -1  13         95.36        102.86         2.29 o                         
   0  -1  13         42.15         37.07         1.79 o                         
   1  -1  13         53.42         53.89         2.06 o                         
   2  -1  13         23.16         20.88         0.91 o                         
   3  -1  13        422.55        433.47         6.05 o                         
   4  -1  13        158.15        152.62         3.12 o                         
   5  -1  13         83.82         72.76         2.41 o                         
   6  -1  13         13.60         10.24         1.28 o                         
   7  -1  13         56.77         59.37         2.43 o                         
   8  -1  13         33.15         42.22         3.94 o                         
   9  -1  13          0.43          0.51         2.09 o                         
  -7   0  13         30.97         37.08         4.30 o                         
  -6   0  13         11.04         17.56         2.26 o                         
  -5   0  13          9.35          8.22         1.48 o                         
  -4   0  13          9.97         11.57         1.84 o                         
  -3   0  13        369.82        352.91         6.29 o                         
  -2   0  13         64.75         68.27         1.98 o                         
  -1   0  13          2.78          2.58         0.57 o                         
   0   0  13          0.46         -0.40         0.40 o                         
   1   0  13         20.53         17.66         0.84 o                         
   2   0  13          4.49          5.83         0.64 o                         
   3   0  13         10.59         13.52         0.84 o                         
   4   0  13        262.26        274.19         5.16 o                         
   5   0  13        115.23         95.45         2.78 o                         
   6   0  13          6.14          6.21         1.40 o                         
   7   0  13          6.41          7.49         1.34 o                         
   8   0  13          0.18         -1.60         1.68 o                         
   9   0  13          0.03         -0.80         2.11 o                         
  -7   1  13         11.38         10.92         2.87 o                         
  -6   1  13          1.72          4.12         2.14 o                         
  -5   1  13         26.50         24.59         2.02 o                         
  -4   1  13          0.01         -0.81         1.01 o                         
  -3   1  13         14.78         15.79         1.60 o                         
  -2   1  13        106.80        110.22         3.41 o                         
  -1   1  13        656.26        647.95         7.88 o                         
   0   1  13          3.53          2.61         0.85 o                         
   1   1  13        149.25        151.31         2.58 o                         
   2   1  13         22.04         23.81         0.99 o                         
   3   1  13        116.86        126.82         2.33 o                         
   4   1  13         12.17         12.63         1.41 o                         
   5   1  13          1.19          0.64         1.07 o                         
   6   1  13        139.93        135.59         3.99 o                         
   7   1  13          7.23          6.61         1.43 o                         
   8   1  13          7.55         10.85         2.40 o                         
   9   1  13          0.04         -1.95         1.95 o                         
  -7   2  13         13.57         10.85         3.13 o                         
  -6   2  13         21.05         18.18         3.01 o                         
  -5   2  13         52.11         52.04         4.22 o                         
  -4   2  13         31.98         28.86         2.05 o                         
  -3   2  13          4.76          3.36         1.16 o                         
  -2   2  13          8.44          2.21         1.29 o                         
  -1   2  13         21.71         23.85         1.66 o                         
   0   2  13        153.68        147.50         3.09 o                         
   1   2  13         44.14         44.22         1.35 o                         
   2   2  13          0.05         -0.09         0.42 o                         
   3   2  13          1.28          0.43         0.48 o                         
   4   2  13         52.63         46.01         2.30 o                         
   5   2  13        161.18        155.16         3.78 o                         
   6   2  13         27.92         30.73         2.18 o                         
   7   2  13         37.80         47.06         3.76 o                         
   8   2  13         91.78         94.64         7.06 o                         
   9   2  13          5.99          6.37         2.64 o                         
  -7   3  13         12.97         15.20         5.02 o                         
  -6   3  13         10.28          5.52         2.50 o                         
  -5   3  13          5.57          4.67         4.84 o                         
  -4   3  13          7.80          8.34         2.25 o                         
  -3   3  13          1.24          1.45         1.69 o                         
  -2   3  13          5.79          7.76         1.12 o                         
  -1   3  13          1.66          2.69         0.88 o                         
   0   3  13        534.37        530.28        10.40 o                         
   1   3  13         24.45         17.69         1.30 o                         
   2   3  13          0.01         -0.11         0.56 o                         
   3   3  13         62.24         54.13         2.01 o                         
   4   3  13         43.44         45.82         1.74 o                         
   5   3  13         22.97         22.18         1.75 o                         
   6   3  13         12.82          9.10         2.19 o                         
   7   3  13          1.96          5.48         2.11 o                         
   8   3  13         13.37         14.40         2.75 o                         
   9   3  13          5.67          2.67         2.35 o                         
  -6   4  13          7.68         12.69         3.10 o                         
  -5   4  13          4.70          5.01         2.48 o                         
  -4   4  13          0.48          0.63         1.75 o                         
  -3   4  13          1.52         -1.09         1.71 o                         
  -2   4  13         43.10         52.81         2.46 o                         
  -1   4  13         76.48         78.90         3.50 o                         
   0   4  13        123.12        118.69         3.16 o                         
   1   4  13        189.73        182.56         4.05 o                         
   2   4  13         48.11         46.10         1.94 o                         
   3   4  13        146.83        154.66         3.66 o                         
   4   4  13         34.29         31.77         1.96 o                         
   5   4  13         15.63         15.18         1.66 o                         
   6   4  13         25.33         29.86         3.16 o                         
   7   4  13          0.56          0.43         1.85 o                         
   8   4  13          5.32          2.78         2.80 o                         
   9   4  13          2.93          0.21         2.23 o                         
  -6   5  13          2.20          3.25         2.53 o                         
  -5   5  13         17.39         14.06         2.91 o                         
  -4   5  13          1.13         -1.89         1.91 o                         
  -3   5  13          0.11         -1.64         1.64 o                         
  -2   5  13         18.28         22.49         1.87 o                         
  -1   5  13        195.82        196.95         4.99 o                         
   0   5  13         29.75         30.47         1.93 o                         
   1   5  13         20.08         18.58         1.66 o                         
   2   5  13         85.60         84.83         3.04 o                         
   3   5  13         26.43         22.69         1.58 o                         
   4   5  13         92.10         97.26         3.36 o                         
   5   5  13         39.86         40.46         2.82 o                         
   6   5  13         32.24         25.88         3.07 o                         
   7   5  13          0.14         -2.58         3.12 o                         
   8   5  13         14.60         20.25         3.20 o                         
   9   5  13          0.07          1.77         4.19 o                         
  -5   6  13          8.67         17.58         3.29 o                         
  -4   6  13         19.22         19.03         3.16 o                         
  -3   6  13          1.28          0.60         1.97 o                         
  -2   6  13         52.27         56.06         2.72 o                         
  -1   6  13        117.12        123.34         3.94 o                         
   0   6  13        139.84        141.00         5.70 o                         
   1   6  13         12.11         11.90         1.52 o                         
   2   6  13          9.48         14.49         1.59 o                         
   3   6  13         83.86         76.71         2.69 o                         
   4   6  13          3.05          3.79         1.25 o                         
   5   6  13         20.83         19.05         1.86 o                         
   6   6  13          1.78         -0.20         1.90 o                         
   7   6  13          0.00         -2.03         2.03 o                         
   8   6  13          9.64          8.94         2.75 o                         
  -4   7  13          0.03          4.69         3.08 o                         
  -3   7  13          4.15          2.27         2.95 o                         
  -2   7  13         32.02         30.06         3.45 o                         
  -1   7  13         53.85         54.45         2.72 o                         
   0   7  13          0.01         -1.02         1.02 o                         
   1   7  13         20.14         22.73         1.93 o                         
   2   7  13          1.57          0.45         1.12 o                         
   3   7  13          0.07         -0.89         0.89 o                         
   4   7  13          0.07          1.31         1.67 o                         
   5   7  13          5.33          5.66         1.46 o                         
   6   7  13         10.81          9.64         2.54 o                         
   7   7  13          6.85          4.61         3.41 o                         
   8   7  13          0.00          3.24         3.57 o                         
  -2   8  13         13.83         21.73         4.05 o                         
  -1   8  13         24.61         24.09         2.40 o                         
   0   8  13         19.38         24.34         2.32 o                         
   1   8  13          0.02          0.42         1.39 o                         
   2   8  13         12.77         11.86         1.91 o                         
   3   8  13         19.78         23.01         2.27 o                         
   4   8  13         27.35         34.56         3.32 o                         
   5   8  13         14.73         16.26         2.25 o                         
   6   8  13          0.01          2.33         3.04 o                         
   7   8  13          0.04         -1.57         3.14 o                         
  -1   9  13          4.45          6.15         2.36 o                         
   0   9  13          1.07          2.09         1.56 o                         
   1   9  13          7.46         12.02         1.94 o                         
   2   9  13          0.02         -0.39         2.20 o                         
   3   9  13          0.28          1.95         1.63 o                         
   4   9  13         35.77         37.66         2.87 o                         
   5   9  13         14.74         10.69         2.73 o                         
  -1  -8  14         10.43         12.49         1.54 o                         
   0  -8  14         32.46         37.77         1.72 o                         
  -4  -7  14          6.50          4.87         1.79 o                         
  -3  -7  14          2.07          0.76         1.03 o                         
  -2  -7  14          4.83          3.49         1.01 o                         
  -1  -7  14          1.59          1.31         0.83 o                         
   0  -7  14         15.95         20.17         1.30 o                         
   1  -7  14         53.02         57.83         1.92 o                         
   2  -7  14         27.40         29.87         1.47 o                         
   3  -7  14          8.34          6.71         1.20 o                         
  -5  -6  14         85.18         94.05         9.63 o                         
  -4  -6  14         22.37         23.94         2.47 o                         
  -3  -6  14         16.24         12.65         1.47 o                         
  -2  -6  14          3.11          3.81         0.94 o                         
  -1  -6  14          3.45          2.45         0.94 o                         
   0  -6  14          3.01          4.22         0.92 o                         
   1  -6  14         79.74         80.47         2.45 o                         
   2  -6  14        137.74        139.60         3.48 o                         
   3  -6  14         38.70         45.67         2.09 o                         
   4  -6  14         30.94         32.83         2.30 o                         
   5  -6  14          0.01          0.84         1.35 o                         
  -6  -5  14          2.31         -1.81         1.81 o                         
  -5  -5  14          8.91          9.00         2.15 o                         
  -4  -5  14         25.20         31.45         2.72 o                         
  -3  -5  14        112.93        123.73         9.85 o                         
  -2  -5  14          2.78          3.13         0.91 o                         
  -1  -5  14         39.13         41.28         2.48 o                         
   0  -5  14          2.45          3.31         1.04 o                         
   1  -5  14         42.42         45.78         2.53 o                         
   2  -5  14          9.38          8.10         1.38 o                         
   3  -5  14          1.02          0.27         0.79 o                         
   4  -5  14         35.91         30.13         2.17 o                         
   5  -5  14         56.71         63.62         3.19 o                         
   6  -5  14          4.07          1.85         2.03 o                         
  -6  -4  14          9.44         11.00         1.69 o                         
  -5  -4  14          0.11          0.10         1.00 o                         
  -4  -4  14          1.60          2.13         1.54 o                         
  -3  -4  14          2.41          3.77         1.50 o                         
  -2  -4  14         81.98         82.07         2.54 o                         
  -1  -4  14          4.60          4.97         1.00 o                         
   0  -4  14          1.89          1.55         1.04 o                         
   1  -4  14          8.44          8.58         0.90 o                         
   2  -4  14         86.14         85.42         2.61 o                         
   3  -4  14         54.46         56.52         2.61 o                         
   4  -4  14          4.59          2.18         1.53 o                         
   5  -4  14        219.11        236.91         6.47 o                         
   6  -4  14         35.32         39.24         2.00 o                         
   7  -4  14          1.77          0.62         1.11 o                         
  -7  -3  14          4.05          5.99         1.89 o                         
  -6  -3  14          4.68          6.49         1.85 o                         
  -5  -3  14          0.01         -0.67         1.17 o                         
  -4  -3  14          9.57          7.18         1.37 o                         
  -3  -3  14         31.41         31.14         1.81 o                         
  -2  -3  14         83.08         80.79         1.88 o                         
  -1  -3  14          1.54          0.57         0.51 o                         
   0  -3  14         54.58         54.42         2.01 o                         
   1  -3  14         17.92         14.10         1.72 o                         
   2  -3  14          2.19          4.22         0.54 o                         
   3  -3  14          7.64          4.88         0.74 o                         
   4  -3  14          3.44          4.34         0.95 o                         
   5  -3  14          6.59          6.41         1.11 o                         
   6  -3  14         40.00         50.93         2.38 o                         
   7  -3  14         10.46         12.63         1.59 o                         
   8  -3  14          4.84          3.41         1.42 o                         
  -7  -2  14          0.71          4.06         2.30 o                         
  -6  -2  14          3.51          2.23         1.52 o                         
  -5  -2  14          5.77          4.25         1.54 o                         
  -4  -2  14         48.20         49.81         2.66 o                         
  -3  -2  14          6.69          5.17         1.33 o                         
  -2  -2  14          0.02          0.89         0.82 o                         
  -1  -2  14         65.36         69.08         1.84 o                         
   0  -2  14         50.33         39.65         1.28 o                         
   1  -2  14        443.67        431.05         5.91 o                         
   2  -2  14         27.73         29.89         1.10 o                         
   3  -2  14          7.47          5.88         0.85 o                         
   4  -2  14          5.14          5.60         1.24 o                         
   5  -2  14          5.46          7.09         1.18 o                         
   6  -2  14          1.34          0.62         1.45 o                         
   7  -2  14          1.59         -0.82         1.11 o                         
   8  -2  14          2.23          5.98         1.53 o                         
  -7  -1  14          5.47          5.62         3.04 o                         
  -6  -1  14          1.75          1.76         1.58 o                         
  -5  -1  14          0.05          1.22         2.14 o                         
  -4  -1  14         35.47         42.83         2.25 o                         
  -3  -1  14        134.89        137.81         5.02 o                         
  -2  -1  14        251.76        228.81         5.13 o                         
  -1  -1  14         15.42         14.21         1.15 o                         
   0  -1  14         19.00         18.52         0.96 o                         
   1  -1  14         89.04         92.48         2.20 o                         
   2  -1  14          2.31          1.71         0.63 o                         
   3  -1  14         21.04         19.57         1.40 o                         
   4  -1  14          7.91          7.75         1.05 o                         
   5  -1  14          2.71          1.66         0.90 o                         
   6  -1  14         49.58         42.04         2.03 o                         
   7  -1  14         10.40         11.26         1.56 o                         
   8  -1  14          0.29          1.05         1.55 o                         
   9  -1  14          0.25          1.07         2.58 o                         
  -7   0  14          7.79         13.30         4.05 o                         
  -6   0  14          1.22          1.30         1.98 o                         
  -5   0  14         11.46         10.62         1.65 o                         
  -4   0  14         79.96         81.44         3.11 o                         
  -3   0  14         19.61         18.71         1.67 o                         
  -2   0  14          1.22          2.67         0.90 o                         
  -1   0  14         63.57         63.70         2.28 o                         
   0   0  14         23.17         19.20         1.02 o                         
   1   0  14         10.21         11.70         0.84 o                         
   2   0  14         15.37         17.75         1.06 o                         
   3   0  14         53.23         58.55         2.99 o                         
   4   0  14          0.45          0.69         0.77 o                         
   5   0  14          1.19          3.12         1.12 o                         
   6   0  14         45.19         48.38         2.70 o                         
   7   0  14         62.00         52.38         2.37 o                         
   8   0  14         10.66         12.60         2.14 o                         
   9   0  14          3.73          2.67         2.16 o                         
  -7   1  14         16.78         19.60         3.46 o                         
  -6   1  14          3.20          6.57         2.25 o                         
  -5   1  14         21.93         25.40         3.86 o                         
  -4   1  14         62.25         67.35         3.45 o                         
  -3   1  14        242.36        254.78         5.97 o                         
  -2   1  14         56.97         49.27         2.36 o                         
  -1   1  14        118.81        119.03         4.07 o                         
   0   1  14        110.50        109.78         2.36 o                         
   1   1  14         58.91         60.88         1.46 o                         
   2   1  14         58.99         59.19         1.55 o                         
   3   1  14         91.81         91.79         2.84 o                         
   4   1  14        223.87        214.15         4.04 o                         
   5   1  14         16.55         10.66         1.16 o                         
   6   1  14         16.42         22.27         1.89 o                         
   7   1  14          1.64          5.35         1.80 o                         
   8   1  14         31.10         27.45         3.21 o                         
   9   1  14          0.36          2.12         2.22 o                         
  -7   2  14          5.31          4.37         2.59 o                         
  -6   2  14          8.24          5.44         2.53 o                         
  -5   2  14          6.25          4.41         2.41 o                         
  -4   2  14          1.18          2.06         1.78 o                         
  -3   2  14          5.77          4.15         1.33 o                         
  -2   2  14         58.10         53.55         2.84 o                         
  -1   2  14        156.38        166.40         5.07 o                         
   0   2  14          7.46          5.98         0.97 o                         
   1   2  14        510.72        504.90        11.89 o                         
   2   2  14        131.87        125.33         2.67 o                         
   3   2  14         21.44         23.15         1.90 o                         
   4   2  14         20.97         24.83         1.50 o                         
   5   2  14          7.16          3.58         1.22 o                         
   6   2  14          4.54          2.21         1.07 o                         
   7   2  14          0.72         -1.65         1.65 o                         
   8   2  14          2.65         -1.99         1.99 o                         
   9   2  14          0.08         -0.93         2.16 o                         
  -6   3  14          5.22          3.07         2.33 o                         
  -5   3  14         10.93         14.83         2.91 o                         
  -4   3  14          7.21          5.59         2.87 o                         
  -3   3  14          2.40          1.62         1.76 o                         
  -2   3  14         29.74         29.78         2.34 o                         
  -1   3  14          4.57          3.89         1.45 o                         
   0   3  14        112.76        108.14         2.98 o                         
   1   3  14         22.15         19.92         1.42 o                         
   2   3  14         81.63         82.00         1.99 o                         
   3   3  14         93.11         89.14         2.89 o                         
   4   3  14         17.90         18.47         1.68 o                         
   5   3  14          1.48          1.36         1.72 o                         
   6   3  14         14.03         14.14         2.55 o                         
   7   3  14         75.89         68.54         4.46 o                         
   8   3  14          6.14          5.97         3.38 o                         
   9   3  14          1.30          0.17         2.24 o                         
  -6   4  14          0.03         -1.17         2.33 o                         
  -5   4  14          2.35         -1.88         1.88 o                         
  -4   4  14         24.36         22.26         3.05 o                         
  -3   4  14         15.53         18.60         2.76 o                         
  -2   4  14         14.62          6.12         2.12 o                         
  -1   4  14          9.26         11.03         1.47 o                         
   0   4  14          2.23          2.92         1.07 o                         
   1   4  14          3.72          3.83         1.03 o                         
   2   4  14         16.03         19.72         1.04 o                         
   3   4  14          1.62          3.36         1.09 o                         
   4   4  14         10.93         11.38         1.46 o                         
   5   4  14         40.20         35.87         3.20 o                         
   6   4  14          7.13         11.85         2.44 o                         
   7   4  14          3.10         -0.10         1.84 o                         
   8   4  14         42.82         49.38         4.27 o                         
   9   4  14          6.96          6.30         2.63 o                         
  -5   5  14          3.65          1.29         2.30 o                         
  -4   5  14          0.10          1.58         2.28 o                         
  -3   5  14         41.93         36.67         5.06 o                         
  -2   5  14         13.41         12.18         2.49 o                         
  -1   5  14        193.28        194.99         6.00 o                         
   0   5  14         97.65         98.67         3.39 o                         
   1   5  14         29.46         25.42         1.90 o                         
   2   5  14        198.54        214.42         6.24 o                         
   3   5  14        213.65        206.32         4.64 o                         
   4   5  14          5.83          5.73         1.37 o                         
   5   5  14         87.01         90.98         4.98 o                         
   6   5  14         30.12         27.43         3.23 o                         
   7   5  14          0.04          1.18         1.96 o                         
   8   5  14          0.71          0.07         2.18 o                         
  -4   6  14          0.00         -2.02         2.02 o                         
  -3   6  14         41.36         46.58         6.95 o                         
  -2   6  14          6.68          8.40         2.38 o                         
  -1   6  14          3.16          6.59         1.72 o                         
   0   6  14         74.02         74.74         3.04 o                         
   1   6  14        152.08        159.26         4.53 o                         
   2   6  14        110.67        112.29         3.73 o                         
   3   6  14         47.54         41.27         2.11 o                         
   4   6  14          9.01          9.46         1.56 o                         
   5   6  14          0.73          0.58         1.79 o                         
   6   6  14          2.77          0.63         2.16 o                         
   7   6  14          6.71         10.68         3.11 o                         
   8   6  14          5.61          9.11         2.82 o                         
  -3   7  14         10.71         13.76         2.98 o                         
  -2   7  14         54.48         53.13         4.35 o                         
  -1   7  14         11.43          8.32         2.49 o                         
   0   7  14          0.03          1.10         1.26 o                         
   1   7  14         11.30         11.28         1.66 o                         
   2   7  14          0.33         -0.01         1.24 o                         
   3   7  14          0.83         -0.08         1.16 o                         
   4   7  14          5.84          5.20         1.49 o                         
   5   7  14          5.16          3.18         2.09 o                         
   6   7  14         10.32         11.83         2.81 o                         
   7   7  14         11.35         10.16         4.13 o                         
  -2   8  14         21.22         31.92         4.81 o                         
  -1   8  14          4.86          1.34         2.56 o                         
   0   8  14          2.87          1.14         1.99 o                         
   1   8  14          1.49          1.18         1.51 o                         
   2   8  14          8.37         14.44         2.80 o                         
   3   8  14         14.26         12.21         2.05 o                         
   4   8  14          6.44          7.57         2.39 o                         
   5   8  14          4.62          1.84         3.14 o                         
   6   8  14          5.55         -0.23         2.83 o                         
   0   9  14          6.01          4.12         2.20 o                         
   1   9  14         16.44          9.86         2.63 o                         
   2   9  14          0.70          3.23         2.23 o                         
   3   9  14         34.02         38.98         4.02 o                         
   4   9  14          2.89          4.81         2.40 o                         
  -2  -7  15         12.07         13.42         1.72 o                         
  -1  -7  15          4.00          4.23         1.04 o                         
   0  -7  15         48.25         52.76         2.29 o                         
   1  -7  15          6.70          7.78         0.91 o                         
   2  -7  15          9.57         10.85         1.82 o                         
  -4  -6  15          1.50          0.60         1.58 o                         
  -3  -6  15         23.42         23.43         2.37 o                         
  -2  -6  15          0.00         -0.07         1.16 o                         
  -1  -6  15         22.02         25.08         2.30 o                         
   0  -6  15         46.39         44.18         2.39 o                         
   1  -6  15         92.59         92.75         2.47 o                         
   2  -6  15          0.51          0.41         0.85 o                         
   3  -6  15         10.31         14.68         1.75 o                         
   4  -6  15         13.35         19.36         2.01 o                         
  -5  -5  15          3.98          4.30         2.06 o                         
  -4  -5  15          2.19         -0.04         2.58 o                         
  -3  -5  15          7.06          7.14         1.82 o                         
  -2  -5  15         12.08         11.78         1.46 o                         
  -1  -5  15         12.54         11.35         1.28 o                         
   0  -5  15         14.81         18.76         1.44 o                         
   1  -5  15        112.32        125.12         2.94 o                         
   2  -5  15         12.41         14.08         1.35 o                         
   3  -5  15          1.57          0.52         1.12 o                         
   4  -5  15          1.36          3.20         1.35 o                         
   5  -5  15          5.52          3.76         1.58 o                         
   6  -5  15         18.00         18.30         2.31 o                         
  -6  -4  15          0.24          0.88         1.26 o                         
  -5  -4  15         11.96         15.36         1.15 o                         
  -4  -4  15         33.63         28.42         3.63 o                         
  -3  -4  15         13.76         16.25         2.17 o                         
  -2  -4  15          0.83          1.73         1.39 o                         
  -1  -4  15        104.04        105.57         3.37 o                         
   0  -4  15        116.25        112.18         3.43 o                         
   1  -4  15          6.02          7.06         1.10 o                         
   2  -4  15          8.63          7.13         1.10 o                         
   3  -4  15         19.38         15.32         1.68 o                         
   4  -4  15         25.89         23.63         2.00 o                         
   5  -4  15          0.49          1.12         1.33 o                         
   6  -4  15         32.89         31.24         1.78 o                         
   7  -4  15          3.28          3.08         1.35 o                         
  -6  -3  15          0.13          0.73         1.49 o                         
  -5  -3  15          6.08         10.25         1.72 o                         
  -4  -3  15         49.31         43.53         4.71 o                         
  -3  -3  15         35.65         40.49         1.81 o                         
  -2  -3  15         92.25         83.32         2.83 o                         
  -1  -3  15         93.83        106.76         3.60 o                         
   0  -3  15          9.46          7.05         0.90 o                         
   1  -3  15         64.97         54.80         2.13 o                         
   2  -3  15          8.68          9.05         1.03 o                         
   3  -3  15          0.53          0.57         1.50 o                         
   4  -3  15          0.01          0.15         0.80 o                         
   5  -3  15        184.38        175.32         4.34 o                         
   6  -3  15         27.59         34.16         2.04 o                         
   7  -3  15          5.79          5.00         1.43 o                         
  -6  -2  15          2.58          3.15         1.77 o                         
  -5  -2  15          0.56          0.92         1.42 o                         
  -4  -2  15         10.16          5.07         1.54 o                         
  -3  -2  15         16.78         17.96         1.75 o                         
  -2  -2  15         10.79          7.99         1.12 o                         
  -1  -2  15        420.80        414.52         8.92 o                         
   0  -2  15         61.53         63.90         2.72 o                         
   1  -2  15         28.55         26.40         1.36 o                         
   2  -2  15          2.15          1.25         0.79 o                         
   3  -2  15          4.76          5.20         1.16 o                         
   4  -2  15         40.71         40.35         1.95 o                         
   5  -2  15         12.88         12.73         1.40 o                         
   6  -2  15         23.29         27.80         1.91 o                         
   7  -2  15          4.34          2.42         1.31 o                         
   8  -2  15         10.15         14.86         1.91 o                         
  -7  -1  15          3.21          3.06         3.02 o                         
  -6  -1  15         29.38         32.31         2.92 o                         
  -5  -1  15          0.64         -1.26         1.26 o                         
  -4  -1  15         46.03         49.62         2.81 o                         
  -3  -1  15         11.87         13.02         1.51 o                         
  -2  -1  15         64.39         59.97         2.86 o                         
  -1  -1  15        310.68        311.64         6.87 o                         
   0  -1  15        181.15        174.21         8.40 o                         
   1  -1  15         76.85         84.29         2.19 o                         
   2  -1  15          5.56          3.86         0.88 o                         
   3  -1  15          0.15         -0.47         0.75 o                         
   4  -1  15          2.77          0.93         0.87 o                         
   5  -1  15          5.16          6.04         1.13 o                         
   6  -1  15         30.01         24.09         1.86 o                         
   7  -1  15          1.39          0.39         1.19 o                         
   8  -1  15          8.85          5.86         1.77 o                         
  -7   0  15          1.33          1.12         3.35 o                         
  -6   0  15         18.70         15.80         4.11 o                         
  -5   0  15         12.82         16.75         1.90 o                         
  -4   0  15         22.78         25.63         2.01 o                         
  -3   0  15          3.21          3.19         1.26 o                         
  -2   0  15         70.40         74.10         2.80 o                         
  -1   0  15          9.56         13.94         1.65 o                         
   0   0  15        186.91        176.23         4.30 o                         
   1   0  15         22.32         22.99         1.46 o                         
   2   0  15         35.04         36.61         1.78 o                         
   3   0  15         36.93         34.88         1.83 o                         
   4   0  15        150.55        143.01         3.18 o                         
   5   0  15         43.29         42.42         1.96 o                         
   6   0  15         18.47         14.14         1.47 o                         
   7   0  15         22.21         19.24         1.71 o                         
   8   0  15          0.18         -0.92         1.67 o                         
  -6   1  15          9.83          5.58         4.43 o                         
  -5   1  15         56.73         56.87         4.56 o                         
  -4   1  15         20.76         26.42         2.12 o                         
  -3   1  15          1.40         -0.53         1.15 o                         
  -2   1  15        121.13        132.03         4.50 o                         
  -1   1  15         36.79         35.12         2.82 o                         
   0   1  15          2.55          5.80         1.37 o                         
   1   1  15          1.25         -0.10         0.75 o                         
   2   1  15          3.21          2.47         0.95 o                         
   3   1  15         53.50         55.52         2.26 o                         
   4   1  15         33.10         28.88         1.65 o                         
   5   1  15         66.77         68.13         2.26 o                         
   6   1  15         85.56         97.64         2.83 o                         
   7   1  15         28.30         20.76         2.30 o                         
   8   1  15          3.33          3.51         2.18 o                         
   9   1  15          1.89         -1.26         2.25 o                         
  -6   2  15          3.08          0.54         2.26 o                         
  -5   2  15         92.58         87.78         5.36 o                         
  -4   2  15         59.69         58.20         4.19 o                         
  -3   2  15          1.35         -0.68         1.12 o                         
  -2   2  15          0.33          0.89         1.77 o                         
  -1   2  15         32.47         33.21         2.34 o                         
   0   2  15          0.58          2.27         1.26 o                         
   1   2  15         23.45         23.91         1.68 o                         
   2   2  15          0.01          0.18         0.82 o                         
   3   2  15         17.63         17.83         1.44 o                         
   4   2  15         58.36         62.32         2.85 o                         
   5   2  15         26.97         25.94         1.67 o                         
   6   2  15          2.67          1.68         1.87 o                         
   7   2  15         13.08         14.00         3.21 o                         
   8   2  15         27.94         32.49         3.98 o                         
   9   2  15          1.21         -0.56         2.26 o                         
  -6   3  15          1.10          0.84         2.43 o                         
  -5   3  15          2.56          1.21         3.69 o                         
  -4   3  15          8.87          1.11         3.20 o                         
  -3   3  15         13.11         10.24         2.37 o                         
  -2   3  15          0.39          0.85         1.75 o                         
  -1   3  15         18.30         19.74         2.09 o                         
   0   3  15          1.79          2.70         1.31 o                         
   1   3  15        257.26        251.07         6.77 o                         
   2   3  15         14.44         14.39         1.13 o                         
   3   3  15         29.34         33.13         1.83 o                         
   4   3  15         96.56         91.85         3.24 o                         
   5   3  15         46.54         44.21         3.46 o                         
   6   3  15          0.03         -0.23         1.83 o                         
   7   3  15         34.33         34.05         4.51 o                         
   8   3  15         15.61         13.49         2.93 o                         
   9   3  15          0.80         -0.59         2.41 o                         
  -5   4  15         15.96         13.58         3.05 o                         
  -4   4  15          4.20          3.99         2.14 o                         
  -3   4  15          1.69          3.31         2.11 o                         
  -2   4  15        156.89        162.46         6.94 o                         
  -1   4  15         20.32         20.08         3.20 o                         
   0   4  15          6.30          7.53         2.10 o                         
   1   4  15         15.13         16.06         2.46 o                         
   2   4  15          6.53         10.26         1.43 o                         
   3   4  15          0.51          0.24         0.89 o                         
   4   4  15         18.58         14.93         3.20 o                         
   5   4  15         14.40         12.96         2.56 o                         
   6   4  15          0.75         -1.30         1.80 o                         
   7   4  15          2.45         -0.18         1.91 o                         
   8   4  15          2.41          0.00         2.56 o                         
  -5   5  15         14.15         15.60         3.32 o                         
  -4   5  15         14.69         18.18         3.23 o                         
  -3   5  15         16.54         25.98         6.25 o                         
  -2   5  15         10.94         17.37         2.90 o                         
  -1   5  15         49.71         50.20         3.92 o                         
   0   5  15          0.12         -0.84         1.80 o                         
   1   5  15          0.01         -1.39         1.61 o                         
   2   5  15        109.18        106.30         4.20 o                         
   3   5  15         87.10         80.16         3.79 o                         
   4   5  15         12.40         13.49         2.56 o                         
   5   5  15         45.86         43.18         5.20 o                         
   6   5  15         13.82         14.13         2.85 o                         
   7   5  15          1.11         -0.47         2.00 o                         
   8   5  15          3.10          4.36         2.67 o                         
  -4   6  15         18.57         13.55        10.09 o                         
  -3   6  15          5.24          9.54         2.71 o                         
  -2   6  15          4.20          5.70         2.24 o                         
  -1   6  15         34.29         34.81         3.57 o                         
   0   6  15         51.92         54.04         4.11 o                         
   1   6  15          9.42         10.40         2.41 o                         
   2   6  15         12.53         15.54         2.11 o                         
   3   6  15         11.05          9.08         1.84 o                         
   4   6  15          0.61          2.70         2.00 o                         
   5   6  15          7.87         11.35         2.55 o                         
   6   6  15          2.02          2.15         2.13 o                         
   7   6  15          0.05         -0.17         2.23 o                         
   8   6  15          2.86          7.67         2.91 o                         
  -3   7  15          5.64          6.62         2.78 o                         
  -2   7  15          3.01          7.84         2.68 o                         
  -1   7  15         11.46         14.69         3.02 o                         
   0   7  15         13.74         19.00         3.00 o                         
   1   7  15         27.30         29.51         3.34 o                         
   2   7  15         20.88         24.74         3.11 o                         
   3   7  15          1.09         -1.06         1.60 o                         
   4   7  15          1.07          2.17         2.16 o                         
   5   7  15          1.26          3.56         2.34 o                         
   6   7  15         11.20         15.59         3.08 o                         
   7   7  15          0.64          0.63         2.43 o                         
  -1   8  15         14.17         15.14         4.15 o                         
   0   8  15         53.64         57.54         5.93 o                         
   1   8  15          3.59          2.64         3.02 o                         
   2   8  15          0.08          1.63         2.89 o                         
   3   8  15          8.35         15.18         4.01 o                         
   4   8  15          0.06          0.74         2.93 o                         
   5   8  15          4.86          4.63         3.51 o                         
  -1  -7  16          7.12          8.50         1.58 o                         
   0  -7  16          0.08         -0.61         1.17 o                         
   1  -7  16         18.87         21.34         1.97 o                         
  -3  -6  16          3.03          4.72         1.80 o                         
  -2  -6  16         76.09         87.12         5.68 o                         
  -1  -6  16          1.87          1.96         1.58 o                         
   0  -6  16         19.65         15.90         1.83 o                         
   1  -6  16         27.74         32.01         2.26 o                         
   2  -6  16        107.47        112.52         3.96 o                         
   3  -6  16         47.27         52.58         3.19 o                         
   4  -6  16         27.32         32.75         6.38 o                         
  -4  -5  16          0.43         -1.41         1.41 o                         
  -3  -5  16          9.31         12.59         2.14 o                         
  -2  -5  16          4.54          5.56         2.36 o                         
  -1  -5  16          4.90          5.45         1.50 o                         
   0  -5  16          0.10         -0.71         1.15 o                         
   1  -5  16         22.04         24.49         1.94 o                         
   2  -5  16         44.61         49.61         5.83 o                         
   3  -5  16         29.32         32.50         2.27 o                         
   4  -5  16        104.99        106.10         8.23 o                         
   5  -5  16          0.24          1.63         1.56 o                         
  -5  -4  16         13.75         14.38         1.41 o                         
  -4  -4  16          3.96          4.11         1.87 o                         
  -3  -4  16         25.76         30.14         2.80 o                         
  -2  -4  16         79.77         80.20         3.96 o                         
  -1  -4  16         29.45         30.47         3.43 o                         
   0  -4  16         22.98         22.29         2.13 o                         
   1  -4  16         12.26         12.74         1.56 o                         
   2  -4  16         11.11         10.07         1.49 o                         
   3  -4  16         29.74         35.82         2.27 o                         
   4  -4  16          0.21          0.63         1.25 o                         
   5  -4  16          6.51          9.55         1.82 o                         
   6  -4  16         12.69          6.27         1.89 o                         
  -6  -3  16          3.87          3.29         1.60 o                         
  -5  -3  16         55.64         59.67         3.40 o                         
  -4  -3  16          1.63         -0.01         1.17 o                         
  -3  -3  16          4.83          3.20         1.40 o                         
  -2  -3  16          0.76         -0.48         0.94 o                         
  -1  -3  16          2.17          2.58         0.69 o                         
   0  -3  16         44.64         41.54         1.88 o                         
   1  -3  16          1.30          0.82         1.02 o                         
   2  -3  16         25.49         23.78         1.29 o                         
   3  -3  16         13.67         14.40         1.28 o                         
   4  -3  16         12.74         14.90         1.92 o                         
   5  -3  16          8.61          6.92         1.23 o                         
   6  -3  16         50.08         47.84         2.41 o                         
   7  -3  16         33.78         38.74         2.35 o                         
  -6  -2  16          4.26          3.44         2.22 o                         
  -5  -2  16          5.50          5.77         1.64 o                         
  -4  -2  16         54.84         63.41         4.61 o                         
  -3  -2  16          1.02          1.90         1.28 o                         
  -2  -2  16          6.03          6.54         1.14 o                         
  -1  -2  16         20.40         23.29         3.08 o                         
   0  -2  16        268.96        254.91         7.47 o                         
   1  -2  16        260.75        240.90         5.94 o                         
   2  -2  16        159.32        146.47         5.42 o                         
   3  -2  16         17.64         19.67         1.64 o                         
   4  -2  16          5.85          4.98         1.09 o                         
   5  -2  16         50.70         46.62         2.25 o                         
   6  -2  16         19.46         23.49         1.85 o                         
   7  -2  16         28.32         33.58         2.27 o                         
  -6  -1  16          4.53          7.85         2.49 o                         
  -5  -1  16          0.02         -0.79         1.48 o                         
  -4  -1  16          2.09          1.79         1.41 o                         
  -3  -1  16         61.60         63.67         3.13 o                         
  -2  -1  16         17.78         27.02         2.45 o                         
  -1  -1  16         21.27         23.04         1.59 o                         
   0  -1  16         37.00         39.87         2.25 o                         
   1  -1  16         40.32         42.35         2.79 o                         
   2  -1  16         60.31         51.93         2.53 o                         
   3  -1  16         78.94         82.29         2.84 o                         
   4  -1  16         25.10         28.22         1.60 o                         
   5  -1  16          0.06         -0.96         0.96 o                         
   6  -1  16          0.02          0.89         1.13 o                         
   7  -1  16          2.50          3.93         1.43 o                         
   8  -1  16          0.52          1.00         1.96 o                         
  -6   0  16         14.78         10.99         3.88 o                         
  -5   0  16          0.12          0.54         1.93 o                         
  -4   0  16          2.21          3.64         1.46 o                         
  -3   0  16          2.70          5.27         1.36 o                         
  -2   0  16         45.55         41.65         2.56 o                         
  -1   0  16         97.53        102.88         5.84 o                         
   0   0  16         78.98         75.77         2.77 o                         
   1   0  16         24.18         23.43         1.57 o                         
   2   0  16         86.23         89.86         2.89 o                         
   3   0  16        130.91        128.93         3.96 o                         
   4   0  16         29.80         29.86         1.56 o                         
   5   0  16          0.16         -0.92         0.92 o                         
   6   0  16         15.75         17.71         1.59 o                         
   7   0  16         28.65         34.09         2.25 o                         
   8   0  16          1.04         -0.71         2.13 o                         
  -6   1  16         21.21         20.17         3.43 o                         
  -5   1  16         15.55         14.17         2.94 o                         
  -4   1  16         43.72         47.07         3.25 o                         
  -3   1  16          7.97          9.54         1.65 o                         
  -2   1  16          3.62          2.74         1.46 o                         
  -1   1  16          0.93          0.53         1.23 o                         
   0   1  16        621.15        600.88        12.92 o                         
   1   1  16         68.78         71.57         2.28 o                         
   2   1  16         21.73         17.22         1.45 o                         
   3   1  16        207.44        203.53         4.83 o                         
   4   1  16        227.00        219.15         4.68 o                         
   5   1  16         34.87         29.56         1.80 o                         
   6   1  16          0.10          0.03         0.92 o                         
   7   1  16          8.94          7.89         1.81 o                         
   8   1  16          9.66          6.20         1.98 o                         
  -6   2  16         13.21         13.88         3.23 o                         
  -5   2  16         19.49         16.96         3.11 o                         
  -4   2  16         14.42         14.94         4.46 o                         
  -3   2  16          5.55          6.61         2.18 o                         
  -2   2  16         18.24         17.21         2.07 o                         
  -1   2  16         10.09         11.09         1.83 o                         
   0   2  16          0.01         -0.69         1.21 o                         
   1   2  16         37.94         36.09         1.59 o                         
   2   2  16          0.04         -0.90         1.35 o                         
   3   2  16         99.34        102.12         3.21 o                         
   4   2  16         15.98         14.64         1.42 o                         
   5   2  16          4.54          1.96         1.05 o                         
   6   2  16         83.31         77.95         3.65 o                         
   7   2  16          2.30          1.68         1.98 o                         
   8   2  16         17.81         25.06         3.41 o                         
  -5   3  16          4.47          6.49         5.38 o                         
  -4   3  16          4.36          7.35         2.41 o                         
  -3   3  16         22.70         18.44         2.85 o                         
  -2   3  16         49.39         40.15         3.55 o                         
  -1   3  16         39.90         38.32         3.35 o                         
   0   3  16          2.45          3.91         1.47 o                         
   1   3  16         19.17         19.34         2.94 o                         
   2   3  16         26.81         27.55         1.46 o                         
   3   3  16         29.71         28.34         1.74 o                         
   4   3  16         44.28         45.76         2.86 o                         
   5   3  16          0.55          0.18         1.79 o                         
   6   3  16          4.98         -0.60         2.90 o                         
   7   3  16         38.40         29.69         3.40 o                         
   8   3  16          1.38          0.45         2.81 o                         
  -5   4  16          3.84          6.78         2.61 o                         
  -4   4  16          4.87          3.01         2.37 o                         
  -3   4  16          0.25          0.55         2.75 o                         
  -2   4  16        137.23        143.21        13.90 o                         
  -1   4  16        162.59        162.63         6.89 o                         
   0   4  16          9.71          9.23         3.91 o                         
   1   4  16         24.08         24.88         2.86 o                         
   2   4  16         20.62         20.31         2.13 o                         
   3   4  16          4.85          2.87         1.24 o                         
   4   4  16         34.25         33.68         3.24 o                         
   5   4  16          0.17          0.19         1.82 o                         
   6   4  16          7.36         10.76         2.53 o                         
   7   4  16          0.73         -1.41         2.81 o                         
   8   4  16          3.21          0.53         2.23 o                         
  -4   5  16          1.67         -1.43         2.22 o                         
  -3   5  16          1.50          0.38         2.12 o                         
  -2   5  16         21.79         23.12         3.31 o                         
  -1   5  16         49.84         46.80         9.22 o                         
   0   5  16         15.94         21.23         2.99 o                         
   1   5  16          4.63          5.79         2.23 o                         
   2   5  16         50.09         61.17         4.07 o                         
   3   5  16         86.38         79.97         5.85 o                         
   4   5  16         10.16          8.98         2.35 o                         
   5   5  16          0.67          1.17         2.03 o                         
   6   5  16          0.29          1.79         2.08 o                         
   7   5  16          4.41          1.47         2.25 o                         
   8   5  16          0.01          2.53         2.54 o                         
  -3   6  16          1.32          1.63         2.40 o                         
  -2   6  16         21.91         28.41         6.25 o                         
  -1   6  16         47.11         47.15         4.10 o                         
   0   6  16          2.75          4.90         4.72 o                         
   1   6  16         13.48         13.63         2.77 o                         
   2   6  16         24.46         24.78         3.15 o                         
   3   6  16          6.20          9.18         2.01 o                         
   4   6  16          7.34          4.20         2.19 o                         
   5   6  16         33.43         29.79         5.42 o                         
   6   6  16          2.45          1.75         2.26 o                         
   7   6  16          7.05          7.81         2.66 o                         
  -2   7  16         16.63         17.57         3.35 o                         
  -1   7  16         36.55         36.94         3.92 o                         
   0   7  16          6.46          2.58         2.28 o                         
   1   7  16          1.62         -1.16         2.95 o
[truncated: 49,492 more chars]
